# Supplementary material for: A multiplexed plant–animal SNP array for selective breeding and species conservation applications
Source: G3 (Bethesda). 2023 Aug 11;13(10):jkad170. doi: 10.1093/g3journal/jkad170 (PMC10542201; doi:10.1093/g3journal/jkad170)
Supplement: jkad170_Supplementary_Data [file jkad170_supplementary_data.zip]

Archive with 13 entries (13 files):
- Figure_S1_G3-2023-404167.tif
- Figure_S2_G3-2023-404167.tif
- Figure_S3_G3-2023-404167.pdf
- File_S1_G3-2023-404167.pdf
- Supplemental_Material_Legends_G3-2023-404167.docx
- Table_S1_G3-2023-404167.xlsx
- Table_S2_G3-2023-404167.xlsx
- Table_S3_G3-2023-404167.xlsx
- Table_S4_G3-2023-404167.xlsx
- Table_S5_G3-2023-404167.xlsx
- Table_S6_G3-2023-404167.xlsx
- Table_S7_G3-2023-404167.xlsx
- Table_S8_G3-2023-404167.xlsx
