# Supplementary material for: A multiplexed plant–animal SNP array for selective breeding and species conservation applications
Source: G3 (Bethesda). 2023 Aug 11;13(10):jkad170. doi: 10.1093/g3journal/jkad170 (PMC10542201; doi:10.1093/g3journal/jkad170)
Supplement: jkad170_Supplementary_Data [file jkad170_supplementary_data.zip › Table_S1_G3-2023-404167.xlsx]

## Sheet: Sheet1
Sample ID	Batch	Plant species	Fish species	Rubus DQC	Rubus QC call rate	Rubus call rate	Mānuka DQC	Mānuka QC call rate	Mānuka call rate	Snapper DQC	Snapper QC call rate	Snapper call rate	Trevally DQC	Trevally QC call rate	Trevally call rate
EY0052536	1	none	none	0.056	NA	NA	NA	NA	NA	NA	NA	NA	NA	NA	NA
EY0052548	1	Rubus	Snapper	0.958	99.413	97.367	NA	NA	NA	0.993	96.127	93.456	NA	NA	NA
EY0052560	1	Rubus	Snapper	0.967	99.238	97.005	NA	NA	NA	0.991	98.985	96.225	NA	NA	NA
EY0052572	1	Rubus	Snapper	0.946	98.89	96.534	NA	NA	NA	0.986	99.205	96.874	NA	NA	NA
EY0052584	1	Rubus	Snapper	0.966	99.195	97.422	NA	NA	NA	0.993	99.843	97.62	NA	NA	NA
EY0052596	1	Rubus	Snapper	0.984	96.279	94.899	NA	NA	NA	0.99	94.997	NA	NA	NA	NA
EY0052608	1	Rubus	Snapper	0.961	99.13	97.139	NA	NA	NA	0.988	99.749	97.869	NA	NA	NA
EY0052620	1	Rubus	Snapper	0.975	98.542	96.109	NA	NA	NA	0.987	99.895	98.075	NA	NA	NA
EY0052537	1	Rubus	Snapper	0.966	99.304	97.178	NA	NA	NA	0.995	99.037	96.825	NA	NA	NA
EY0052549	1	Rubus	none	0.965	89.034	NA	NA	NA	NA	NA	NA	NA	NA	NA	NA
EY0052561	1	Rubus	Snapper	0.956	99.434	97.045	NA	NA	NA	0.991	99.519	97.014	NA	NA	NA
EY0052573	1	none	Snapper	0.024	NA	NA	NA	NA	NA	0.984	99.225	96.306	NA	NA	NA
EY0052585	1	Rubus	Snapper	0.965	99.521	97.532	NA	NA	NA	0.993	99.948	98.237	NA	NA	NA
EY0052597	1	Rubus	Snapper	0.971	99.587	97.524	NA	NA	NA	0.992	99.644	97.501	NA	NA	NA
EY0052609	1	Rubus	Snapper	0.955	99.413	97.516	NA	NA	NA	0.994	99.623	96.971	NA	NA	NA
EY0052621	1	Rubus	Snapper	0.968	97.781	95.709	NA	NA	NA	0.985	95.625	91.027	NA	NA	NA
EY0052538	1	Rubus	Snapper	0.964	99.543	97.21	NA	NA	NA	0.992	99.403	96.733	NA	NA	NA
EY0052550	1	none	Snapper	0.039	NA	NA	NA	NA	NA	0.99	99.194	96.533	NA	NA	NA
EY0052562	1	Rubus	Snapper	0.964	99.151	96.872	NA	NA	NA	0.991	98.566	95.765	NA	NA	NA
EY0052574	1	Rubus	Snapper	0.964	98.499	96.219	NA	NA	NA	0.99	97.404	94.9	NA	NA	NA
EY0052586	1	Rubus	Snapper	0.97	98.542	96.078	NA	NA	NA	0.99	97.258	94.64	NA	NA	NA
EY0052598	1	Rubus	Snapper	0.968	98.847	96.408	NA	NA	NA	0.992	97.708	95.04	NA	NA	NA
EY0052610	1	Rubus	Snapper	0.963	99.151	96.801	NA	NA	NA	0.985	98.524	95.7	NA	NA	NA
EY0052622	1	Rubus	Snapper	0.97	97.977	96.031	NA	NA	NA	0.987	96.64	93.439	NA	NA	NA
EY0052539	1	Rubus	Snapper	0.958	99.326	97.359	NA	NA	NA	0.991	99.937	98.091	NA	NA	NA
EY0052551	1	Rubus	Snapper	0.973	99.173	96.919	NA	NA	NA	0.987	99.717	97.371	NA	NA	NA
EY0052563	1	Rubus	Snapper	0.966	99.173	97.084	NA	NA	NA	0.99	99.717	97.42	NA	NA	NA
EY0052575	1	Rubus	Snapper	0.966	98.956	97.076	NA	NA	NA	0.992	97.31	94.71	NA	NA	NA
EY0052587	1	Rubus	Snapper	0.963	99.5	97.563	NA	NA	NA	0.991	99.822	97.707	NA	NA	NA
EY0052599	1	Rubus	Snapper	0.963	99.043	96.943	NA	NA	NA	0.989	98.964	96.008	NA	NA	NA
EY0052611	1	Rubus	Snapper	0.972	96.606	95.088	NA	NA	NA	0.985	94.201	NA	NA	NA	NA
EY0052623	1	Rubus	Snapper	0.963	98.412	96.455	NA	NA	NA	0.993	97.729	94.391	NA	NA	NA
EY0052540	1	Rubus	Snapper	0.971	99.347	97.233	NA	NA	NA	0.99	98.932	96.133	NA	NA	NA
EY0052552	1	Rubus	Snapper	0.968	98.738	96.298	NA	NA	NA	0.991	97.854	94.732	NA	NA	NA
EY0052564	1	Rubus	Snapper	0.966	99.282	97.422	NA	NA	NA	0.992	99.812	97.718	NA	NA	NA
EY0052576	1	Rubus	Snapper	0.968	99.369	97.32	NA	NA	NA	0.99	99.613	97.041	NA	NA	NA
EY0052588	1	Rubus	Snapper	0.97	99.543	97.901	NA	NA	NA	0.991	99.393	96.912	NA	NA	NA
EY0052600	1	Rubus	Snapper	0.96	99.478	97.43	NA	NA	NA	0.993	99.77	97.799	NA	NA	NA
EY0052612	1	Rubus	Snapper	0.97	99.369	97.359	NA	NA	NA	0.994	99.749	97.577	NA	NA	NA
EY0052624	1	Rubus	Snapper	0.969	97.889	96.141	NA	NA	NA	0.989	96.975	93.899	NA	NA	NA
EY0052541	1	Rubus	Snapper	0.967	99.434	97.312	NA	NA	NA	0.992	99.644	97.133	NA	NA	NA
EY0052553	1	Rubus	Snapper	0.973	96.345	94.875	NA	NA	NA	0.984	93.144	NA	NA	NA	NA
EY0052565	1	Rubus	Snapper	0.951	99.391	97.115	NA	NA	NA	0.993	99.037	96.425	NA	NA	NA
EY0052577	1	Rubus	Snapper	0.95	99.456	97.013	NA	NA	NA	0.992	99.874	97.799	NA	NA	NA
EY0052589	1	Rubus	Snapper	0.964	99.282	97.202	NA	NA	NA	0.99	99.874	97.966	NA	NA	NA
EY0052601	1	Rubus	Snapper	0.958	98.129	95.881	NA	NA	NA	0.977	96.399	93.282	NA	NA	NA
EY0052613	1	Rubus	Snapper	0.961	98.651	96.416	NA	NA	NA	0.992	98.671	95.954	NA	NA	NA
EY0052625	1	Rubus	Snapper	0.958	99.63	97.422	NA	NA	NA	0.988	99.686	97.609	NA	NA	NA
EY0052542	1	Rubus	none	0.971	89.404	NA	NA	NA	NA	NA	NA	NA	NA	NA	NA
EY0052554	1	Rubus	Snapper	0.947	98.999	96.644	NA	NA	NA	0.986	99.257	96.685	NA	NA	NA
EY0052566	1	Rubus	Snapper	0.954	99.326	97.406	NA	NA	NA	0.989	99.906	98.307	NA	NA	NA
EY0052578	1	Rubus	Snapper	0.955	99.13	96.935	NA	NA	NA	0.989	99.885	97.831	NA	NA	NA
EY0052590	1	Rubus	Snapper	0.973	99.238	96.644	NA	NA	NA	0.99	98.514	95.624	NA	NA	NA
EY0052602	1	Rubus	Snapper	0.966	97.781	95.999	NA	NA	NA	0.988	96.033	92.644	NA	NA	NA
EY0052614	1	Rubus	Snapper	0.962	99.173	97.469	NA	NA	NA	0.992	99.969	98.221	NA	NA	NA
EY0052626	1	Rubus	Snapper	0.973	97.846	95.654	NA	NA	NA	0.983	96.138	92.439	NA	NA	NA
EY0052543	1	Rubus	Snapper	0.962	99.413	96.652	NA	NA	NA	0.986	99.058	96.154	NA	NA	NA
EY0052555	1	Rubus	Snapper	0.957	99.434	97.367	NA	NA	NA	0.988	99.571	97.16	NA	NA	NA
EY0052567	1	Rubus	Snapper	0.965	98.107	95.787	NA	NA	NA	0.991	96.211	92.542	NA	NA	NA
EY0052579	1	Rubus	Snapper	0.963	99.413	97.713	NA	NA	NA	0.993	99.874	97.837	NA	NA	NA
EY0052591	1	Rubus	Snapper	0.959	99.304	97.273	NA	NA	NA	0.986	99.885	98.058	NA	NA	NA
EY0052603	1	Rubus	Snapper	0.972	95.257	94.097	NA	NA	NA	0.982	93.898	NA	NA	NA	NA
EY0052615	1	Rubus	Snapper	0.973	92.45	NA	NA	NA	NA	0.953	85.577	NA	NA	NA	NA
EY0052627	1	Rubus	Snapper	0.971	97.541	96.172	NA	NA	NA	0.991	96.263	93.109	NA	NA	NA
EY0052544	1	Rubus	Snapper	0.967	99.478	97.1	NA	NA	NA	0.994	98.095	95.511	NA	NA	NA
EY0052556	1	Rubus	Snapper	0.958	99.63	97.626	NA	NA	NA	0.992	99.78	97.307	NA	NA	NA
EY0052568	1	Rubus	Snapper	0.965	99.064	96.856	NA	NA	NA	0.989	98.262	95.495	NA	NA	NA
EY0052580	1	Rubus	Snapper	0.97	96.388	94.938	NA	NA	NA	0.986	95.143	89.918	NA	NA	NA
EY0052592	1	Rubus	Snapper	0.963	98.738	96.353	NA	NA	NA	0.989	96.912	94.31	NA	NA	NA
EY0052604	1	Rubus	Snapper	0.975	96.736	95.386	NA	NA	NA	0.982	94.976	NA	NA	NA	NA
EY0052616	1	Rubus	Snapper	0.973	92.624	NA	NA	NA	NA	0.974	87.471	NA	NA	NA	NA
EY0052628	1	Rubus	Snapper	0.988	99.043	96.094	NA	NA	NA	0.992	99.393	96.793	NA	NA	NA
EY0052545	1	Rubus	Snapper	0.963	99.282	97.186	NA	NA	NA	0.988	99.613	97.166	NA	NA	NA
EY0052557	1	Rubus	Snapper	0.959	98.607	96.196	NA	NA	NA	0.99	98.503	95.532	NA	NA	NA
EY0052569	1	Rubus	Snapper	0.967	98.869	96.605	NA	NA	NA	0.987	97.551	94.521	NA	NA	NA
EY0052581	1	Rubus	Snapper	0.977	98.695	96.141	NA	NA	NA	0.99	97.415	95.073	NA	NA	NA
EY0052593	1	Rubus	Snapper	0.968	98.803	96.542	NA	NA	NA	0.994	97.907	94.959	NA	NA	NA
EY0052605	1	Rubus	Snapper	0.958	99.26	97.178	NA	NA	NA	0.988	99.414	96.809	NA	NA	NA
EY0052617	1	Rubus	Snapper	0.971	98.368	96.361	NA	NA	NA	0.988	97.373	94.521	NA	NA	NA
EY0052629	1	Rubus	Snapper	0.973	98.825	96.628	NA	NA	NA	0.985	97.76	94.981	NA	NA	NA
EY0052546	1	Rubus	Snapper	0.961	99.5	97.265	NA	NA	NA	0.991	99.424	96.603	NA	NA	NA
EY0052558	1	Rubus	Snapper	0.981	94.104	NA	NA	NA	NA	0.953	82.489	NA	NA	NA	NA
EY0052570	1	Rubus	Snapper	0.953	99.434	97.375	NA	NA	NA	0.987	99.498	96.825	NA	NA	NA
EY0052582	1	Rubus	Snapper	0.908	98.847	96.007	NA	NA	NA	0.991	99.853	97.799	NA	NA	NA
EY0052594	1	Rubus	Snapper	0.883	99.108	96.432	NA	NA	NA	0.993	99.885	98.058	NA	NA	NA
EY0052606	1	Rubus	Snapper	0.921	96.584	94.985	NA	NA	NA	0.991	97.268	94.775	NA	NA	NA
EY0052618	1	Rubus	Snapper	0.902	98.695	95.614	NA	NA	NA	0.993	99.006	96.252	NA	NA	NA
EY0052630	1	Rubus	Snapper	0.984	94.321	NA	NA	NA	NA	0.991	99.623	97.031	NA	NA	NA
EY0052547	1	Rubus	Snapper	0.869	98.172	94.663	NA	NA	NA	0.982	99.11	95.668	NA	NA	NA
EY0052559	1	Rubus	Snapper	0.897	99.26	96.77	NA	NA	NA	0.992	99.937	98.188	NA	NA	NA
EY0052571	1	Rubus	Snapper	0.919	99.521	96.416	NA	NA	NA	0.992	99.906	98.015	NA	NA	NA
EY0052583	1	Rubus	Snapper	0.88	98.281	95.881	NA	NA	NA	0.992	99.927	97.826	NA	NA	NA
EY0052595	1	Rubus	Snapper	0.866	98.825	96.251	NA	NA	NA	0.991	99.853	97.279	NA	NA	NA
EY0052607	1	Rubus	Snapper	0.895	99.086	96.322	NA	NA	NA	0.995	99.906	97.901	NA	NA	NA
EY0052619	1	Rubus	Snapper	0.903	86.88	NA	NA	NA	NA	0.277	NA	NA	NA	NA	NA
EY0052631	1	Rubus	Snapper	0.91	90.492	NA	NA	NA	NA	0.967	93.783	NA	NA	NA	NA
EY0051000	1	Rubus	Snapper	0.937	99.108	97.163	NA	NA	NA	0.986	99.152	96.425	NA	NA	NA
EY0051012	1	Rubus	none	0.949	91.971	NA	NA	NA	NA	NA	NA	NA	NA	NA	NA
EY0051024	1	Rubus	Snapper	0.96	98.39	95.944	NA	NA	NA	0.99	99.78	97.707	NA	NA	NA
EY0051036	1	Rubus	Snapper	0.951	99.021	96.573	NA	NA	NA	0.992	99.874	97.247	NA	NA	NA
EY0051048	1	Rubus	Snapper	0.966	99.391	98.177	NA	NA	NA	0.99	96.849	93.65	NA	NA	NA
EY0051060	1	Rubus	Snapper	0.96	94.648	NA	NA	NA	NA	0.801	NA	NA	NA	NA	NA
EY0051072	1	Rubus	Snapper	0.96	99.413	98.365	NA	NA	NA	0.989	97.519	93.894	NA	NA	NA
EY0051084	1	Rubus	Snapper	0.126	NA	NA	NA	NA	NA	0.987	99.027	96.052	NA	NA	NA
EY0051001	1	Rubus	Snapper	0.947	99.695	97.909	NA	NA	NA	0.983	99.613	97.193	NA	NA	NA
EY0051013	1	Rubus	Snapper	0.957	99.5	98.31	NA	NA	NA	0.99	99.665	97.393	NA	NA	NA
EY0051025	1	Rubus	none	0.96	93.059	NA	NA	NA	NA	NA	NA	NA	NA	NA	NA
EY0051037	1	Rubus	Snapper	0.963	98.259	97.634	NA	NA	NA	0.987	96.138	91.871	NA	NA	NA
EY0051049	1	Rubus	Snapper	0.958	99.478	97.681	NA	NA	NA	0.993	99.843	97.382	NA	NA	NA
EY0051061	1	Rubus	Snapper	0.963	99.63	98.632	NA	NA	NA	0.986	98.911	96.209	NA	NA	NA
EY0051073	1	Rubus	Snapper	0.928	97.541	95.3	NA	NA	NA	0.991	99.655	95.77	NA	NA	NA
EY0051085	1	Rubus	Snapper	0.962	97.628	97.257	NA	NA	NA	0.977	95.269	91.222	NA	NA	NA
EY0051002	1	Rubus	Snapper	0.959	99.173	98.059	NA	NA	NA	0.988	97.739	94.521	NA	NA	NA
EY0051014	1	Rubus	Snapper	0.96	99.413	98.255	NA	NA	NA	0.985	98.891	96.144	NA	NA	NA
EY0051026	1	Rubus	Snapper	0.963	99.782	98.239	NA	NA	NA	0.991	99.717	97.647	NA	NA	NA
EY0051038	1	Rubus	Snapper	0.956	99.739	98.625	NA	NA	NA	0.989	99.466	96.858	NA	NA	NA
EY0051050	1	Rubus	Snapper	0.958	99.804	98.546	NA	NA	NA	0.99	99.853	97.62	NA	NA	NA
EY0051062	1	Rubus	Snapper	0.945	97.041	95.198	NA	NA	NA	0.984	99.853	96.939	NA	NA	NA
EY0051074	1	Rubus	Snapper	0.97	98.085	95.465	NA	NA	NA	0.989	99.874	98.037	NA	NA	NA
EY0051086	1	Rubus	Snapper	0.964	98.303	97.273	NA	NA	NA	0.987	96.954	93.91	NA	NA	NA
EY0051003	1	Rubus	Snapper	0.953	94.299	NA	NA	NA	NA	0.048	NA	NA	NA	NA	NA
EY0051015	1	Rubus	Snapper	0.961	99.804	98.672	NA	NA	NA	0.988	99.519	96.749	NA	NA	NA
EY0051027	1	Rubus	Snapper	0.96	95.801	96.707	NA	NA	NA	0.961	93.511	NA	NA	NA	NA
EY0051039	1	Rubus	Snapper	0.962	94.952	NA	NA	NA	NA	0.935	88.235	NA	NA	NA	NA
EY0051051	1	Rubus	Snapper	0.951	99.761	98.546	NA	NA	NA	0.987	99.393	96.69	NA	NA	NA
EY0051063	1	Rubus	Snapper	0.962	99.282	97.784	NA	NA	NA	0.988	98.587	95.808	NA	NA	NA
EY0051075	1	Rubus	Snapper	0.344	NA	NA	NA	NA	NA	0.226	NA	NA	NA	NA	NA
EY0051087	1	Rubus	Snapper	0.974	97.824	97.642	NA	NA	NA	0.985	96.148	92.542	NA	NA	NA
EY0051004	1	Rubus	Snapper	0.952	99.5	97.595	NA	NA	NA	0.985	99.853	97.469	NA	NA	NA
EY0051016	1	Rubus	Snapper	0.96	99.565	97.563	NA	NA	NA	0.983	99.885	97.745	NA	NA	NA
EY0051028	1	Rubus	Snapper	0.972	93.538	NA	NA	NA	NA	0.97	91.7	NA	NA	NA	NA
EY0051040	1	Rubus	Snapper	0.964	99.456	97.296	NA	NA	NA	0.989	99.927	98.085	NA	NA	NA
EY0051052	1	Rubus	Snapper	0.949	98.825	96.384	NA	NA	NA	0.986	99.853	97.712	NA	NA	NA
EY0051064	1	Rubus	Snapper	0.946	98.738	96.715	NA	NA	NA	0.989	99.089	96.236	NA	NA	NA
EY0051076	1	Rubus	Snapper	0.965	93.211	NA	NA	NA	NA	0.885	71.635	NA	NA	NA	NA
EY0051088	1	Rubus	Snapper	0.952	98.194	97.469	NA	NA	NA	0.989	97.394	94.218	NA	NA	NA
EY0051005	1	Rubus	Snapper	0.961	96.823	97.556	NA	NA	NA	0.982	95.478	91.687	NA	NA	NA
EY0051017	1	Rubus	Snapper	0.97	93.777	NA	NA	NA	NA	0.905	73.728	NA	NA	NA	NA
EY0051029	1	Rubus	Snapper	0.958	99.826	98.373	NA	NA	NA	0.985	99.822	97.604	NA	NA	NA
EY0051041	1	Rubus	Snapper	0.951	96.105	95.394	NA	NA	NA	0.963	90.789	NA	NA	NA	NA
EY0051053	1	Rubus	Snapper	0.921	95.844	94.435	NA	NA	NA	0.981	99.403	95.468	NA	NA	NA
EY0051065	1	Rubus	Snapper	0.92	93.103	NA	NA	NA	NA	0.825	74.712	NA	NA	NA	NA
EY0051077	1	Rubus	Snapper	0.963	99.5	97.721	NA	NA	NA	0.99	99.634	97.166	NA	NA	NA
EY0051089	1	Rubus	Snapper	0.96	99.695	98.412	NA	NA	NA	0.991	99.393	96.647	NA	NA	NA
EY0051006	1	Rubus	Snapper	0.964	99.761	98.648	NA	NA	NA	0.991	99.393	96.89	NA	NA	NA
EY0051018	1	Rubus	none	0.964	93.668	NA	NA	NA	NA	NA	NA	NA	NA	NA	NA
EY0051030	1	Rubus	Snapper	0.956	99.739	98.239	NA	NA	NA	0.992	99.477	96.987	NA	NA	NA
EY0051042	1	Rubus	Snapper	0.955	99.608	98.294	NA	NA	NA	0.989	99.309	96.89	NA	NA	NA
EY0051054	1	Rubus	Snapper	0.967	99.086	97.155	NA	NA	NA	0.99	97.771	94.564	NA	NA	NA
EY0051066	1	Rubus	Snapper	0.951	99.173	97.336	NA	NA	NA	0.989	99.068	96.36	NA	NA	NA
EY0051078	1	Rubus	Snapper	0.959	99.587	97.54	NA	NA	NA	0.991	99.644	97.328	NA	NA	NA
EY0051090	1	Rubus	Snapper	0.954	99.391	97.273	NA	NA	NA	0.989	99.78	97.847	NA	NA	NA
EY0051007	1	Rubus	Snapper	0.969	94.212	NA	NA	NA	NA	0.804	NA	NA	NA	NA	NA
EY0051019	1	Rubus	Snapper	0.966	99.761	98.161	NA	NA	NA	0.99	99.581	97.317	NA	NA	NA
EY0051031	1	Rubus	Snapper	0.95	99.521	97.713	NA	NA	NA	0.989	99.655	97.68	NA	NA	NA
EY0051043	1	Rubus	Snapper	0.953	99.608	97.674	NA	NA	NA	0.99	99.058	96.127	NA	NA	NA
EY0051055	1	Rubus	Snapper	0.955	99.826	98.648	NA	NA	NA	0.994	99.707	97.215	NA	NA	NA
EY0051067	1	Rubus	Snapper	0.948	99.717	98.082	NA	NA	NA	0.987	99.508	97.096	NA	NA	NA
EY0051079	1	Rubus	Snapper	0.954	99.804	98.397	NA	NA	NA	0.993	99.602	97.123	NA	NA	NA
EY0051091	1	Rubus	Snapper	0.957	99.26	96.958	NA	NA	NA	0.994	99.833	97.972	NA	NA	NA
EY0051008	1	Rubus	Snapper	0.946	98.956	96.605	NA	NA	NA	0.994	99.906	98.047	NA	NA	NA
EY0051020	1	Rubus	Snapper	0.948	98.499	96.55	NA	NA	NA	0.99	98.608	95.251	NA	NA	NA
EY0051032	1	Rubus	Snapper	0.957	99.543	97.178	NA	NA	NA	0.986	99.592	97.209	NA	NA	NA
EY0051044	1	Rubus	Snapper	0.95	99.434	97.202	NA	NA	NA	0.989	99.613	97.49	NA	NA	NA
EY0051056	1	Rubus	Snapper	0.957	98.825	96.125	NA	NA	NA	0.988	99.78	97.874	NA	NA	NA
EY0051068	1	Rubus	Snapper	0.961	99.521	97.917	NA	NA	NA	0.993	99.393	97.058	NA	NA	NA
EY0051080	1	Rubus	Snapper	0.959	99.413	98.027	NA	NA	NA	0.99	99.445	97.177	NA	NA	NA
EY0051092	1	Rubus	Snapper	0.961	99.608	97.689	NA	NA	NA	0.992	99.78	97.999	NA	NA	NA
EY0051009	1	Rubus	Snapper	0.955	99.761	98.074	NA	NA	NA	0.99	99.498	97.215	NA	NA	NA
EY0051021	1	Rubus	Snapper	0.956	99.521	97.964	NA	NA	NA	0.991	99.257	96.43	NA	NA	NA
EY0051033	1	Rubus	Snapper	0.95	99.782	97.839	NA	NA	NA	0.988	99.613	97.225	NA	NA	NA
EY0051045	1	Rubus	Snapper	0.953	99.5	98.011	NA	NA	NA	0.989	99.519	97.274	NA	NA	NA
EY0051057	1	Rubus	Snapper	0.965	99.826	98.452	NA	NA	NA	0.993	99.801	97.923	NA	NA	NA
EY0051069	1	Rubus	Snapper	0.954	99.369	96.675	NA	NA	NA	0.99	99.655	97.036	NA	NA	NA
EY0051081	1	Rubus	Snapper	0.956	99.63	97.453	NA	NA	NA	0.993	99.351	96.56	NA	NA	NA
EY0051093	1	Rubus	Snapper	0.96	99.021	96.007	NA	NA	NA	0.991	99.665	97.317	NA	NA	NA
EY0051010	1	Rubus	Snapper	0.959	99.63	97.288	NA	NA	NA	0.992	99.372	96.831	NA	NA	NA
EY0051022	1	Rubus	Snapper	0.954	99.369	97.312	NA	NA	NA	0.986	99.592	97.242	NA	NA	NA
EY0051034	1	Rubus	Snapper	0.951	99.913	98.648	NA	NA	NA	0.991	99.644	97.442	NA	NA	NA
EY0051046	1	Rubus	Snapper	0.956	99.5	97.351	NA	NA	NA	0.986	99.414	97.096	NA	NA	NA
EY0051058	1	Rubus	Snapper	0.957	99.782	98.695	NA	NA	NA	0.988	99.791	97.593	NA	NA	NA
EY0051070	1	Rubus	Snapper	0.965	94.778	NA	NA	NA	NA	0.968	87.963	NA	NA	NA	NA
EY0051082	1	Rubus	Snapper	0.959	98.651	96.196	NA	NA	NA	0.99	99.801	97.804	NA	NA	NA
EY0051094	1	Rubus	Snapper	0.944	99.456	97.139	NA	NA	NA	0.992	99.613	97.339	NA	NA	NA
EY0051011	1	Rubus	Snapper	0.894	92.493	NA	NA	NA	NA	0.985	99.581	96.317	NA	NA	NA
EY0051023	1	Rubus	Snapper	0.955	99.804	98.585	NA	NA	NA	0.991	99.655	97.431	NA	NA	NA
EY0051035	1	Rubus	Snapper	0.863	88.664	NA	NA	NA	NA	0.988	99.676	96.165	NA	NA	NA
EY0051047	1	Rubus	Snapper	0.949	99.195	96.55	NA	NA	NA	0.992	99.686	97.22	NA	NA	NA
EY0051059	1	Rubus	Snapper	0.957	99.695	97.956	NA	NA	NA	0.994	99.519	97.052	NA	NA	NA
EY0051071	1	Rubus	Snapper	0.957	99.848	98.239	NA	NA	NA	0.991	99.55	97.361	NA	NA	NA
EY0051083	1	Rubus	Snapper	0.944	98.216	95.709	NA	NA	NA	0.991	99.382	96.225	NA	NA	NA
EY0051095	1	Rubus	Snapper	0.941	95.844	94.27	NA	NA	NA	0.989	99.676	96.506	NA	NA	NA
EY0052632	1	Rubus	Snapper	0.864	98.216	95.465	NA	NA	NA	0.992	99.812	97.307	NA	NA	NA
EY0052644	1	Rubus	Snapper	0.878	98.803	96.117	NA	NA	NA	0.995	99.634	97.409	NA	NA	NA
EY0052656	1	Rubus	none	0.903	87.206	NA	NA	NA	NA	NA	NA	NA	NA	NA	NA
EY0052668	1	Rubus	Snapper	0.987	93.059	NA	NA	NA	NA	0.994	99.791	97.685	NA	NA	NA
EY0052680	1	Rubus	Snapper	0.98	93.124	NA	NA	NA	NA	0.995	99.477	96.858	NA	NA	NA
EY0052692	1	Rubus	Snapper	0.99	90.187	NA	NA	NA	NA	0.995	99.435	97.02	NA	NA	NA
EY0052704	1	Rubus	Snapper	0.99	99.151	96.762	NA	NA	NA	0.993	99.749	97.566	NA	NA	NA
EY0052716	1	Rubus	Snapper	0.979	98.977	96.392	NA	NA	NA	0.988	99.466	96.971	NA	NA	NA
EY0052633	1	Rubus	Snapper	0.899	99.587	96.974	NA	NA	NA	0.996	99.927	98.21	NA	NA	NA
EY0052645	1	Rubus	Snapper	0.88	99.238	96.809	NA	NA	NA	0.994	99.822	98.096	NA	NA	NA
EY0052657	1	Rubus	Snapper	0.885	99.5	96.762	NA	NA	NA	0.992	99.655	97.761	NA	NA	NA
EY0052669	1	Rubus	none	0.981	89.36	NA	NA	NA	NA	NA	NA	NA	NA	NA	NA
EY0052681	1	Rubus	Snapper	0.988	95.3	94.443	NA	NA	NA	0.993	99.634	97.431	NA	NA	NA
EY0052693	1	Rubus	Snapper	0.991	90.057	NA	NA	NA	NA	0.992	99.843	98.026	NA	NA	NA
EY0052705	1	none	Snapper	0.383	NA	NA	NA	NA	NA	0.99	99.477	96.787	NA	NA	NA
EY0052717	1	Rubus	Snapper	0.772	NA	NA	NA	NA	NA	0.99	99.833	97.269	NA	NA	NA
EY0052634	1	Rubus	Snapper	0.888	99.5	96.738	NA	NA	NA	0.993	99.738	97.885	NA	NA	NA
EY0052646	1	Rubus	Snapper	0.9	99.434	96.919	NA	NA	NA	0.995	99.696	97.891	NA	NA	NA
EY0052658	1	Rubus	Snapper	0.892	99.434	96.966	NA	NA	NA	0.992	99.853	98.047	NA	NA	NA
EY0052670	1	Rubus	Snapper	0.982	93.016	NA	NA	NA	NA	0.991	99.539	97.382	NA	NA	NA
EY0052682	1	Rubus	Snapper	0.993	91.623	NA	NA	NA	NA	0.989	99.215	96.766	NA	NA	NA
EY0052694	1	Rubus	Snapper	0.986	90.927	NA	NA	NA	NA	0.991	99.749	97.939	NA	NA	NA
EY0052706	1	Rubus	Snapper	0.989	99.064	97.32	NA	NA	NA	0.997	99.56	97.188	NA	NA	NA
EY0052718	1	Rubus	Snapper	0.988	98.956	96.424	NA	NA	NA	0.994	99.78	97.366	NA	NA	NA
EY0052635	1	Rubus	Snapper	0.878	98.76	95.779	NA	NA	NA	0.989	99.749	96.901	NA	NA	NA
EY0052647	1	Rubus	Snapper	0.859	97.672	94.899	NA	NA	NA	0.99	98.796	95.354	NA	NA	NA
EY0052659	1	Rubus	Snapper	0.973	95.953	94.278	NA	NA	NA	0.99	99.874	97.901	NA	NA	NA
EY0052671	1	Rubus	Snapper	0.991	91.819	NA	NA	NA	NA	0.988	99.927	98.215	NA	NA	NA
EY0052683	1	Rubus	Snapper	0.98	93.647	NA	NA	NA	NA	0.989	99.801	97.669	NA	NA	NA
EY0052695	1	Rubus	Snapper	0.992	89.665	NA	NA	NA	NA	0.99	98.671	95.77	NA	NA	NA
EY0052707	1	none	Snapper	NA	NA	NA	NA	NA	NA	0.992	99.205	95.916	NA	NA	NA
EY0052719	1	Rubus	Snapper	0.821	92.863	NA	NA	NA	NA	0.986	99.508	96.501	NA	NA	NA
EY0052636	1	Rubus	Snapper	0.907	98.303	95.308	NA	NA	NA	0.993	94.076	NA	NA	NA	NA
EY0052648	1	Rubus	Snapper	0.875	98.412	95.559	NA	NA	NA	0.991	99.749	97.723	NA	NA	NA
EY0052660	1	Rubus	Snapper	0.984	92.145	NA	NA	NA	NA	0.994	99.77	97.588	NA	NA	NA
EY0052672	1	Rubus	Snapper	0.979	93.342	NA	NA	NA	NA	0.989	99.853	98.145	NA	NA	NA
EY0052684	1	Rubus	Snapper	0.989	90.666	NA	NA	NA	NA	0.988	99.341	96.782	NA	NA	NA
EY0052696	1	Rubus	Snapper	0.989	90.535	NA	NA	NA	NA	0.99	99.906	98.258	NA	NA	NA
EY0052708	1	Rubus	Snapper	0.962	99.521	97.225	NA	NA	NA	0.992	99.717	97.766	NA	NA	NA
EY0052720	1	Rubus	Snapper	0.971	99.456	97.202	NA	NA	NA	0.992	98.304	95.376	NA	NA	NA
EY0052637	1	Rubus	Snapper	0.884	98.847	96.463	NA	NA	NA	0.989	99.801	97.425	NA	NA	NA
EY0052649	1	Rubus	Snapper	0.913	93.603	NA	NA	NA	NA	0.982	95.363	90.795	NA	NA	NA
EY0052661	1	Rubus	Snapper	0.961	98.847	96.746	NA	NA	NA	0.987	98.985	95.911	NA	NA	NA
EY0052673	1	Rubus	Snapper	0.983	96.04	93.893	NA	NA	NA	0.983	97.823	94.483	NA	NA	NA
EY0052685	1	Rubus	Snapper	0.986	91.144	NA	NA	NA	NA	0.99	99.759	97.766	NA	NA	NA
EY0052697	1	Rubus	Snapper	0.993	89.36	NA	NA	NA	NA	0.989	99.759	97.669	NA	NA	NA
EY0052709	1	Rubus	Snapper	0.939	97.15	93.649	NA	NA	NA	0.992	99.906	97.853	NA	NA	NA
EY0052721	1	Rubus	Snapper	0.966	99.391	97.068	NA	NA	NA	0.99	99.278	96.295	NA	NA	NA
EY0052638	1	Rubus	Snapper	0.885	99.13	96.141	NA	NA	NA	0.986	99.696	97.344	NA	NA	NA
EY0052650	1	Rubus	Snapper	0.861	97.911	94.522	NA	NA	NA	0.99	99.833	97.469	NA	NA	NA
EY0052662	1	none	none	0.45	NA	NA	NA	NA	NA	NA	NA	NA	NA	NA	NA
EY0052674	1	Rubus	Snapper	0.981	92.755	NA	NA	NA	NA	0.991	99.895	97.653	NA	NA	NA
EY0052686	1	Rubus	Snapper	0.99	90.47	NA	NA	NA	NA	0.963	87.586	NA	NA	NA	NA
EY0052698	1	Rubus	Snapper	0.99	90.818	NA	NA	NA	NA	0.995	99.372	96.95	NA	NA	NA
EY0052710	1	Rubus	Snapper	0.99	99.064	96.487	NA	NA	NA	0.988	99.686	97.669	NA	NA	NA
EY0052722	1	Rubus	Snapper	0.97	95.474	94.42	NA	NA	NA	0.971	91.197	NA	NA	NA	NA
EY0052639	1	Rubus	Snapper	0.894	99.195	96.66	NA	NA	NA	0.997	99.487	96.836	NA	NA	NA
EY0052651	1	Rubus	Snapper	0.905	94.648	NA	NA	NA	NA	0.985	96.263	92.055	NA	NA	NA
EY0052663	1	Rubus	Snapper	0.983	96.845	95.064	NA	NA	NA	0.989	99.707	97.317	NA	NA	NA
EY0052675	1	Rubus	Snapper	0.99	93.168	NA	NA	NA	NA	0.993	99.257	96.62	NA	NA	NA
EY0052687	1	Rubus	Snapper	0.991	91.384	NA	NA	NA	NA	0.981	92.045	NA	NA	NA	NA
EY0052699	1	Rubus	Snapper	0.992	89.339	NA	NA	NA	NA	0.982	87.45	NA	NA	NA	NA
EY0052711	1	Rubus	Snapper	0.966	99.282	96.958	NA	NA	NA	0.989	99.853	98.026	NA	NA	NA
EY0052723	1	Rubus	Snapper	0.965	99.151	96.958	NA	NA	NA	0.989	99.906	98.215	NA	NA	NA
EY0052640	1	Rubus	Snapper	0.881	99.326	96.392	NA	NA	NA	0.989	99.927	98.231	NA	NA	NA
EY0052652	1	Rubus	Snapper	0.887	99.434	96.267	NA	NA	NA	0.991	99.864	97.896	NA	NA	NA
EY0052664	1	Rubus	Snapper	0.981	96.084	93.563	NA	NA	NA	0.989	99.885	98.123	NA	NA	NA
EY0052676	1	Rubus	Snapper	0.979	92.885	NA	NA	NA	NA	0.991	99.885	98.026	NA	NA	NA
EY0052688	1	Rubus	Snapper	0.986	92.581	NA	NA	NA	NA	0.99	99.885	98.015	NA	NA	NA
EY0052700	1	Rubus	Snapper	0.989	92.189	NA	NA	NA	NA	0.99	99.864	98.096	NA	NA	NA
EY0052712	1	Rubus	Snapper	0.992	98.564	95.905	NA	NA	NA	0.993	99.717	97.669	NA	NA	NA
EY0052724	1	Rubus	Snapper	0.958	96.236	94.985	NA	NA	NA	0.991	99.895	98.037	NA	NA	NA
EY0052641	1	Rubus	Snapper	0.867	99.326	96.888	NA	NA	NA	0.994	99.948	98.183	NA	NA	NA
EY0052653	1	Rubus	Snapper	0.882	99.478	97.123	NA	NA	NA	0.989	99.895	98.015	NA	NA	NA
EY0052665	1	Rubus	Snapper	0.992	90.252	NA	NA	NA	NA	0.989	99.487	97.599	NA	NA	NA
EY0052677	1	Rubus	Snapper	0.983	93.016	NA	NA	NA	NA	0.99	99.791	97.831	NA	NA	NA
EY0052689	1	Rubus	Snapper	0.877	98.629	95.355	NA	NA	NA	0.994	94.18	NA	NA	NA	NA
EY0052701	1	Rubus	Snapper	0.969	99.456	97.139	NA	NA	NA	0.993	99.822	97.956	NA	NA	NA
EY0052713	1	Rubus	Snapper	0.966	99.347	97.163	NA	NA	NA	0.989	99.895	97.799	NA	NA	NA
EY0052725	1	Rubus	Snapper	0.964	99.304	97.06	NA	NA	NA	0.991	99.812	97.615	NA	NA	NA
EY0052642	1	Rubus	Snapper	0.876	99.413	96.73	NA	NA	NA	0.99	99.906	98.177	NA	NA	NA
EY0052654	1	Rubus	Snapper	0.886	98.869	96.007	NA	NA	NA	0.987	99.916	97.88	NA	NA	NA
EY0052666	1	Rubus	Snapper	0.99	90.426	NA	NA	NA	NA	0.992	99.874	98.026	NA	NA	NA
EY0052678	1	Rubus	Snapper	0.973	95.67	93.461	NA	NA	NA	0.993	99.676	96.998	NA	NA	NA
EY0052690	1	Rubus	Snapper	0.982	93.103	NA	NA	NA	NA	0.993	94.369	NA	NA	NA	NA
EY0052702	1	Rubus	Snapper	0.965	99.587	97.288	NA	NA	NA	0.987	99.874	97.788	NA	NA	NA
EY0052714	1	Rubus	Snapper	0.729	NA	NA	NA	NA	NA	0.989	99.843	96.23	NA	NA	NA
EY0052726	1	Rubus	Snapper	0.97	97.171	93.351	NA	NA	NA	0.991	99.822	97.442	NA	NA	NA
EY0052643	1	Rubus	Snapper	0.845	98.651	95.936	NA	NA	NA	0.989	99.874	96.825	NA	NA	NA
EY0052655	1	Rubus	Snapper	0.969	96.997	95.064	NA	NA	NA	0.989	99.979	98.237	NA	NA	NA
EY0052667	1	Rubus	Snapper	0.984	93.32	NA	NA	NA	NA	0.987	99.78	97.842	NA	NA	NA
EY0052679	1	Rubus	Snapper	0.992	91.319	NA	NA	NA	NA	0.988	99.843	98.037	NA	NA	NA
EY0052691	1	Rubus	Snapper	0.992	92.189	NA	NA	NA	NA	0.993	99.613	97.388	NA	NA	NA
EY0052703	1	Rubus	Snapper	0.989	98.542	96.589	NA	NA	NA	0.992	99.822	97.766	NA	NA	NA
EY0052715	1	Rubus	Snapper	0.971	99.434	97.391	NA	NA	NA	0.992	99.749	97.582	NA	NA	NA
EY0052727	1	Rubus	Snapper	0.966	99.13	97.123	NA	NA	NA	0.993	99.508	97.16	NA	NA	NA
EY0052728	1	Rubus	Snapper	0.991	91.819	NA	NA	NA	NA	0.992	99.833	98.313	NA	NA	NA
EY0052740	1	Rubus	Snapper	0.98	94.386	NA	NA	NA	NA	0.985	99.864	98.08	NA	NA	NA
EY0052752	1	Rubus	Snapper	0.99	90.013	NA	NA	NA	NA	0.989	99.801	97.691	NA	NA	NA
EY0052764	1	none	none	0.141	NA	NA	NA	NA	NA	NA	NA	NA	NA	NA	NA
EY0052776	1	Rubus	Snapper	0.905	99.021	96.039	NA	NA	NA	0.988	99.843	97.983	NA	NA	NA
EY0052788	1	Rubus	Snapper	0.882	99.238	96.605	NA	NA	NA	0.992	99.801	97.436	NA	NA	NA
EY0052800	1	Rubus	Snapper	0.901	98.782	95.646	NA	NA	NA	0.989	99.393	96.571	NA	NA	NA
EY0052812	1	Rubus	Snapper	0.967	95.496	93.241	NA	NA	NA	0.995	99.686	97.485	NA	NA	NA
EY0052729	1	none	Snapper	0.02	NA	NA	NA	NA	NA	0.987	99.225	96.333	NA	NA	NA
EY0052741	1	Rubus	Snapper	0.859	98.89	95.756	NA	NA	NA	0.992	99.707	97.069	NA	NA	NA
EY0052753	1	Rubus	Snapper	0.898	98.934	95.936	NA	NA	NA	0.989	99.717	97.609	NA	NA	NA
EY0052765	1	Rubus	Snapper	0.879	98.825	95.999	NA	NA	NA	0.99	99.885	97.718	NA	NA	NA
EY0052777	1	Rubus	none	0.912	87.685	NA	NA	NA	NA	NA	NA	NA	NA	NA	NA
EY0052789	1	Rubus	Snapper	0.889	98.869	95.646	NA	NA	NA	0.993	99.937	98.183	NA	NA	NA
EY0052801	1	Rubus	Snapper	0.896	98.89	96.235	NA	NA	NA	0.992	99.843	97.793	NA	NA	NA
EY0052813	1	Rubus	Snapper	0.888	98.977	96.345	NA	NA	NA	0.993	99.812	97.928	NA	NA	NA
EY0052730	1	Rubus	Snapper	0.892	99.13	96.384	NA	NA	NA	0.991	99.77	97.988	NA	NA	NA
EY0052742	1	Rubus	Snapper	0.862	98.303	95.371	NA	NA	NA	0.992	99.205	96.468	NA	NA	NA
EY0052754	1	Rubus	Snapper	0.889	98.455	95.127	NA	NA	NA	0.993	99.56	96.885	NA	NA	NA
EY0052766	1	Rubus	Snapper	0.86	95.844	93.044	NA	NA	NA	0.994	99.853	97.085	NA	NA	NA
EY0052778	1	Rubus	Snapper	0.897	99.434	97.076	NA	NA	NA	0.992	99.885	97.885	NA	NA	NA
EY0052790	1	Rubus	Snapper	0.896	99.565	96.337	NA	NA	NA	0.987	99.895	98.194	NA	NA	NA
EY0052802	1	Rubus	Snapper	0.88	98.325	95.504	NA	NA	NA	0.977	99.372	97.177	NA	NA	NA
EY0052814	1	none	Snapper	0.036	NA	NA	NA	NA	NA	0.994	99.089	96.43	NA	NA	NA
EY0052731	1	Rubus	Snapper	0.896	99.195	96.172	NA	NA	NA	0.995	99.78	98.096	NA	NA	NA
EY0052743	1	Rubus	Snapper	0.856	94.843	NA	NA	NA	NA	0.992	99.822	97.014	NA	NA	NA
EY0052755	1	Rubus	Snapper	0.884	99.304	96.007	NA	NA	NA	0.991	99.77	97.761	NA	NA	NA
EY0052767	1	Rubus	Snapper	0.893	98.977	95.913	NA	NA	NA	0.995	99.362	96.825	NA	NA	NA
EY0052779	1	Rubus	Snapper	0.901	98.586	95.858	NA	NA	NA	0.992	99.341	96.555	NA	NA	NA
EY0052791	1	Rubus	Snapper	0.895	98.977	96.219	NA	NA	NA	0.991	99.853	97.463	NA	NA	NA
EY0052803	1	Rubus	Snapper	0.894	99.064	96.102	NA	NA	NA	0.991	99.738	97.409	NA	NA	NA
EY0052815	1	Rubus	Snapper	0.9	98.934	96.29	NA	NA	NA	0.995	99.822	97.912	NA	NA	NA
EY0052732	1	Rubus	Snapper	0.89	98.651	95.968	NA	NA	NA	0.993	99.696	97.507	NA	NA	NA
EY0052744	1	Rubus	Snapper	0.904	98.934	96.282	NA	NA	NA	0.993	99.634	97.269	NA	NA	NA
EY0052756	1	Rubus	Snapper	0.964	94.822	NA	NA	NA	NA	0.993	99.529	97.328	NA	NA	NA
EY0052768	1	Rubus	Snapper	0.869	98.085	95.143	NA	NA	NA	0.995	99.728	97.296	NA	NA	NA
EY0052780	1	Rubus	Snapper	0.891	98.172	95.127	NA	NA	NA	0.991	99.853	97.82	NA	NA	NA
EY0052792	1	Rubus	Snapper	0.891	98.999	96.4	NA	NA	NA	0.99	99.581	97.101	NA	NA	NA
EY0052804	1	Rubus	Snapper	0.896	98.738	96.007	NA	NA	NA	0.989	99.853	97.891	NA	NA	NA
EY0052816	1	Rubus	Snapper	0.897	99.565	96.88	NA	NA	NA	0.995	99.707	97.566	NA	NA	NA
EY0052733	1	Rubus	Snapper	0.113	NA	NA	NA	NA	NA	0.036	NA	NA	NA	NA	NA
EY0052745	1	Rubus	Snapper	0.884	99.456	96.267	NA	NA	NA	0.991	99.822	98.047	NA	NA	NA
EY0052757	1	Rubus	Snapper	0.877	98.172	95.151	NA	NA	NA	0.989	99.906	97.966	NA	NA	NA
EY0052769	1	Rubus	Snapper	0.767	NA	NA	NA	NA	NA	0.991	99.749	96.263	NA	NA	NA
EY0052781	1	Rubus	Snapper	0.879	99.043	95.984	NA	NA	NA	0.991	99.885	97.788	NA	NA	NA
EY0052793	1	Rubus	Snapper	0.897	99.347	96.204	NA	NA	NA	0.992	99.812	98.242	NA	NA	NA
EY0052805	1	Rubus	Snapper	0.876	98.673	95.748	NA	NA	NA	0.99	99.644	97.35	NA	NA	NA
EY0052817	1	Rubus	Snapper	0.891	99.521	96.832	NA	NA	NA	0.993	99.864	98.166	NA	NA	NA
EY0052734	1	Rubus	Snapper	0.894	99.282	96.534	NA	NA	NA	0.992	99.874	98.253	NA	NA	NA
EY0052746	1	Rubus	Snapper	0.869	98.803	96.157	NA	NA	NA	0.993	99.864	97.864	NA	NA	NA
EY0052758	1	Rubus	Snapper	0.875	99.26	96.18	NA	NA	NA	0.992	99.885	98.307	NA	NA	NA
EY0052770	1	Rubus	none	0.918	85.879	NA	NA	NA	NA	NA	NA	NA	NA	NA	NA
EY0052782	1	Rubus	Snapper	0.878	98.999	96.212	NA	NA	NA	0.988	99.55	97.096	NA	NA	NA
EY0052794	1	Rubus	Snapper	0.888	98.477	95.881	NA	NA	NA	0.983	99.864	98.156	NA	NA	NA
EY0052806	1	Rubus	Snapper	0.901	99.064	96.157	NA	NA	NA	0.993	99.906	98.415	NA	NA	NA
EY0052818	1	Rubus	Snapper	0.879	97.672	94.813	NA	NA	NA	0.995	99.77	97.663	NA	NA	NA
EY0052735	1	Rubus	Snapper	0.867	98.542	95.661	NA	NA	NA	0.991	99.466	97.263	NA	NA	NA
EY0052747	1	Rubus	Snapper	0.883	99.413	96.502	NA	NA	NA	0.99	99.791	98.047	NA	NA	NA
EY0052759	1	Rubus	Snapper	0.899	98.216	95.504	NA	NA	NA	0.99	99.927	98.02	NA	NA	NA
EY0052771	1	Rubus	Snapper	0.979	94.604	NA	NA	NA	NA	0.989	99.812	98.334	NA	NA	NA
EY0052783	1	Rubus	Snapper	0.977	93.734	NA	NA	NA	NA	0.994	99.791	97.799	NA	NA	NA
EY0052795	1	Rubus	Snapper	0.987	92.798	NA	NA	NA	NA	0.992	99.916	98.237	NA	NA	NA
EY0052807	1	Rubus	Snapper	0.982	93.668	NA	NA	NA	NA	0.99	99.822	97.999	NA	NA	NA
EY0052819	1	Rubus	Snapper	0.992	92.602	NA	NA	NA	NA	0.987	99.77	97.912	NA	NA	NA
EY0052736	1	Rubus	Snapper	0.985	93.821	NA	NA	NA	NA	0.989	99.822	98.085	NA	NA	NA
EY0052748	1	Rubus	Snapper	0.984	92.885	NA	NA	NA	NA	0.993	99.613	97.474	NA	NA	NA
EY0052760	1	Rubus	Snapper	0.985	91.732	NA	NA	NA	NA	0.994	99.749	97.566	NA	NA	NA
EY0052772	1	Rubus	Snapper	0.985	93.668	NA	NA	NA	NA	0.995	99.843	98.042	NA	NA	NA
EY0052784	1	Rubus	Snapper	0.981	94.473	NA	NA	NA	NA	0.987	99.895	98.269	NA	NA	NA
EY0052796	1	Rubus	Snapper	0.991	91.797	NA	NA	NA	NA	0.992	99.853	98.356	NA	NA	NA
EY0052808	1	Rubus	Snapper	0.982	94.06	NA	NA	NA	NA	0.994	99.895	98.156	NA	NA	NA
EY0052820	1	Rubus	Snapper	0.988	91.253	NA	NA	NA	NA	0.987	99.822	97.977	NA	NA	NA
EY0052737	1	Rubus	Snapper	0.99	90.339	NA	NA	NA	NA	0.991	99.78	97.371	NA	NA	NA
EY0052749	1	Rubus	Snapper	0.991	91.188	NA	NA	NA	NA	0.985	99.853	98.334	NA	NA	NA
EY0052761	1	Rubus	Snapper	0.986	94.038	NA	NA	NA	NA	0.992	97.226	94.667	NA	NA	NA
EY0052773	1	Rubus	Snapper	0.962	88.882	NA	NA	NA	NA	0.985	99.676	96.409	NA	NA	NA
EY0052785	1	Rubus	Snapper	0.986	91.993	NA	NA	NA	NA	0.993	99.613	97.101	NA	NA	NA
EY0052797	1	Rubus	Snapper	0.992	91.558	NA	NA	NA	NA	0.981	95.384	90.919	NA	NA	NA
EY0052809	1	Rubus	Snapper	0.987	90.252	NA	NA	NA	NA	0.969	88.277	NA	NA	NA	NA
EY0052821	1	Rubus	Snapper	0.989	92.124	NA	NA	NA	NA	0.981	96.619	93.218	NA	NA	NA
EY0052738	1	Rubus	Snapper	0.989	88.338	NA	NA	NA	NA	0.9	75.518	NA	NA	NA	NA
EY0052750	1	Rubus	Snapper	0.991	91.732	NA	NA	NA	NA	0.986	99.1	96.603	NA	NA	NA
EY0052762	1	Rubus	Snapper	0.99	89.447	NA	NA	NA	NA	0.971	83.253	NA	NA	NA	NA
EY0052774	1	Rubus	Snapper	0.991	91.493	NA	NA	NA	NA	0.984	95.049	90.805	NA	NA	NA
EY0052786	1	Rubus	Snapper	0.991	91.297	NA	NA	NA	NA	0.99	99.916	98.242	NA	NA	NA
EY0052798	1	Rubus	Snapper	0.993	91.253	NA	NA	NA	NA	0.994	97.928	95.408	NA	NA	NA
EY0052810	1	Rubus	Snapper	0.992	94.256	NA	NA	NA	NA	0.994	99.895	97.928	NA	NA	NA
EY0052822	1	Rubus	Snapper	0.986	92.602	NA	NA	NA	NA	0.985	99.801	97.599	NA	NA	NA
EY0052739	1	Rubus	Snapper	0.991	91.623	NA	NA	NA	NA	0.989	97.027	93.888	NA	NA	NA
EY0052751	1	Rubus	Snapper	0.984	93.777	NA	NA	NA	NA	0.99	99.833	97.696	NA	NA	NA
EY0052763	1	Rubus	Snapper	0.99	93.19	NA	NA	NA	NA	0.989	99.278	96.566	NA	NA	NA
EY0052775	1	Rubus	Snapper	0.99	90.862	NA	NA	NA	NA	0.987	94.892	NA	NA	NA	NA
EY0052787	1	Rubus	Snapper	0.992	89.556	NA	NA	NA	NA	0.967	84.739	NA	NA	NA	NA
EY0052799	1	Rubus	Snapper	0.993	91.188	NA	NA	NA	NA	0.99	99.853	97.885	NA	NA	NA
EY0052811	1	Rubus	Snapper	0.991	91.775	NA	NA	NA	NA	0.989	99.853	97.815	NA	NA	NA
EY0052823	1	Rubus	Snapper	0.915	91.123	NA	NA	NA	NA	0.982	91.386	NA	NA	NA	NA
EY0052824	1	Rubus	Snapper	0.959	99.608	97.548	NA	NA	NA	0.991	99.602	97.258	NA	NA	NA
EY0052836	1	Rubus	Snapper	0.966	96.236	91.559	NA	NA	NA	0.99	99.895	98.507	NA	NA	NA
EY0052848	1	Rubus	Snapper	0.969	99.151	96.754	NA	NA	NA	0.991	99.309	96.463	NA	NA	NA
EY0052860	1	Rubus	Snapper	0.966	99.217	96.777	NA	NA	NA	0.988	97.059	93.31	NA	NA	NA
EY0052872	1	Rubus	none	0.963	90.688	NA	NA	NA	NA	NA	NA	NA	NA	NA	NA
EY0052884	1	Rubus	Snapper	0.964	97.084	95.229	NA	NA	NA	0.975	91.92	NA	NA	NA	NA
EY0052896	1	Rubus	Snapper	0.976	94.626	NA	NA	NA	NA	0.982	88.015	NA	NA	NA	NA
EY0052908	1	Rubus	Snapper	0.985	95.844	94.137	NA	NA	NA	0.981	84.572	NA	NA	NA	NA
EY0052825	1	Rubus	Snapper	0.97	95.453	93.5	NA	NA	NA	0.961	87.984	NA	NA	NA	NA
EY0052837	1	Rubus	Snapper	0.971	99.064	95.984	NA	NA	NA	0.986	97.069	94.472	NA	NA	NA
EY0052849	1	Rubus	Snapper	0.972	97.889	95.952	NA	NA	NA	0.988	95.436	87.003	NA	NA	NA
EY0052861	1	Rubus	Snapper	0.972	93.059	NA	NA	NA	NA	0.955	82.573	NA	NA	NA	NA
EY0052873	1	Rubus	Snapper	0.962	99.282	97.147	NA	NA	NA	0.986	99.958	98.194	NA	NA	NA
EY0052885	1	none	none	NA	NA	NA	NA	NA	NA	NA	NA	NA	NA	NA	NA
EY0052897	1	none	Snapper	0.814	NA	NA	NA	NA	NA	0.977	89.334	NA	NA	NA	NA
EY0052909	1	none	Snapper	NA	NA	NA	NA	NA	NA	0.993	99.362	96.322	NA	NA	NA
EY0052826	1	Rubus	Snapper	0.964	93.755	NA	NA	NA	NA	0.942	86.864	NA	NA	NA	NA
EY0052838	1	Rubus	Snapper	0.967	93.146	NA	NA	NA	NA	0.943	82.395	NA	NA	NA	NA
EY0052850	1	Rubus	Snapper	0.954	99.456	97.493	NA	NA	NA	0.994	99.738	97.539	NA	NA	NA
EY0052862	1	Rubus	Snapper	0.971	99.282	97.438	NA	NA	NA	0.992	99.644	97.366	NA	NA	NA
EY0052874	1	Rubus	Snapper	0.98	95.54	93.335	NA	NA	NA	0.973	88.821	NA	NA	NA	NA
EY0052886	1	Rubus	Snapper	0.961	99.369	97.257	NA	NA	NA	0.991	99.833	98.031	NA	NA	NA
EY0052898	1	Rubus	Snapper	0.962	99.478	97.453	NA	NA	NA	0.982	99.759	97.279	NA	NA	NA
EY0052910	1	Rubus	Snapper	0.977	94.191	NA	NA	NA	NA	0.952	84.185	NA	NA	NA	NA
EY0052827	1	Rubus	Snapper	0.972	95.083	93.131	NA	NA	NA	0.97	91.532	NA	NA	NA	NA
EY0052839	1	Rubus	Snapper	0.973	94.539	NA	NA	NA	NA	0.968	91.187	NA	NA	NA	NA
EY0052851	1	Rubus	Snapper	0.969	99.434	97.603	NA	NA	NA	0.994	99.78	97.658	NA	NA	NA
EY0052863	1	Rubus	Snapper	0.975	95.409	93.791	NA	NA	NA	0.976	91.899	NA	NA	NA	NA
EY0052875	1	Rubus	Snapper	0.97	97.563	95.441	NA	NA	NA	0.979	94.819	NA	NA	NA	NA
EY0052887	1	Rubus	Snapper	0.97	99.587	97.618	NA	NA	NA	0.991	99.874	97.907	NA	NA	NA
EY0052899	1	Rubus	Snapper	0.963	99.5	97.383	NA	NA	NA	0.991	99.676	97.312	NA	NA	NA
EY0052911	1	Rubus	Snapper	0.972	98.956	96.455	NA	NA	NA	0.985	97.603	94.11	NA	NA	NA
EY0052828	1	Rubus	Snapper	0.966	99.238	96.966	NA	NA	NA	0.988	97.98	95.5	NA	NA	NA
EY0052840	1	Rubus	Snapper	0.975	92.776	NA	NA	NA	NA	0.922	76.041	NA	NA	NA	NA
EY0052852	1	Rubus	Snapper	0.955	99.347	97.194	NA	NA	NA	0.985	99.885	98.053	NA	NA	NA
EY0052864	1	Rubus	Snapper	0.961	99.26	97.241	NA	NA	NA	0.991	99.916	98.21	NA	NA	NA
EY0052876	1	Rubus	Snapper	0.954	99.238	97.359	NA	NA	NA	0.99	99.885	97.939	NA	NA	NA
EY0052888	1	Rubus	Snapper	0.945	97.607	95.111	NA	NA	NA	0.986	97.844	94.732	NA	NA	NA
EY0052900	1	Rubus	Snapper	0.968	91.297	NA	NA	NA	NA	0.895	64.758	NA	NA	NA	NA
EY0052912	1	Rubus	Snapper	0.962	99.151	96.848	NA	NA	NA	0.99	98.807	95.673	NA	NA	NA
EY0052829	1	Rubus	Snapper	0.968	98.825	96.377	NA	NA	NA	0.978	98.064	95.17	NA	NA	NA
EY0052841	1	Rubus	Snapper	0.942	96.932	92.667	NA	NA	NA	0.991	98.158	95.024	NA	NA	NA
EY0052853	1	Rubus	Snapper	0.976	92.145	NA	NA	NA	NA	0.869	61.241	NA	NA	NA	NA
EY0052865	1	Rubus	Snapper	0.966	90.296	NA	NA	NA	NA	0.78	NA	NA	NA	NA	NA
EY0052877	1	Rubus	Snapper	0.963	99.347	97.336	NA	NA	NA	0.99	99.194	96.452	NA	NA	NA
EY0052889	1	Rubus	Snapper	0.976	97.237	95.308	NA	NA	NA	0.982	96.201	92.217	NA	NA	NA
EY0052901	1	Rubus	Snapper	0.967	99.456	97.501	NA	NA	NA	0.992	99.833	97.691	NA	NA	NA
EY0052913	1	Rubus	Snapper	0.973	91.95	NA	NA	NA	NA	0.893	77.821	NA	NA	NA	NA
EY0052830	1	Rubus	Snapper	0.969	97.215	95.056	NA	NA	NA	0.989	96.389	92.926	NA	NA	NA
EY0052842	1	Rubus	Snapper	0.963	98.934	96.848	NA	NA	NA	0.988	98.577	95.787	NA	NA	NA
EY0052854	1	Rubus	Snapper	0.974	93.037	NA	NA	NA	NA	0.928	74.681	NA	NA	NA	NA
EY0052866	1	Rubus	Snapper	0.965	99.391	97.618	NA	NA	NA	0.992	99.602	97.117	NA	NA	NA
EY0052878	1	Rubus	none	0.974	89.143	NA	NA	NA	NA	NA	NA	NA	NA	NA	NA
EY0052890	1	Rubus	Snapper	0.97	94.43	NA	NA	NA	NA	0.972	91.616	NA	NA	NA	NA
EY0052902	1	Rubus	Snapper	0.971	84.9	NA	NA	NA	NA	0.989	98.524	95.278	NA	NA	NA
EY0052914	1	Rubus	Snapper	0.875	61.423	NA	NA	NA	NA	0.991	99.362	96.192	NA	NA	NA
EY0052831	1	Rubus	Snapper	0.903	75.609	NA	NA	NA	NA	0.985	98.189	94.992	NA	NA	NA
EY0052843	1	Rubus	Snapper	0.962	99.565	97.508	NA	NA	NA	0.987	99.822	97.918	NA	NA	NA
EY0052855	1	Rubus	Snapper	0.967	97.977	95.693	NA	NA	NA	0.988	95.96	91.444	NA	NA	NA
EY0052867	1	Rubus	Snapper	0.976	98.76	96.557	NA	NA	NA	0.989	98.65	96.1	NA	NA	NA
EY0052879	1	Rubus	Snapper	0.981	91.645	NA	NA	NA	NA	0.969	89.763	NA	NA	NA	NA
EY0052891	1	Rubus	Snapper	0.972	92.08	NA	NA	NA	NA	0.93	79.977	NA	NA	NA	NA
EY0052903	1	Rubus	Snapper	0.965	99.064	96.652	NA	NA	NA	0.99	97.603	94.91	NA	NA	NA
EY0052915	1	Rubus	Snapper	0.962	98.738	96.534	NA	NA	NA	0.987	99.738	97.901	NA	NA	NA
EY0052832	1	Rubus	Snapper	0.959	99.086	96.84	NA	NA	NA	0.992	98.828	95.787	NA	NA	NA
EY0052844	1	Rubus	Snapper	0.97	92.646	NA	NA	NA	NA	0.968	85.587	NA	NA	NA	NA
EY0052856	1	Rubus	Snapper	0.968	93.712	NA	NA	NA	NA	0.957	81.735	NA	NA	NA	NA
EY0052868	1	Rubus	Snapper	0.967	93.538	NA	NA	NA	NA	0.963	77.674	NA	NA	NA	NA
EY0052880	1	Rubus	Snapper	0.972	92.102	NA	NA	NA	NA	0.886	64.779	NA	NA	NA	NA
EY0052892	1	Rubus	Snapper	0.953	99.326	97.249	NA	NA	NA	0.982	99.906	98.139	NA	NA	NA
EY0052904	1	Rubus	Snapper	0.977	98.999	97.076	NA	NA	NA	0.989	99.895	98.258	NA	NA	NA
EY0052916	1	Rubus	Snapper	0.988	98.912	96.329	NA	NA	NA	0.992	99.801	97.82	NA	NA	NA
EY0052833	1	Rubus	Snapper	0.984	99.043	96.117	NA	NA	NA	0.987	98.88	96.522	NA	NA	NA
EY0052845	1	Rubus	Snapper	0.97	99.369	97.312	NA	NA	NA	0.996	99.916	98.188	NA	NA	NA
EY0052857	1	Rubus	Snapper	0.971	97.802	95.426	NA	NA	NA	0.987	95.939	90.394	NA	NA	NA
EY0052869	1	Rubus	Snapper	0.972	97.433	95.473	NA	NA	NA	0.986	95.782	91.373	NA	NA	NA
EY0052881	1	Rubus	Snapper	0.969	99.413	97.265	NA	NA	NA	0.988	99.142	96.447	NA	NA	NA
EY0052893	1	Rubus	Snapper	0.636	NA	NA	NA	NA	NA	0.988	99.414	96.43	NA	NA	NA
EY0052905	1	Rubus	Snapper	0.99	97.193	94.938	NA	NA	NA	0.991	96.274	93.228	NA	NA	NA
EY0052917	1	Rubus	Snapper	0.986	98.869	97.398	NA	NA	NA	0.992	99.812	97.572	NA	NA	NA
EY0052834	1	Rubus	Snapper	0.994	93.429	NA	NA	NA	NA	0.949	86.686	NA	NA	NA	NA
EY0052846	1	Rubus	Snapper	0.99	91.014	NA	NA	NA	NA	0.795	NA	NA	NA	NA	NA
EY0052858	1	Rubus	Snapper	0.938	89.795	NA	NA	NA	NA	0.921	84.436	NA	NA	NA	NA
EY0052870	1	Rubus	Snapper	0.985	99.043	96.652	NA	NA	NA	0.993	98.147	95.516	NA	NA	NA
EY0052882	1	Rubus	Snapper	0.987	99.13	97.658	NA	NA	NA	0.993	99.749	97.106	NA	NA	NA
EY0052894	1	Rubus	Snapper	0.986	99.304	97.398	NA	NA	NA	0.989	99.78	97.496	NA	NA	NA
EY0052906	1	Rubus	Snapper	0.983	99.238	97.155	NA	NA	NA	0.993	99.948	98.221	NA	NA	NA
EY0052918	1	Rubus	Snapper	0.988	99.064	97.422	NA	NA	NA	0.993	99.309	96.268	NA	NA	NA
EY0052835	1	Rubus	Snapper	0.04	NA	NA	NA	NA	NA	0.982	98.838	96.668	NA	NA	NA
EY0052847	1	Rubus	Snapper	0.987	99.043	97.288	NA	NA	NA	0.993	99.205	96.338	NA	NA	NA
EY0052859	1	Rubus	Snapper	0.99	90.1	NA	NA	NA	NA	0.981	86.131	NA	NA	NA	NA
EY0052871	1	Rubus	Snapper	0.985	99.217	97.453	NA	NA	NA	0.992	99.56	97.096	NA	NA	NA
EY0052883	1	Rubus	Snapper	0.984	98.695	96.66	NA	NA	NA	0.994	98.116	95.505	NA	NA	NA
EY0052895	1	Rubus	Snapper	0.989	99.456	97.32	NA	NA	NA	0.989	99.288	96.776	NA	NA	NA
EY0052907	1	Rubus	Snapper	0.987	98.194	95.96	NA	NA	NA	0.99	96.504	92.304	NA	NA	NA
EY0052919	1	Rubus	Snapper	0.99	94.386	NA	NA	NA	NA	0.975	88.56	NA	NA	NA	NA
EY0052920	1	Rubus	Snapper	0.974	96.018	94.152	NA	NA	NA	0.977	91.773	NA	NA	NA	NA
EY0052932	1	Rubus	Snapper	0.966	99.304	97.383	NA	NA	NA	0.987	99.874	98.102	NA	NA	NA
EY0052944	1	Rubus	Snapper	0.968	98.934	96.699	NA	NA	NA	0.992	97.634	94.781	NA	NA	NA
EY0052956	1	Rubus	Snapper	0.978	99.064	96.432	NA	NA	NA	0.987	97.54	94.424	NA	NA	NA
EY0052968	1	Rubus	Snapper	0.97	99.26	97.029	NA	NA	NA	0.99	99.048	96.268	NA	NA	NA
EY0052980	1	Rubus	none	0.964	92.341	NA	NA	NA	NA	NA	NA	NA	NA	NA	NA
EY0052992	1	Rubus	Snapper	0.968	95.801	94.152	NA	NA	NA	0.962	87.178	NA	NA	NA	NA
EY0053004	1	Rubus	Snapper	0.972	97.171	95.033	NA	NA	NA	0.971	91.208	NA	NA	NA	NA
EY0052921	1	Rubus	Snapper	0.976	99.173	97.178	NA	NA	NA	0.989	99.759	97.707	NA	NA	NA
EY0052933	1	Rubus	Snapper	0.97	99.347	97.257	NA	NA	NA	0.994	99.32	96.744	NA	NA	NA
EY0052945	1	Rubus	Snapper	0.975	95.257	93.123	NA	NA	NA	0.983	91.239	NA	NA	NA	NA
EY0052957	1	Rubus	Snapper	0.973	93.016	NA	NA	NA	NA	0.921	66.15	NA	NA	NA	NA
EY0052969	1	Rubus	Snapper	0.961	99.5	97.736	NA	NA	NA	0.988	99.77	97.593	NA	NA	NA
EY0052981	1	Rubus	Snapper	0.969	99.282	97.524	NA	NA	NA	0.993	99.927	98.15	NA	NA	NA
EY0052993	1	Rubus	none	0.961	90.862	NA	NA	NA	NA	NA	NA	NA	NA	NA	NA
EY0053005	1	Rubus	Snapper	0.972	98.303	96.102	NA	NA	NA	0.985	94.463	NA	NA	NA	NA
EY0052922	1	Rubus	Snapper	0.978	96.149	93.571	NA	NA	NA	0.982	84.656	NA	NA	NA	NA
EY0052934	1	Rubus	Snapper	0.982	97.781	95.606	NA	NA	NA	0.989	95.918	87.841	NA	NA	NA
EY0052946	1	Rubus	Snapper	0.981	98.172	95.976	NA	NA	NA	0.99	96.012	90.513	NA	NA	NA
EY0052958	1	Rubus	Snapper	0.981	92.755	NA	NA	NA	NA	0.973	80.029	NA	NA	NA	NA
EY0052970	1	Rubus	Snapper	0.974	90.796	NA	NA	NA	NA	0.953	82.468	NA	NA	NA	NA
EY0052982	1	Rubus	Snapper	0.971	99.021	97.029	NA	NA	NA	0.985	99.885	98.453	NA	NA	NA
EY0052994	1	Rubus	Snapper	0.965	99.695	97.689	NA	NA	NA	0.993	99.11	96.636	NA	NA	NA
EY0053006	1	Rubus	Snapper	0.992	89.143	NA	NA	NA	NA	0.93	78.051	NA	NA	NA	NA
EY0052923	1	Rubus	Snapper	0.976	93.016	NA	NA	NA	NA	0.806	NA	NA	NA	NA	NA
EY0052935	1	Rubus	Snapper	0.978	98.52	96.212	NA	NA	NA	0.994	97.519	94.489	NA	NA	NA
EY0052947	1	Rubus	Snapper	0.976	91.275	NA	NA	NA	NA	0.932	68.568	NA	NA	NA	NA
EY0052959	1	Rubus	Snapper	0.99	99.108	95.913	NA	NA	NA	0.988	99.56	97.269	NA	NA	NA
EY0052971	1	Rubus	Snapper	0.978	95.279	93.531	NA	NA	NA	0.98	92.328	NA	NA	NA	NA
EY0052983	1	Rubus	Snapper	0.97	99.304	97.202	NA	NA	NA	0.991	99.403	96.419	NA	NA	NA
EY0052995	1	Rubus	Snapper	0.97	99.391	97.186	NA	NA	NA	0.985	99.655	97.328	NA	NA	NA
EY0053007	1	Rubus	Snapper	0.985	96.258	93.751	NA	NA	NA	0.979	89.46	NA	NA	NA	NA
EY0052924	1	Rubus	Snapper	0.981	94.408	NA	NA	NA	NA	0.956	85.158	NA	NA	NA	NA
EY0052936	1	Rubus	Snapper	0.982	96.018	94.255	NA	NA	NA	0.99	92.317	NA	NA	NA	NA
EY0052948	1	Rubus	Snapper	0.978	93.211	NA	NA	NA	NA	0.934	70.756	NA	NA	NA	NA
EY0052960	1	Rubus	Snapper	0.985	91.449	NA	NA	NA	NA	0.943	72.012	NA	NA	NA	NA
EY0052972	1	Rubus	Snapper	0.981	97.694	95.764	NA	NA	NA	0.988	95.604	90.292	NA	NA	NA
EY0052984	1	Rubus	Snapper	0.973	91.645	NA	NA	NA	NA	0.828	56.228	NA	NA	NA	NA
EY0052996	1	Rubus	Snapper	0.975	93.473	NA	NA	NA	NA	0.835	54.689	NA	NA	NA	NA
EY0053008	1	Rubus	Snapper	0.963	99.391	97.257	NA	NA	NA	0.991	99.895	97.983	NA	NA	NA
EY0052925	1	Rubus	Snapper	0.981	91.754	NA	NA	NA	NA	0.811	NA	NA	NA	NA	NA
EY0052937	1	Rubus	Snapper	0.98	99.064	96.832	NA	NA	NA	0.992	98.681	95.679	NA	NA	NA
EY0052949	1	Rubus	Snapper	0.98	98.433	96.471	NA	NA	NA	0.989	96.881	92.65	NA	NA	NA
EY0052961	1	Rubus	Snapper	0.979	91.667	NA	NA	NA	NA	0.792	NA	NA	NA	NA	NA
EY0052973	1	Rubus	Snapper	0.97	99.108	96.848	NA	NA	NA	0.991	99.602	97.144	NA	NA	NA
EY0052985	1	Rubus	Snapper	0.972	97.955	94.412	NA	NA	NA	0.993	99.602	98.037	NA	NA	NA
EY0052997	1	Rubus	Snapper	0.964	98.042	95.52	NA	NA	NA	0.99	99.184	96.56	NA	NA	NA
EY0053009	1	Rubus	Snapper	0.926	80.026	NA	NA	NA	NA	0.995	99.895	97.636	NA	NA	NA
EY0052926	1	Rubus	Snapper	0.975	99.238	97.343	NA	NA	NA	0.994	99.341	96.62	NA	NA	NA
EY0052938	1	Rubus	Snapper	0.964	99.63	97.658	NA	NA	NA	0.996	99.791	97.539	NA	NA	NA
EY0052950	1	Rubus	Snapper	0.968	99.456	97.265	NA	NA	NA	0.994	99.016	96.068	NA	NA	NA
EY0052962	1	Rubus	Snapper	0.965	99.108	96.762	NA	NA	NA	0.996	99.278	96.593	NA	NA	NA
EY0052974	1	Rubus	Snapper	0.97	99.478	97.281	NA	NA	NA	0.997	99.676	97.436	NA	NA	NA
EY0052986	1	none	none	0.511	NA	NA	NA	NA	NA	NA	NA	NA	NA	NA	NA
EY0052998	1	Rubus	Snapper	0.965	99.521	97.603	NA	NA	NA	0.994	99.853	97.691	NA	NA	NA
EY0053010	1	Rubus	Snapper	0.96	98.977	96.793	NA	NA	NA	0.992	99.969	98.361	NA	NA	NA
EY0052927	1	Rubus	Snapper	0.97	98.477	96.557	NA	NA	NA	0.992	99.822	97.88	NA	NA	NA
EY0052939	1	Rubus	Snapper	0.975	99.086	97.163	NA	NA	NA	0.99	99.843	98.35	NA	NA	NA
EY0052951	1	Rubus	Snapper	0.962	99.478	97.218	NA	NA	NA	0.991	99.948	98.296	NA	NA	NA
EY0052963	1	Rubus	Snapper	0.964	99.347	96.982	NA	NA	NA	0.994	98.943	96.079	NA	NA	NA
EY0052975	1	Rubus	Snapper	0.961	99.173	97.43	NA	NA	NA	0.989	99.895	98.35	NA	NA	NA
EY0052987	1	Rubus	Snapper	0.967	98.825	96.809	NA	NA	NA	0.986	99.801	97.928	NA	NA	NA
EY0052999	1	Rubus	Snapper	0.964	99.413	97.139	NA	NA	NA	0.989	99.822	97.923	NA	NA	NA
EY0053011	1	Rubus	Snapper	0.969	99.238	96.691	NA	NA	NA	0.988	99.948	98.204	NA	NA	NA
EY0052928	1	Rubus	Snapper	0.978	99.478	97.225	NA	NA	NA	0.995	98.514	95.029	NA	NA	NA
EY0052940	1	Rubus	Snapper	0.968	99.021	97.147	NA	NA	NA	0.996	99.843	98.129	NA	NA	NA
EY0052952	1	Rubus	Snapper	0.954	98.76	96.557	NA	NA	NA	0.989	99.874	97.972	NA	NA	NA
EY0052964	1	Rubus	Snapper	0.968	98.912	97.147	NA	NA	NA	0.986	99.906	98.199	NA	NA	NA
EY0052976	1	Rubus	Snapper	0.967	98.39	95.779	NA	NA	NA	0.991	99.424	97.171	NA	NA	NA
EY0052988	1	Rubus	Snapper	0.96	99.369	97.375	NA	NA	NA	0.989	99.801	98.037	NA	NA	NA
EY0053000	1	Rubus	Snapper	0.959	99.151	97.037	NA	NA	NA	0.988	99.864	98.134	NA	NA	NA
EY0053012	1	Rubus	Snapper	0.956	99.434	97.563	NA	NA	NA	0.992	99.916	98.156	NA	NA	NA
EY0052929	1	Rubus	Snapper	0.961	99.478	97.548	NA	NA	NA	0.993	99.885	97.993	NA	NA	NA
EY0052941	1	Rubus	Snapper	0.966	99.326	97.391	NA	NA	NA	0.984	99.874	98.123	NA	NA	NA
EY0052953	1	Rubus	Snapper	0.97	98.673	96.204	NA	NA	NA	0.989	99.822	98.123	NA	NA	NA
EY0052965	1	Rubus	Snapper	0.97	99.391	97.438	NA	NA	NA	0.991	98.932	96.301	NA	NA	NA
EY0052977	1	Rubus	Snapper	0.817	NA	NA	NA	NA	NA	0.92	90.161	NA	NA	NA	NA
EY0052989	1	Rubus	Snapper	0.968	99.238	97.202	NA	NA	NA	0.992	99.341	96.728	NA	NA	NA
EY0053001	1	Rubus	Snapper	0.965	99.326	97.147	NA	NA	NA	0.994	98.974	95.981	NA	NA	NA
EY0053013	1	Rubus	Snapper	0.939	98.085	95.52	NA	NA	NA	0.985	98.545	95.868	NA	NA	NA
EY0052930	1	Rubus	Snapper	0.972	99.043	97.021	NA	NA	NA	0.991	99.822	98.107	NA	NA	NA
EY0052942	1	Rubus	Snapper	0.792	NA	NA	NA	NA	NA	0.863	90.015	NA	NA	NA	NA
EY0052954	1	Rubus	Snapper	0.967	98.847	96.888	NA	NA	NA	0.99	99.916	98.329	NA	NA	NA
EY0052966	1	Rubus	Snapper	0.969	99.021	96.707	NA	NA	NA	0.99	99.885	98.118	NA	NA	NA
EY0052978	1	Rubus	Snapper	0.954	99.391	97.32	NA	NA	NA	0.992	99.916	97.928	NA	NA	NA
EY0052990	1	Rubus	Snapper	0.989	98.629	96.447	NA	NA	NA	0.988	99.874	97.842	NA	NA	NA
EY0053002	1	Rubus	Snapper	0.96	99.13	97.784	NA	NA	NA	0.987	99.822	97.885	NA	NA	NA
EY0053014	1	Rubus	Snapper	0.956	98.629	96.369	NA	NA	NA	0.989	99.843	98.248	NA	NA	NA
EY0052931	1	Rubus	Snapper	0.987	99.173	96.746	NA	NA	NA	0.994	99.833	98.015	NA	NA	NA
EY0052943	1	Rubus	Snapper	0.97	99.391	97.194	NA	NA	NA	0.993	99.927	98.302	NA	NA	NA
EY0052955	1	Rubus	Snapper	0.98	99.195	97.005	NA	NA	NA	0.992	99.885	97.842	NA	NA	NA
EY0052967	1	none	Snapper	0.022	NA	NA	NA	NA	NA	0.986	99.613	96.987	NA	NA	NA
EY0052979	1	Rubus	Snapper	0.96	99.413	97.139	NA	NA	NA	0.988	99.801	97.988	NA	NA	NA
EY0052991	1	Rubus	Snapper	0.966	98.39	95.803	NA	NA	NA	0.988	99.477	97.398	NA	NA	NA
EY0053003	1	Rubus	Snapper	0.96	99.151	96.565	NA	NA	NA	0.99	99.707	97.507	NA	NA	NA
EY0053015	1	Rubus	Snapper	0.961	97.171	95.449	NA	NA	NA	0.99	99.895	98.08	NA	NA	NA
EY0051096	1	Rubus	Snapper	0.94	97.889	95.567	NA	NA	NA	0.99	99.801	97.377	NA	NA	NA
EY0051108	1	Rubus	Snapper	0.961	97.65	97.485	NA	NA	NA	0.988	95.185	90.492	NA	NA	NA
EY0051120	1	Rubus	Snapper	0.948	99.739	98.373	NA	NA	NA	0.991	99.801	97.566	NA	NA	NA
EY0051132	1	Rubus	Snapper	0.952	99.043	96.982	NA	NA	NA	0.994	99.508	96.587	NA	NA	NA
EY0051144	1	Rubus	Snapper	0.966	99.304	97.705	NA	NA	NA	0.988	99.56	97.096	NA	NA	NA
EY0051156	1	Rubus	Snapper	0.964	99.695	97.901	NA	NA	NA	0.989	99.676	97.517	NA	NA	NA
EY0051168	1	Rubus	none	0.962	93.908	NA	NA	NA	NA	NA	NA	NA	NA	NA	NA
EY0051180	1	Rubus	Snapper	0.948	99.565	98.082	NA	NA	NA	0.991	99.205	96.419	NA	NA	NA
EY0051097	1	Rubus	Snapper	0.954	99.587	97.461	NA	NA	NA	0.992	99.906	97.772	NA	NA	NA
EY0051109	1	Rubus	Snapper	0.945	98.934	97.603	NA	NA	NA	0.988	97.865	94.867	NA	NA	NA
EY0051121	1	Rubus	Snapper	0.969	99.326	98.192	NA	NA	NA	0.992	97.739	94.359	NA	NA	NA
EY0051133	1	Rubus	Snapper	0.956	99.782	98.538	NA	NA	NA	0.988	99.759	97.48	NA	NA	NA
EY0051145	1	Rubus	Snapper	0.963	98.042	97.854	NA	NA	NA	0.983	95.269	91.043	NA	NA	NA
EY0051157	1	Rubus	Snapper	0.962	99.369	98.074	NA	NA	NA	0.987	98.011	94.77	NA	NA	NA
EY0051169	1	Rubus	Snapper	0.95	99.674	98.161	NA	NA	NA	0.99	99.539	96.895	NA	NA	NA
EY0051181	1	Rubus	none	0.967	94.517	NA	NA	NA	NA	NA	NA	NA	NA	NA	NA
EY0051098	1	Rubus	Snapper	0.966	96.475	97.336	NA	NA	NA	0.978	92.893	NA	NA	NA	NA
EY0051110	1	Rubus	Snapper	0.946	99.195	97.202	NA	NA	NA	0.993	99.393	96.355	NA	NA	NA
EY0051122	1	Rubus	Snapper	0.959	99.63	98.601	NA	NA	NA	0.996	99.77	97.225	NA	NA	NA
EY0051134	1	Rubus	Snapper	0.954	99.739	98.444	NA	NA	NA	0.989	99.362	96.452	NA	NA	NA
EY0051146	1	Rubus	Snapper	0.956	99.826	98.601	NA	NA	NA	0.992	99.717	97.631	NA	NA	NA
EY0051158	1	Rubus	Snapper	0.962	99.695	98.255	NA	NA	NA	0.988	98.943	95.868	NA	NA	NA
EY0051170	1	Rubus	Snapper	0.907	88.316	NA	NA	NA	NA	0.987	99.864	96.138	NA	NA	NA
EY0051182	1	Rubus	Snapper	0.956	98.76	96.204	NA	NA	NA	0.989	99.801	97.528	NA	NA	NA
EY0051099	1	Rubus	Snapper	0.949	99.456	97.241	NA	NA	NA	0.99	99.906	97.966	NA	NA	NA
EY0051111	1	Rubus	Snapper	0.954	99.674	98.011	NA	NA	NA	0.988	99.895	97.696	NA	NA	NA
EY0051123	1	Rubus	Snapper	0.951	97.933	97.186	NA	NA	NA	0.98	96.347	92.536	NA	NA	NA
EY0051135	1	Rubus	Snapper	0.963	99.652	98.554	NA	NA	NA	0.99	98.828	95.803	NA	NA	NA
EY0051147	1	Rubus	Snapper	0.97	95.279	96.196	NA	NA	NA	0.971	91.156	NA	NA	NA	NA
EY0051159	1	Rubus	Snapper	0.963	99.739	98.625	NA	NA	NA	0.985	99.32	96.403	NA	NA	NA
EY0051171	1	Rubus	Snapper	0.95	99.521	98.184	NA	NA	NA	0.984	99.351	96.328	NA	NA	NA
EY0051183	1	Rubus	Snapper	0.941	98.695	97.351	NA	NA	NA	0.986	98.66	95.624	NA	NA	NA
EY0051100	1	Rubus	Snapper	0.946	99.652	97.634	NA	NA	NA	0.982	99.833	97.517	NA	NA	NA
EY0051112	1	Rubus	Snapper	0.955	99.608	98.177	NA	NA	NA	0.992	99.539	96.885	NA	NA	NA
EY0051124	1	Rubus	Snapper	0.962	99.608	98.239	NA	NA	NA	0.987	99.833	97.777	NA	NA	NA
EY0051136	1	Rubus	Snapper	0.958	99.652	97.618	NA	NA	NA	0.985	99.874	97.977	NA	NA	NA
EY0051148	1	Rubus	Snapper	0.966	99.739	98.522	NA	NA	NA	0.989	99.11	96.035	NA	NA	NA
EY0051160	1	Rubus	Snapper	0.96	99.674	98.365	NA	NA	NA	0.995	98.891	95.825	NA	NA	NA
EY0051172	1	Rubus	Snapper	0.945	99.521	97.54	NA	NA	NA	0.988	99.581	96.933	NA	NA	NA
EY0051184	1	Rubus	Snapper	0.956	99.543	97.917	NA	NA	NA	0.989	99.623	96.771	NA	NA	NA
EY0051101	1	Rubus	Snapper	0.961	99.652	98.42	NA	NA	NA	0.99	98.472	95.489	NA	NA	NA
EY0051113	1	Rubus	Snapper	0.961	99.891	98.294	NA	NA	NA	0.996	93.668	NA	NA	NA	NA
EY0051125	1	Rubus	Snapper	0.939	96.867	95.056	NA	NA	NA	0.988	99.644	96.49	NA	NA	NA
EY0051137	1	Rubus	Snapper	0.958	99.761	98.247	NA	NA	NA	0.991	99.121	96.203	NA	NA	NA
EY0051149	1	Rubus	Snapper	0.954	99.478	97.241	NA	NA	NA	0.992	99.833	97.663	NA	NA	NA
EY0051161	1	Rubus	Snapper	0.947	99.021	96.117	NA	NA	NA	0.986	99.728	96.69	NA	NA	NA
EY0051173	1	Rubus	Snapper	0.961	99.63	98.066	NA	NA	NA	0.993	99.163	96.198	NA	NA	NA
EY0051185	1	Rubus	Snapper	0.956	99.739	98.255	NA	NA	NA	0.992	99.498	96.495	NA	NA	NA
EY0051102	1	Rubus	Snapper	0.959	99.543	98.255	NA	NA	NA	0.985	98.095	95.138	NA	NA	NA
EY0051114	1	Rubus	Snapper	0.987	98.782	97.029	NA	NA	NA	0.992	99.163	96.241	NA	NA	NA
EY0051126	1	Rubus	Snapper	0.99	96.54	94.341	NA	NA	NA	0.992	99.874	97.447	NA	NA	NA
EY0051138	1	Rubus	Snapper	0.99	98.738	96.872	NA	NA	NA	0.989	99.801	97.22	NA	NA	NA
EY0051150	1	Rubus	Snapper	0.97	98.107	95.473	NA	NA	NA	0.99	99.885	97.48	NA	NA	NA
EY0051162	1	Rubus	Snapper	0.978	98.934	97.791	NA	NA	NA	0.989	99.728	97.16	NA	NA	NA
EY0051174	1	Rubus	none	0.991	87.489	NA	NA	NA	NA	NA	NA	NA	NA	NA	NA
EY0051186	1	Rubus	Snapper	0.988	98.782	96.408	NA	NA	NA	0.992	99.78	97.425	NA	NA	NA
EY0051103	1	Rubus	Snapper	0.919	93.69	NA	NA	NA	NA	0.984	99.843	96.484	NA	NA	NA
EY0051115	1	Rubus	Snapper	0.976	97.041	96.636	NA	NA	NA	0.988	90.601	NA	NA	NA	NA
EY0051127	1	Rubus	Snapper	0.947	96.91	95.072	NA	NA	NA	0.986	99.874	96.814	NA	NA	NA
EY0051139	1	Rubus	Snapper	0.944	98.194	96.094	NA	NA	NA	0.989	99.717	97.128	NA	NA	NA
EY0051151	1	Rubus	Snapper	0.989	97.171	95.756	NA	NA	NA	0.986	97.812	94.251	NA	NA	NA
EY0051163	1	Rubus	Snapper	0.942	97.563	95.072	NA	NA	NA	0.988	99.895	97.16	NA	NA	NA
EY0051175	1	Rubus	Snapper	0.948	99.5	98.169	NA	NA	NA	0.991	99.738	97.296	NA	NA	NA
EY0051187	1	Rubus	Snapper	0.957	98.934	97.296	NA	NA	NA	0.987	99.833	97.528	NA	NA	NA
EY0051104	1	Rubus	Snapper	0.954	98.52	97.233	NA	NA	NA	0.992	98.775	95.716	NA	NA	NA
EY0051116	1	Rubus	Snapper	0.949	98.847	97.186	NA	NA	NA	0.991	99.571	96.625	NA	NA	NA
EY0051128	1	Rubus	Snapper	0.948	98.52	97.312	NA	NA	NA	0.984	98.043	94.943	NA	NA	NA
EY0051140	1	Rubus	Snapper	0.933	95.801	94.262	NA	NA	NA	0.992	99.906	96.798	NA	NA	NA
EY0051152	1	Rubus	Snapper	0.93	98.76	96.141	NA	NA	NA	0.989	99.623	96.717	NA	NA	NA
EY0051164	1	Rubus	Snapper	0.96	99.434	97.941	NA	NA	NA	0.992	99.749	97.712	NA	NA	NA
EY0051176	1	Rubus	Snapper	0.958	99.478	97.367	NA	NA	NA	0.988	99.833	97.777	NA	NA	NA
EY0051188	1	Rubus	Snapper	0.953	99.869	98.617	NA	NA	NA	0.986	99.382	96.722	NA	NA	NA
EY0051105	1	Rubus	Snapper	0.955	99.652	97.571	NA	NA	NA	0.991	99.738	97.49	NA	NA	NA
EY0051117	1	Rubus	Snapper	0.955	99.782	98.64	NA	NA	NA	0.993	99.079	96.073	NA	NA	NA
EY0051129	1	Rubus	Snapper	0.956	98.085	97.736	NA	NA	NA	0.986	96.745	93.266	NA	NA	NA
EY0051141	1	Rubus	Snapper	0.956	99.543	97.391	NA	NA	NA	0.991	99.895	97.82	NA	NA	NA
EY0051153	1	Rubus	Snapper	0.921	97.28	95.158	NA	NA	NA	0.99	99.32	95.722	NA	NA	NA
EY0051165	1	Rubus	Snapper	0.958	99.935	98.86	NA	NA	NA	0.988	99.864	97.658	NA	NA	NA
EY0051177	1	Rubus	Snapper	0.955	98.782	96.337	NA	NA	NA	0.99	99.916	97.918	NA	NA	NA
EY0051189	1	Rubus	Snapper	0.946	99.282	97.186	NA	NA	NA	0.987	99.895	97.891	NA	NA	NA
EY0051106	1	Rubus	Snapper	0.944	97.737	95.551	NA	NA	NA	0.979	99.864	97.415	NA	NA	NA
EY0051118	1	Rubus	Snapper	0.938	99.195	97.068	NA	NA	NA	0.986	99.56	96.468	NA	NA	NA
EY0051130	1	Rubus	Snapper	0.933	95.583	93.665	NA	NA	NA	0.993	99.937	96.96	NA	NA	NA
EY0051142	1	Rubus	Snapper	0.956	99.761	98.57	NA	NA	NA	0.993	99.885	97.685	NA	NA	NA
EY0051154	1	Rubus	Snapper	0.952	99.413	97.729	NA	NA	NA	0.992	99.623	96.847	NA	NA	NA
EY0051166	1	Rubus	Snapper	0.891	90.97	NA	NA	NA	NA	0.99	99.864	96.09	NA	NA	NA
EY0051178	1	Rubus	Snapper	0.952	99.63	97.894	NA	NA	NA	0.99	99.696	97.782	NA	NA	NA
EY0051190	1	Rubus	Snapper	0.947	97.367	95.371	NA	NA	NA	0.991	99.895	97.728	NA	NA	NA
EY0051107	1	Rubus	Snapper	0.94	98.934	96.722	NA	NA	NA	0.992	99.833	97.344	NA	NA	NA
EY0051119	1	Rubus	Snapper	0.952	99.826	98.334	NA	NA	NA	0.991	99.623	96.841	NA	NA	NA
EY0051131	1	Rubus	Snapper	0.95	99.543	96.95	NA	NA	NA	0.991	99.623	96.998	NA	NA	NA
EY0051143	1	Rubus	Snapper	0.956	99.608	98.004	NA	NA	NA	0.988	99.833	97.55	NA	NA	NA
EY0051155	1	Rubus	Snapper	0.959	99.608	98.436	NA	NA	NA	0.989	99.351	96.511	NA	NA	NA
EY0051167	1	Rubus	Snapper	0.903	95.997	94.498	NA	NA	NA	0.991	99.456	95.695	NA	NA	NA
EY0051179	1	Rubus	Snapper	0.948	99.761	98.381	NA	NA	NA	0.985	99.812	97.42	NA	NA	NA
EY0051191	1	Rubus	Snapper	0.962	98.542	96.424	NA	NA	NA	0.988	99.895	97.539	NA	NA	NA
EY0053016	1	Rubus	Snapper	0.9	98.586	96.054	NA	NA	NA	0.994	98.629	95.381	NA	NA	NA
EY0053028	1	Rubus	Snapper	0.896	99.369	96.534	NA	NA	NA	0.992	99.822	97.999	NA	NA	NA
EY0053040	1	Rubus	Snapper	0.905	98.499	95.905	NA	NA	NA	0.99	99.309	96.593	NA	NA	NA
EY0053052	1	Rubus	Snapper	0.887	98.216	95.308	NA	NA	NA	0.991	99.414	96.582	NA	NA	NA
EY0053064	1	Rubus	Snapper	0.885	99.238	96.432	NA	NA	NA	0.988	99.843	97.674	NA	NA	NA
EY0053076	1	Rubus	Snapper	0.893	99.434	96.895	NA	NA	NA	0.993	99.749	98.172	NA	NA	NA
EY0053088	1	Rubus	Snapper	0.885	99.282	96.495	NA	NA	NA	0.993	99.833	98.08	NA	NA	NA
EY0053100	1	Rubus	none	0.967	90.818	NA	NA	NA	NA	NA	NA	NA	NA	NA	NA
EY0053017	1	none	none	0.05	NA	NA	NA	NA	NA	NA	NA	NA	NA	NA	NA
EY0053029	1	Rubus	Snapper	0.875	99.391	96.361	NA	NA	NA	0.992	99.948	97.712	NA	NA	NA
EY0053041	1	Rubus	Snapper	0.906	98.716	96.424	NA	NA	NA	0.993	99.738	97.653	NA	NA	NA
EY0053053	1	Rubus	Snapper	0.888	98.695	96.243	NA	NA	NA	0.993	99.927	98.464	NA	NA	NA
EY0053065	1	Rubus	Snapper	0.985	94.735	NA	NA	NA	NA	0.99	99.853	97.593	NA	NA	NA
EY0053077	1	Rubus	Snapper	0.987	93.712	NA	NA	NA	NA	0.99	99.424	96.528	NA	NA	NA
EY0053089	1	Rubus	Snapper	0.98	94.495	NA	NA	NA	NA	0.989	99.833	98.183	NA	NA	NA
EY0053101	1	Rubus	Snapper	0.987	93.581	NA	NA	NA	NA	0.991	99.885	98.415	NA	NA	NA
EY0053018	1	Rubus	Snapper	0.979	93.386	NA	NA	NA	NA	0.994	99.55	96.982	NA	NA	NA
EY0053030	1	Rubus	Snapper	0.987	93.059	NA	NA	NA	NA	0.993	99.717	97.463	NA	NA	NA
EY0053042	1	Rubus	Snapper	0.973	95.409	94.412	NA	NA	NA	0.992	99.885	98.123	NA	NA	NA
EY0053054	1	Rubus	Snapper	0.981	94.691	NA	NA	NA	NA	0.99	99.906	98.41	NA	NA	NA
EY0053066	1	Rubus	Snapper	0.986	93.494	NA	NA	NA	NA	0.991	99.864	97.972	NA	NA	NA
EY0053078	1	Rubus	Snapper	0.879	68.255	NA	NA	NA	NA	0.99	99.801	96.663	NA	NA	NA
EY0053090	1	Rubus	Snapper	0.979	96.149	94.019	NA	NA	NA	0.991	99.864	98.329	NA	NA	NA
EY0053102	1	Rubus	Snapper	0.984	91.928	NA	NA	NA	NA	0.988	99.78	97.442	NA	NA	NA
EY0053019	1	Rubus	Snapper	0.989	92.689	NA	NA	NA	NA	0.996	99.163	96.355	NA	NA	NA
EY0053031	1	Rubus	Snapper	0.984	91.297	NA	NA	NA	NA	0.97	86.686	NA	NA	NA	NA
EY0053043	1	Rubus	Snapper	0.889	98.216	95.135	NA	NA	NA	0.991	98.629	95.3	NA	NA	NA
EY0053055	1	Rubus	Snapper	0.987	93.386	NA	NA	NA	NA	0.993	99.539	97.636	NA	NA	NA
EY0053067	1	Rubus	Snapper	0.987	92.211	NA	NA	NA	NA	0.992	99.843	97.804	NA	NA	NA
EY0053079	1	Rubus	Snapper	0.982	94.365	NA	NA	NA	NA	0.989	99.822	98.383	NA	NA	NA
EY0053091	1	Rubus	Snapper	0.985	93.538	NA	NA	NA	NA	0.991	99.822	97.62	NA	NA	NA
EY0053103	1	Rubus	Snapper	0.864	99.151	96.51	NA	NA	NA	0.993	99.833	97.588	NA	NA	NA
EY0053020	1	none	Snapper	0.024	NA	NA	NA	NA	NA	0.991	99.163	96.057	NA	NA	NA
EY0053032	1	Rubus	Snapper	0.991	92.929	NA	NA	NA	NA	0.992	99.927	98.064	NA	NA	NA
EY0053044	1	Rubus	Snapper	0.978	94.169	NA	NA	NA	NA	0.99	99.937	98.112	NA	NA	NA
EY0053056	1	Rubus	Snapper	0.98	93.69	NA	NA	NA	NA	0.991	99.791	98.02	NA	NA	NA
EY0053068	1	none	Snapper	0.042	NA	NA	NA	NA	NA	0.986	99.477	96.766	NA	NA	NA
EY0053080	1	Rubus	Snapper	0.984	93.929	NA	NA	NA	NA	0.987	99.874	98.242	NA	NA	NA
EY0053092	1	Rubus	Snapper	0.978	92.776	NA	NA	NA	NA	0.992	99.906	98.075	NA	NA	NA
EY0053104	1	Rubus	Snapper	0.985	94.256	NA	NA	NA	NA	0.995	99.822	97.885	NA	NA	NA
EY0053021	1	Rubus	Snapper	0.985	93.864	NA	NA	NA	NA	0.987	99.895	98.275	NA	NA	NA
EY0053033	1	Rubus	Snapper	0.983	93.516	NA	NA	NA	NA	0.989	99.864	98.269	NA	NA	NA
EY0053045	1	Rubus	Snapper	0.984	92.537	NA	NA	NA	NA	0.991	99.78	97.49	NA	NA	NA
EY0053057	1	Rubus	Snapper	0.987	93.516	NA	NA	NA	NA	0.989	99.874	98.329	NA	NA	NA
EY0053069	1	Rubus	Snapper	0.988	92.972	NA	NA	NA	NA	0.993	99.948	98.194	NA	NA	NA
EY0053081	1	Rubus	Snapper	0.986	93.016	NA	NA	NA	NA	0.992	99.801	97.615	NA	NA	NA
EY0053093	1	Rubus	Snapper	0.984	93.255	NA	NA	NA	NA	0.992	99.822	97.615	NA	NA	NA
EY0053105	1	Rubus	Snapper	0.946	90.579	NA	NA	NA	NA	0.989	99.833	97.707	NA	NA	NA
EY0053022	1	Rubus	Snapper	0.989	93.777	NA	NA	NA	NA	0.989	99.895	98.15	NA	NA	NA
EY0053034	1	Rubus	Snapper	0.967	88.969	NA	NA	NA	NA	0.993	99.885	97.496	NA	NA	NA
EY0053046	1	Rubus	Snapper	0.967	81.484	NA	NA	NA	NA	0.989	99.885	96.425	NA	NA	NA
EY0053058	1	Rubus	Snapper	0.989	91.797	NA	NA	NA	NA	0.995	99.937	98.323	NA	NA	NA
EY0053070	1	Rubus	Snapper	0.987	93.56	NA	NA	NA	NA	0.991	99.498	96.495	NA	NA	NA
EY0053082	1	Rubus	Snapper	0.992	90.339	NA	NA	NA	NA	0.987	99.341	97.204	NA	NA	NA
EY0053094	1	Rubus	Snapper	0.99	91.775	NA	NA	NA	NA	0.989	99.477	97.025	NA	NA	NA
EY0053106	1	Rubus	none	0.984	90.057	NA	NA	NA	NA	NA	NA	NA	NA	NA	NA
EY0053023	1	Rubus	Snapper	0.989	91.928	NA	NA	NA	NA	0.992	99.843	97.891	NA	NA	NA
EY0053035	1	Rubus	Snapper	0.981	94.06	NA	NA	NA	NA	0.992	99.853	98.356	NA	NA	NA
EY0053047	1	Rubus	Snapper	0.987	95.431	94.663	NA	NA	NA	0.993	99.623	97.155	NA	NA	NA
EY0053059	1	Rubus	Snapper	0.983	94.234	NA	NA	NA	NA	0.987	99.937	98.123	NA	NA	NA
EY0053071	1	Rubus	Snapper	0.992	90.535	NA	NA	NA	NA	0.993	99.466	96.69	NA	NA	NA
EY0053083	1	Rubus	Snapper	0.975	84.943	NA	NA	NA	NA	0.99	99.895	97.074	NA	NA	NA
EY0053095	1	Rubus	Snapper	0.988	90.862	NA	NA	NA	NA	0.991	99.864	98.285	NA	NA	NA
EY0053107	1	Rubus	Snapper	0.986	93.777	NA	NA	NA	NA	0.992	99.466	96.776	NA	NA	NA
EY0053024	1	Rubus	Snapper	0.981	94.125	NA	NA	NA	NA	0.993	99.717	97.599	NA	NA	NA
EY0053036	1	Rubus	Snapper	0.985	92.211	NA	NA	NA	NA	0.99	99.822	97.631	NA	NA	NA
EY0053048	1	Rubus	Snapper	0.991	91.884	NA	NA	NA	NA	0.994	99.853	98.183	NA	NA	NA
EY0053060	1	Rubus	Snapper	0.99	91.71	NA	NA	NA	NA	0.993	99.874	97.907	NA	NA	NA
EY0053072	1	Rubus	Snapper	0.992	91.841	NA	NA	NA	NA	0.993	99.299	96.69	NA	NA	NA
EY0053084	1	Rubus	Snapper	0.989	92.341	NA	NA	NA	NA	0.994	99.916	98.015	NA	NA	NA
EY0053096	1	Rubus	Snapper	0.99	92.254	NA	NA	NA	NA	0.991	99.759	97.701	NA	NA	NA
EY0053108	1	Rubus	Snapper	0.992	92.124	NA	NA	NA	NA	0.991	99.623	97.463	NA	NA	NA
EY0053025	1	Rubus	Snapper	0.987	91.514	NA	NA	NA	NA	0.991	99.874	98.026	NA	NA	NA
EY0053037	1	Rubus	Snapper	0.989	93.56	NA	NA	NA	NA	0.993	99.874	98.031	NA	NA	NA
EY0053049	1	Rubus	Snapper	0.987	92.298	NA	NA	NA	NA	0.99	99.613	97.323	NA	NA	NA
EY0053061	1	Rubus	Snapper	0.988	91.58	NA	NA	NA	NA	0.994	99.707	97.334	NA	NA	NA
EY0053073	1	Rubus	Snapper	0.988	92.668	NA	NA	NA	NA	0.99	99.152	96.419	NA	NA	NA
EY0053085	1	Rubus	Snapper	0.992	91.732	NA	NA	NA	NA	0.993	99.874	98.302	NA	NA	NA
EY0053097	1	Rubus	Snapper	0.982	94.93	NA	NA	NA	NA	0.989	99.864	98.194	NA	NA	NA
EY0053109	1	Rubus	Snapper	0.993	91.841	NA	NA	NA	NA	0.994	99.738	97.653	NA	NA	NA
EY0053026	1	Rubus	Snapper	0.987	92.537	NA	NA	NA	NA	0.992	99.916	98.367	NA	NA	NA
EY0053038	1	Rubus	Snapper	0.988	91.884	NA	NA	NA	NA	0.995	99.853	97.777	NA	NA	NA
EY0053050	1	Rubus	Snapper	0.99	91.71	NA	NA	NA	NA	0.991	99.833	97.934	NA	NA	NA
EY0053062	1	Rubus	Snapper	0.986	92.711	NA	NA	NA	NA	0.991	99.822	97.701	NA	NA	NA
EY0053074	1	Rubus	Snapper	0.986	91.493	NA	NA	NA	NA	0.993	99.874	98.253	NA	NA	NA
EY0053086	1	Rubus	Snapper	0.982	89.97	NA	NA	NA	NA	0.992	99.885	98.41	NA	NA	NA
EY0053098	1	Rubus	Snapper	0.987	87.641	NA	NA	NA	NA	0.988	99.916	97.923	NA	NA	NA
EY0053110	1	Rubus	Snapper	0.99	92.167	NA	NA	NA	NA	0.992	99.885	98.415	NA	NA	NA
EY0053027	1	Rubus	Snapper	0.956	79.765	NA	NA	NA	NA	0.988	99.906	97.047	NA	NA	NA
EY0053039	1	Rubus	Snapper	0.991	92.276	NA	NA	NA	NA	0.993	99.853	98.323	NA	NA	NA
EY0053051	1	Rubus	Snapper	0.934	75.957	NA	NA	NA	NA	0.99	99.843	96.441	NA	NA	NA
EY0053063	1	Rubus	Snapper	0.988	91.775	NA	NA	NA	NA	0.989	99.853	97.858	NA	NA	NA
EY0053075	1	Rubus	Snapper	0.984	94.125	NA	NA	NA	NA	0.994	99.822	97.555	NA	NA	NA
EY0053087	1	Rubus	Snapper	0.984	93.081	NA	NA	NA	NA	0.991	98.964	96.095	NA	NA	NA
EY0053099	1	Rubus	Snapper	0.989	92.124	NA	NA	NA	NA	0.989	99.644	97.258	NA	NA	NA
EY0053111	1	Rubus	Snapper	0.967	99.173	96.982	NA	NA	NA	0.991	99.874	98.004	NA	NA	NA
EY0051192	1	Rubus	none	0.951	92.232	NA	NA	NA	NA	NA	NA	NA	NA	NA	NA
EY0051204	1	Rubus	Snapper	0.936	98.673	97.501	NA	NA	NA	0.98	99.801	97.328	NA	NA	NA
EY0051216	1	Rubus	Snapper	0.938	99.434	98.373	NA	NA	NA	0.985	98.974	95.916	NA	NA	NA
EY0051228	1	Rubus	Snapper	0.949	98.869	96.77	NA	NA	NA	0.989	99.906	98.069	NA	NA	NA
EY0051240	1	Rubus	Snapper	0.86	71.214	NA	NA	NA	NA	0.992	99.885	96.722	NA	NA	NA
EY0051252	1	Rubus	Snapper	0.943	98.651	97.587	NA	NA	NA	0.993	99.749	97.415	NA	NA	NA
EY0051264	1	Rubus	Snapper	0.935	97.889	96.502	NA	NA	NA	0.99	99.916	97.755	NA	NA	NA
EY0051276	1	Rubus	Snapper	0.957	99.413	98.011	NA	NA	NA	0.991	96.891	93.326	NA	NA	NA
EY0051193	1	Rubus	Snapper	0.938	99.369	97.108	NA	NA	NA	0.988	99.634	96.641	NA	NA	NA
EY0051205	1	Rubus	Snapper	0.953	99.521	98.452	NA	NA	NA	0.988	99.435	96.501	NA	NA	NA
EY0051217	1	Rubus	Snapper	0.957	99.695	98.192	NA	NA	NA	0.992	99.885	97.842	NA	NA	NA
EY0051229	1	Rubus	Snapper	0.936	98.303	95.913	NA	NA	NA	0.989	99.466	95.765	NA	NA	NA
EY0051241	1	Rubus	Snapper	0.951	99.347	97.241	NA	NA	NA	0.991	99.602	96.495	NA	NA	NA
EY0051253	1	Rubus	Snapper	0.942	99.826	98.334	NA	NA	NA	0.991	99.634	97.474	NA	NA	NA
EY0051265	1	Rubus	Snapper	0.927	96.453	94.066	NA	NA	NA	0.988	99.853	96.647	NA	NA	NA
EY0051277	1	Rubus	Snapper	0.944	99.739	98.436	NA	NA	NA	0.994	99.927	98.118	NA	NA	NA
EY0051194	1	Rubus	Snapper	0.912	96.758	95.496	NA	NA	NA	0.989	99.864	96.106	NA	NA	NA
EY0051206	1	Rubus	none	0.963	92.581	NA	NA	NA	NA	NA	NA	NA	NA	NA	NA
EY0051218	1	Rubus	Snapper	0.944	99.782	98.412	NA	NA	NA	0.988	99.969	97.983	NA	NA	NA
EY0051230	1	Rubus	Snapper	0.948	99.434	97.996	NA	NA	NA	0.989	99.843	97.577	NA	NA	NA
EY0051242	1	Rubus	Snapper	0.952	99.782	98.389	NA	NA	NA	0.995	99.77	97.485	NA	NA	NA
EY0051254	1	Rubus	Snapper	0.956	99.869	98.735	NA	NA	NA	0.993	99.655	97.269	NA	NA	NA
EY0051266	1	Rubus	Snapper	0.951	99.347	97.909	NA	NA	NA	0.991	99.602	96.787	NA	NA	NA
EY0051278	1	Rubus	Snapper	0.947	99.848	98.577	NA	NA	NA	0.991	99.853	97.891	NA	NA	NA
EY0051195	1	Rubus	Snapper	0.912	97.084	95.669	NA	NA	NA	0.988	99.812	96.328	NA	NA	NA
EY0051207	1	Rubus	Snapper	0.944	99.587	98.232	NA	NA	NA	0.989	99.717	97.371	NA	NA	NA
EY0051219	1	Rubus	Snapper	0.953	99.717	98.349	NA	NA	NA	0.996	99.728	97.517	NA	NA	NA
EY0051231	1	Rubus	Snapper	0.933	99.587	97.351	NA	NA	NA	0.988	99.592	97.02	NA	NA	NA
EY0051243	1	Rubus	Snapper	0.954	99.869	98.758	NA	NA	NA	0.988	99.906	97.81	NA	NA	NA
EY0051255	1	Rubus	Snapper	0.953	99.608	98.546	NA	NA	NA	0.991	99.278	96.414	NA	NA	NA
EY0051267	1	Rubus	Snapper	0.954	99.782	98.64	NA	NA	NA	0.99	99.874	97.874	NA	NA	NA
EY0051279	1	Rubus	Snapper	0.946	99.739	97.831	NA	NA	NA	0.984	99.717	96.863	NA	NA	NA
EY0051196	1	Rubus	Snapper	0.953	99.826	98.381	NA	NA	NA	0.99	99.791	97.544	NA	NA	NA
EY0051208	1	Rubus	Snapper	0.954	99.717	98.467	NA	NA	NA	0.99	99.906	98.215	NA	NA	NA
EY0051220	1	Rubus	Snapper	0.95	99.739	98.515	NA	NA	NA	0.989	99.466	97.09	NA	NA	NA
EY0051232	1	Rubus	Snapper	0.938	99.434	97.218	NA	NA	NA	0.985	99.456	95.938	NA	NA	NA
EY0051244	1	Rubus	Snapper	0.947	99.413	97.556	NA	NA	NA	0.986	99.738	96.89	NA	NA	NA
EY0051256	1	Rubus	Snapper	0.947	99.5	97.674	NA	NA	NA	0.99	99.895	97.728	NA	NA	NA
EY0051268	1	Rubus	Snapper	0.955	99.782	98.868	NA	NA	NA	0.991	99.424	97.058	NA	NA	NA
EY0051280	1	Rubus	Snapper	0.949	99.63	97.894	NA	NA	NA	0.992	99.665	97.009	NA	NA	NA
EY0051197	1	Rubus	Snapper	0.926	98.02	95.944	NA	NA	NA	0.989	99.749	96.576	NA	NA	NA
EY0051209	1	Rubus	Snapper	0.947	99.739	98.719	NA	NA	NA	0.989	99.916	97.864	NA	NA	NA
EY0051221	1	Rubus	Snapper	0.958	99.304	97.556	NA	NA	NA	0.981	99.864	97.62	NA	NA	NA
EY0051233	1	Rubus	Snapper	0.961	99.587	97.956	NA	NA	NA	0.99	99.77	97.701	NA	NA	NA
EY0051245	1	Rubus	Snapper	0.951	99.652	98.57	NA	NA	NA	0.991	99.895	97.907	NA	NA	NA
EY0051257	1	Rubus	Snapper	0.944	99.761	98.294	NA	NA	NA	0.99	99.759	97.615	NA	NA	NA
EY0051269	1	Rubus	Snapper	0.957	99.674	98.177	NA	NA	NA	0.991	99.864	97.793	NA	NA	NA
EY0051281	1	Rubus	Snapper	0.956	99.739	98.381	NA	NA	NA	0.989	99.927	97.766	NA	NA	NA
EY0051198	1	Rubus	Snapper	0.933	98.499	95.913	NA	NA	NA	0.994	99.602	96.041	NA	NA	NA
EY0051210	1	Rubus	Snapper	0.947	98.934	96.817	NA	NA	NA	0.988	99.843	97.663	NA	NA	NA
EY0051222	1	Rubus	Snapper	0.942	99.5	98.192	NA	NA	NA	0.991	99.529	96.901	NA	NA	NA
EY0051234	1	Rubus	Snapper	0.952	99.913	98.797	NA	NA	NA	0.994	99.885	97.685	NA	NA	NA
EY0051246	1	Rubus	Snapper	0.949	99.913	98.609	NA	NA	NA	0.991	99.895	97.896	NA	NA	NA
EY0051258	1	Rubus	Snapper	0.938	99.739	98.31	NA	NA	NA	0.987	99.676	97.117	NA	NA	NA
EY0051270	1	Rubus	Snapper	0.949	99.739	98.515	NA	NA	NA	0.993	99.77	97.334	NA	NA	NA
EY0051282	1	Rubus	Snapper	0.949	99.717	98.64	NA	NA	NA	0.99	99.592	96.939	NA	NA	NA
EY0051199	1	Rubus	none	0.965	92.537	NA	NA	NA	NA	NA	NA	NA	NA	NA	NA
EY0051211	1	Rubus	Snapper	0.913	96.584	94.907	NA	NA	NA	0.991	99.759	96.117	NA	NA	NA
EY0051223	1	Rubus	Snapper	0.935	99.695	98.334	NA	NA	NA	0.991	99.707	97.079	NA	NA	NA
EY0051235	1	Rubus	Snapper	0.946	99.761	98.609	NA	NA	NA	0.993	99.696	97.361	NA	NA	NA
EY0051247	1	Rubus	Snapper	0.952	99.717	98.011	NA	NA	NA	0.986	99.927	97.793	NA	NA	NA
EY0051259	1	Rubus	Snapper	0.943	99.108	97.013	NA	NA	NA	0.986	99.121	95.83	NA	NA	NA
EY0051271	1	Rubus	Snapper	0.945	99.521	97.854	NA	NA	NA	0.988	99.749	97.225	NA	NA	NA
EY0051283	1	Rubus	Snapper	0.942	99.413	97.304	NA	NA	NA	0.991	99.728	97.171	NA	NA	NA
EY0051200	1	Rubus	Snapper	0.936	99.413	97.257	NA	NA	NA	0.993	99.833	98.015	NA	NA	NA
EY0051212	1	Rubus	Snapper	0.945	99.587	98.004	NA	NA	NA	0.987	99.864	97.891	NA	NA	NA
EY0051224	1	Rubus	Snapper	0.954	99.848	98.318	NA	NA	NA	0.988	99.874	97.75	NA	NA	NA
EY0051236	1	Rubus	Snapper	0.958	98.455	97.194	NA	NA	NA	0.987	99.78	97.453	NA	NA	NA
EY0051248	1	Rubus	Snapper	0.953	99.761	98.444	NA	NA	NA	0.98	99.916	97.48	NA	NA	NA
EY0051260	1	Rubus	Snapper	0.942	99.347	97.642	NA	NA	NA	0.993	99.592	97.031	NA	NA	NA
EY0051272	1	Rubus	Snapper	0.946	99.608	98.326	NA	NA	NA	0.991	99.592	96.647	NA	NA	NA
EY0051284	1	Rubus	Snapper	0.929	97.585	95.764	NA	NA	NA	0.991	99.864	96.609	NA	NA	NA
EY0051201	1	Rubus	Snapper	0.946	99.674	98.546	NA	NA	NA	0.994	99.519	96.771	NA	NA	NA
EY0051213	1	Rubus	Snapper	0.934	99.456	98.522	NA	NA	NA	0.994	99.55	97.171	NA	NA	NA
EY0051225	1	Rubus	Snapper	0.931	99.521	97.972	NA	NA	NA	0.988	99.77	97.166	NA	NA	NA
EY0051237	1	Rubus	Snapper	0.936	99.326	97.406	NA	NA	NA	0.987	99.623	96.068	NA	NA	NA
EY0051249	1	Rubus	Snapper	0.944	99.782	98.97	NA	NA	NA	0.991	99.571	97.144	NA	NA	NA
EY0051261	1	Rubus	Snapper	0.951	99.717	98.232	NA	NA	NA	0.99	99.728	97.177	NA	NA	NA
EY0051273	1	Rubus	Snapper	0.946	99.826	98.585	NA	NA	NA	0.991	99.874	97.398	NA	NA	NA
EY0051285	1	Rubus	Snapper	0.936	98.825	96.251	NA	NA	NA	0.989	99.77	96.668	NA	NA	NA
EY0051202	1	Rubus	Snapper	0.942	99.761	98.357	NA	NA	NA	0.989	99.309	96.501	NA	NA	NA
EY0051214	1	Rubus	Snapper	0.944	99.804	98.986	NA	NA	NA	0.988	99.487	96.987	NA	NA	NA
EY0051226	1	Rubus	Snapper	0.948	99.674	98.766	NA	NA	NA	0.988	99.686	97.047	NA	NA	NA
EY0051238	1	Rubus	Snapper	0.95	99.674	98.625	NA	NA	NA	0.983	99.885	97.588	NA	NA	NA
EY0051250	1	Rubus	Snapper	0.94	99.413	98.137	NA	NA	NA	0.99	99.56	96.43	NA	NA	NA
EY0051262	1	Rubus	Snapper	0.943	99.587	98.562	NA	NA	NA	0.991	99.519	96.95	NA	NA	NA
EY0051274	1	Rubus	Snapper	0.946	99.543	98.389	NA	NA	NA	0.991	99.571	96.868	NA	NA	NA
EY0051286	1	Rubus	Snapper	0.934	98.89	97.375	NA	NA	NA	0.983	98.608	95.094	NA	NA	NA
EY0051203	1	Rubus	Snapper	0.9	95.3	94.255	NA	NA	NA	0.988	99.864	96.744	NA	NA	NA
EY0051215	1	Rubus	Snapper	0.945	98.695	97.87	NA	NA	NA	0.979	97.708	94.218	NA	NA	NA
EY0051227	1	Rubus	Snapper	0.944	99.739	98.232	NA	NA	NA	0.988	99.728	97.258	NA	NA	NA
EY0051239	1	Rubus	Snapper	0.942	99.782	98.475	NA	NA	NA	0.988	99.812	97.377	NA	NA	NA
EY0051251	1	Rubus	Snapper	0.948	99.804	98.719	NA	NA	NA	0.988	99.822	97.777	NA	NA	NA
EY0051263	1	Rubus	Snapper	0.943	99.652	98.585	NA	NA	NA	0.988	99.812	97.404	NA	NA	NA
EY0051275	1	Rubus	Snapper	0.951	99.456	98.365	NA	NA	NA	0.986	98.294	95.213	NA	NA	NA
EY0051287	1	Rubus	Snapper	0.932	97.433	97.257	NA	NA	NA	0.981	96.221	92.06	NA	NA	NA
EY0051288	1	Rubus	Snapper	0.948	98.89	97.933	NA	NA	NA	0.991	97.896	94.727	NA	NA	NA
EY0051300	1	Rubus	none	0.955	93.625	NA	NA	NA	NA	NA	NA	NA	NA	NA	NA
EY0051312	1	Rubus	Snapper	0.943	99.695	97.98	NA	NA	NA	0.99	99.853	97.544	NA	NA	NA
EY0051324	1	Rubus	Snapper	0.928	99.434	97.658	NA	NA	NA	0.99	99.424	96.1	NA	NA	NA
EY0051336	1	Rubus	Snapper	0.941	99.543	98.562	NA	NA	NA	0.985	99.027	96.647	NA	NA	NA
EY0051348	1	Rubus	Snapper	0.957	94.191	NA	NA	NA	NA	0.973	93.479	NA	NA	NA	NA
EY0051360	1	Rubus	Snapper	0.942	99.695	98.711	NA	NA	NA	0.99	99.445	96.419	NA	NA	NA
EY0051372	1	Rubus	Snapper	0.952	99.739	98.64	NA	NA	NA	0.988	99.498	96.782	NA	NA	NA
EY0051289	1	Rubus	Snapper	0.947	99.674	98.051	NA	NA	NA	0.984	99.634	96.966	NA	NA	NA
EY0051301	1	Rubus	Snapper	0.959	98.151	97.925	NA	NA	NA	0.992	96.399	92.828	NA	NA	NA
EY0051313	1	Rubus	Snapper	0.941	99.326	97.901	NA	NA	NA	0.985	98.754	95.376	NA	NA	NA
EY0051325	1	Rubus	Snapper	0.933	99.151	96.958	NA	NA	NA	0.989	99.801	97.096	NA	NA	NA
EY0051337	1	Rubus	Snapper	0.945	98.999	97.854	NA	NA	NA	0.988	98.932	95.684	NA	NA	NA
EY0051349	1	Rubus	Snapper	0.961	96.758	97.147	NA	NA	NA	0.992	95.091	89.908	NA	NA	NA
EY0051361	1	Rubus	Snapper	0.933	99.891	98.64	NA	NA	NA	0.984	99.843	97.112	NA	NA	NA
EY0051373	1	Rubus	Snapper	0.948	99.369	98.208	NA	NA	NA	0.988	98.168	94.889	NA	NA	NA
EY0051290	1	Rubus	Snapper	0.951	99.608	97.768	NA	NA	NA	0.989	99.843	97.307	NA	NA	NA
EY0051302	1	Rubus	Snapper	0.946	99.913	98.617	NA	NA	NA	0.985	99.843	97.409	NA	NA	NA
EY0051314	1	Rubus	none	0.963	91.406	NA	NA	NA	NA	NA	NA	NA	NA	NA	NA
EY0051326	1	Rubus	Snapper	0.934	96.649	95.363	NA	NA	NA	0.992	95.039	90.162	NA	NA	NA
EY0051338	1	Rubus	Snapper	0.938	99.695	98.774	NA	NA	NA	0.986	99.644	97.269	NA	NA	NA
EY0051350	1	Rubus	Snapper	0.942	99.869	98.955	NA	NA	NA	0.988	99.895	97.837	NA	NA	NA
EY0051362	1	Rubus	Snapper	0.945	99.891	98.703	NA	NA	NA	0.986	99.508	96.598	NA	NA	NA
EY0051374	1	Rubus	Snapper	0.933	99.587	98.019	NA	NA	NA	0.987	99.812	97.718	NA	NA	NA
EY0051291	1	Rubus	Snapper	0.951	97.759	97.43	NA	NA	NA	0.978	96.117	92.395	NA	NA	NA
EY0051303	1	Rubus	Snapper	0.951	99.869	98.845	NA	NA	NA	0.993	99.948	97.777	NA	NA	NA
EY0051315	1	Rubus	Snapper	0.943	98.999	97.147	NA	NA	NA	0.988	99.895	97.604	NA	NA	NA
EY0051327	1	Rubus	Snapper	0.949	99.869	98.436	NA	NA	NA	0.992	99.853	98.026	NA	NA	NA
EY0051339	1	Rubus	Snapper	0.95	99.608	97.996	NA	NA	NA	0.994	99.895	98.069	NA	NA	NA
EY0051351	1	Rubus	Snapper	0.943	99.761	98.711	NA	NA	NA	0.987	99.78	97.258	NA	NA	NA
EY0051363	1	Rubus	Snapper	0.946	99.695	98.357	NA	NA	NA	0.988	99.812	97.225	NA	NA	NA
EY0051375	1	Rubus	Snapper	0.943	99.304	97.815	NA	NA	NA	0.988	99.853	97.701	NA	NA	NA
EY0051292	1	Rubus	Snapper	0.938	99.674	97.956	NA	NA	NA	0.99	99.906	97.669	NA	NA	NA
EY0051304	1	Rubus	Snapper	0.952	99.869	98.648	NA	NA	NA	0.982	99.906	97.512	NA	NA	NA
EY0051316	1	Rubus	Snapper	0.951	99.935	98.986	NA	NA	NA	0.986	99.78	97.474	NA	NA	NA
EY0051328	1	Rubus	Snapper	0.945	99.478	98.059	NA	NA	NA	0.99	99.885	97.588	NA	NA	NA
EY0051340	1	Rubus	Snapper	0.955	99.521	98.192	NA	NA	NA	0.991	99.927	97.972	NA	NA	NA
EY0051352	1	Rubus	Snapper	0.953	99.565	98.349	NA	NA	NA	0.992	99.623	96.912	NA	NA	NA
EY0051364	1	Rubus	Snapper	0.943	98.281	96.314	NA	NA	NA	0.99	99.791	96.214	NA	NA	NA
EY0051376	1	Rubus	Snapper	0.945	99.935	99.018	NA	NA	NA	0.991	99.927	97.901	NA	NA	NA
EY0051293	1	Rubus	Snapper	0.947	99.782	98.719	NA	NA	NA	0.988	99.728	97.096	NA	NA	NA
EY0051305	1	Rubus	Snapper	0.958	95.67	96.157	NA	NA	NA	0.976	93.709	NA	NA	NA	NA
EY0051317	1	Rubus	Snapper	0.921	98.651	96.502	NA	NA	NA	0.987	99.77	97.128	NA	NA	NA
EY0051329	1	Rubus	Snapper	0.952	99.826	98.735	NA	NA	NA	0.988	99.895	97.691	NA	NA	NA
EY0051341	1	Rubus	Snapper	0.951	99.782	98.907	NA	NA	NA	0.989	99.874	97.599	NA	NA	NA
EY0051353	1	Rubus	Snapper	0.941	99.13	97.784	NA	NA	NA	0.991	99.121	96.23	NA	NA	NA
EY0051365	1	Rubus	Snapper	0.95	99.804	98.397	NA	NA	NA	0.989	99.948	97.999	NA	NA	NA
EY0051377	1	Rubus	Snapper	0.956	97.193	95.858	NA	NA	NA	0.983	94.557	NA	NA	NA	NA
EY0051294	1	Rubus	Snapper	0.948	99.391	98.318	NA	NA	NA	0.99	98.828	95.435	NA	NA	NA
EY0051306	1	Rubus	Snapper	0.953	95.017	90.348	NA	NA	NA	0.844	73.645	NA	NA	NA	NA
EY0051318	1	Rubus	Snapper	0.955	99.826	98.664	NA	NA	NA	0.99	99.843	97.712	NA	NA	NA
EY0051330	1	Rubus	Snapper	0.954	94.539	NA	NA	NA	NA	0.965	90.538	NA	NA	NA	NA
EY0051342	1	Rubus	Snapper	0.943	99.848	98.845	NA	NA	NA	0.988	99.676	97.215	NA	NA	NA
EY0051354	1	Rubus	Snapper	0.89	96.867	95.19	NA	NA	NA	0.993	99.634	95.733	NA	NA	NA
EY0051366	1	Rubus	Snapper	0.882	88.599	NA	NA	NA	NA	0.987	96.787	93.153	NA	NA	NA
EY0051378	1	Rubus	Snapper	0.945	99.652	98.349	NA	NA	NA	0.995	99.948	98.291	NA	NA	NA
EY0051295	1	Rubus	Snapper	0.913	96.366	95.433	NA	NA	NA	0.987	99.895	96.971	NA	NA	NA
EY0051307	1	Rubus	none	0.964	92.472	NA	NA	NA	NA	NA	NA	NA	NA	NA	NA
EY0051319	1	Rubus	Snapper	0.918	97.846	95.732	NA	NA	NA	0.99	99.288	95.543	NA	NA	NA
EY0051331	1	Rubus	Snapper	0.929	97.955	96.039	NA	NA	NA	0.991	99.696	97.004	NA	NA	NA
EY0051343	1	Rubus	Snapper	0.946	99.151	97.241	NA	NA	NA	0.993	99.445	96.138	NA	NA	NA
EY0051355	1	Rubus	Snapper	0.902	96.149	94.852	NA	NA	NA	0.991	99.77	97.193	NA	NA	NA
EY0051367	1	Rubus	Snapper	0.934	96.345	95.151	NA	NA	NA	0.986	99.843	96.49	NA	NA	NA
EY0051379	1	Rubus	Snapper	0.903	95.779	94.451	NA	NA	NA	0.987	99.812	96.063	NA	NA	NA
EY0051296	1	Rubus	Snapper	0.932	97.171	95.787	NA	NA	NA	0.988	99.853	97.534	NA	NA	NA
EY0051308	1	Rubus	Snapper	0.951	99.804	98.813	NA	NA	NA	0.991	99.571	96.917	NA	NA	NA
EY0051320	1	Rubus	Snapper	0.891	95.605	94.003	NA	NA	NA	0.99	99.435	95.879	NA	NA	NA
EY0051332	1	Rubus	Snapper	0.899	96.236	95.245	NA	NA	NA	0.993	99.864	96.447	NA	NA	NA
EY0051344	1	Rubus	Snapper	0.899	96.889	95.268	NA	NA	NA	0.99	99.791	96.625	NA	NA	NA
EY0051356	1	Rubus	Snapper	0.904	95.997	95.072	NA	NA	NA	0.987	99.895	96.479	NA	NA	NA
EY0051368	1	Rubus	Snapper	0.95	99.587	98.538	NA	NA	NA	0.99	99.749	97.366	NA	NA	NA
EY0051380	1	Rubus	Snapper	0.955	99.848	98.97	NA	NA	NA	0.992	99.927	98.026	NA	NA	NA
EY0051297	1	Rubus	Snapper	0.575	NA	NA	NA	NA	NA	0.988	99.686	96.987	NA	NA	NA
EY0051309	1	Rubus	Snapper	0.941	96.889	95.261	NA	NA	NA	0.99	99.853	97.02	NA	NA	NA
EY0051321	1	Rubus	Snapper	0.954	99.717	97.949	NA	NA	NA	0.99	99.843	97.361	NA	NA	NA
EY0051333	1	Rubus	Snapper	0.938	97.433	95.606	NA	NA	NA	0.992	99.916	97.231	NA	NA	NA
EY0051345	1	Rubus	Snapper	0.786	NA	NA	NA	NA	NA	0.993	99.738	96.787	NA	NA	NA
EY0051357	1	Rubus	Snapper	0.946	98.216	95.575	NA	NA	NA	0.99	99.895	98.015	NA	NA	NA
EY0051369	1	Rubus	Snapper	0.915	97.237	95.033	NA	NA	NA	0.992	99.372	95.581	NA	NA	NA
EY0051381	1	Rubus	Snapper	0.91	95.496	93.807	NA	NA	NA	0.989	99.895	96.517	NA	NA	NA
EY0051298	1	Rubus	Snapper	0.299	NA	NA	NA	NA	NA	0.99	99.1	96.885	NA	NA	NA
EY0051310	1	Rubus	Snapper	0.927	97.215	95.465	NA	NA	NA	0.988	99.874	96.219	NA	NA	NA
EY0051322	1	Rubus	Snapper	0.951	99.913	98.68	NA	NA	NA	0.988	99.895	97.896	NA	NA	NA
EY0051334	1	Rubus	Snapper	0.915	96.41	94.875	NA	NA	NA	0.985	99.864	96.079	NA	NA	NA
EY0051346	1	Rubus	Snapper	0.813	NA	NA	NA	NA	NA	0.991	99.927	96.43	NA	NA	NA
EY0051358	1	Rubus	Snapper	0.873	98.238	90.034	NA	NA	NA	0.985	99.906	97.388	NA	NA	NA
EY0051370	1	Rubus	Snapper	0.88	98.564	90.733	NA	NA	NA	0.991	99.707	96.793	NA	NA	NA
EY0051382	1	Rubus	Snapper	0.865	98.042	90.364	NA	NA	NA	0.99	99.655	97.02	NA	NA	NA
EY0051299	1	Rubus	Snapper	0.86	97.802	89.397	NA	NA	NA	0.986	99.163	95.798	NA	NA	NA
EY0051311	1	Rubus	Snapper	0.741	NA	NA	NA	NA	NA	0.993	99.833	96.457	NA	NA	NA
EY0051323	1	Rubus	Snapper	0.886	98.782	91.464	NA	NA	NA	0.991	99.927	97.966	NA	NA	NA
EY0051335	1	Rubus	Snapper	0.891	98.368	91.048	NA	NA	NA	0.988	99.885	97.269	NA	NA	NA
EY0051347	1	Rubus	Snapper	0.884	98.586	91.166	NA	NA	NA	0.988	99.822	97.891	NA	NA	NA
EY0051359	1	Rubus	Snapper	0.836	92.755	NA	NA	NA	NA	0.989	99.927	96.371	NA	NA	NA
EY0051371	1	Rubus	Snapper	0.867	98.064	89.979	NA	NA	NA	0.988	99.414	96.127	NA	NA	NA
EY0051383	1	Rubus	Snapper	0.017	NA	NA	NA	NA	NA	0.99	98.629	95.781	NA	NA	NA
EY0053112	1	Mānuka	Snapper	NA	NA	NA	0.981	99.825	96.823	0.991	99.853	97.853	NA	NA	NA
EY0053124	1	Mānuka	Snapper	NA	NA	NA	0.976	99.903	98.389	0.989	99.822	97.901	NA	NA	NA
EY0053136	1	none	none	NA	NA	NA	NA	NA	NA	NA	NA	NA	NA	NA	NA
EY0053148	1	Mānuka	Snapper	NA	NA	NA	0.98	99.844	98.178	0.99	99.874	98.177	NA	NA	NA
EY0053160	1	Mānuka	Snapper	NA	NA	NA	0.978	99.903	98.067	0.991	99.749	97.404	NA	NA	NA
EY0053172	1	Mānuka	Snapper	NA	NA	NA	0.977	99.786	97.301	0.99	99.906	98.177	NA	NA	NA
EY0053184	1	Mānuka	Snapper	NA	NA	NA	0.982	99.922	98.156	0.991	99.843	98.269	NA	NA	NA
EY0053196	1	Mānuka	Snapper	NA	NA	NA	0.984	97.569	93.102	0.993	99.906	98.329	NA	NA	NA
EY0053113	1	Mānuka	Snapper	NA	NA	NA	0.983	99.883	98.045	0.989	99.738	97.361	NA	NA	NA
EY0053125	1	Mānuka	Snapper	NA	NA	NA	0.981	99.767	96.834	0.993	99.948	98.166	NA	NA	NA
EY0053137	1	Mānuka	Snapper	NA	NA	NA	0.982	99.942	98.123	0.993	99.958	98.188	NA	NA	NA
EY0053149	1	Mānuka	Snapper	NA	NA	NA	0.981	98.755	95.401	0.995	99.759	96.571	NA	NA	NA
EY0053161	1	Mānuka	Snapper	NA	NA	NA	0.98	99.455	97.401	0.994	99.225	96.165	NA	NA	NA
EY0053173	1	Mānuka	Snapper	NA	NA	NA	0.975	99.805	98.256	0.987	99.707	97.48	NA	NA	NA
EY0053185	1	Mānuka	Snapper	NA	NA	NA	0.924	70.22	NA	0.994	99.843	97.069	NA	NA	NA
EY0053197	1	Mānuka	Snapper	NA	NA	NA	0.982	99.825	98.278	0.989	99.717	97.388	NA	NA	NA
EY0053114	1	Mānuka	Snapper	NA	NA	NA	0.959	91.947	NA	0.995	99.822	96.728	NA	NA	NA
EY0053126	1	Mānuka	Snapper	NA	NA	NA	0.969	80.607	NA	0.99	99.885	96.463	NA	NA	NA
EY0053138	1	Mānuka	Snapper	NA	NA	NA	0.981	99.942	98.323	0.992	99.916	98.053	NA	NA	NA
EY0053150	1	Mānuka	none	NA	NA	NA	0.98	89.535	NA	NA	NA	NA	NA	NA	NA
EY0053162	1	Mānuka	Snapper	NA	NA	NA	0.978	99.572	97.556	0.994	99.257	96.209	NA	NA	NA
EY0053174	1	Mānuka	Snapper	NA	NA	NA	0.937	70.006	NA	0.989	99.759	96.511	NA	NA	NA
EY0053186	1	Mānuka	Snapper	NA	NA	NA	0.985	98.813	95.445	0.991	99.738	96.771	NA	NA	NA
EY0053198	1	Mānuka	Snapper	NA	NA	NA	0.982	99.961	98.334	0.987	99.77	97.474	NA	NA	NA
EY0053115	1	Mānuka	Snapper	NA	NA	NA	0.981	99.864	97.834	0.987	99.864	97.858	NA	NA	NA
EY0053127	1	Mānuka	Snapper	NA	NA	NA	0.984	99.553	97.756	0.986	98.503	95.057	NA	NA	NA
EY0053139	1	Mānuka	Snapper	NA	NA	NA	0.977	99.922	97.945	0.992	99.822	97.885	NA	NA	NA
EY0053151	1	Mānuka	Snapper	NA	NA	NA	0.982	98.035	93.979	0.985	99.843	96.587	NA	NA	NA
EY0053163	1	Mānuka	Snapper	NA	NA	NA	0.977	99.961	98.411	0.992	99.853	98.015	NA	NA	NA
EY0053175	1	Mānuka	Snapper	NA	NA	NA	0.978	99.922	97.523	0.989	99.948	98.296	NA	NA	NA
EY0053187	1	Mānuka	Snapper	NA	NA	NA	0.978	99.883	97.967	0.989	99.895	98.123	NA	NA	NA
EY0053199	1	Mānuka	Snapper	NA	NA	NA	0.977	99.611	97.023	0.992	99.728	97.799	NA	NA	NA
EY0053116	1	Mānuka	Snapper	NA	NA	NA	0.97	99.436	96.845	0.992	99.791	97.49	NA	NA	NA
EY0053128	1	Mānuka	Snapper	NA	NA	NA	0.985	99.805	98.389	0.99	99.519	96.955	NA	NA	NA
EY0053140	1	Mānuka	Snapper	NA	NA	NA	0.98	99.397	95.801	0.99	99.979	97.485	NA	NA	NA
EY0053152	1	Mānuka	Snapper	NA	NA	NA	0.992	96.81	93.057	0.992	99.874	96.717	NA	NA	NA
EY0053164	1	Mānuka	Snapper	NA	NA	NA	0.988	99.358	96.812	0.992	99.634	97.258	NA	NA	NA
EY0053176	1	Mānuka	Snapper	NA	NA	NA	0.978	99.747	98.089	0.992	99.372	96.749	NA	NA	NA
EY0053188	1	Mānuka	Snapper	NA	NA	NA	0.977	98.386	94.879	0.993	99.916	98.172	NA	NA	NA
EY0053200	1	Mānuka	Snapper	NA	NA	NA	0.989	97.277	93.535	0.954	89.722	NA	NA	NA	NA
EY0053117	1	Mānuka	Snapper	NA	NA	NA	0.984	98.094	94.779	0.99	99.759	96.528	NA	NA	NA
EY0053129	1	Mānuka	Snapper	NA	NA	NA	0.98	99.805	97.967	0.99	99.906	97.999	NA	NA	NA
EY0053141	1	Mānuka	Snapper	NA	NA	NA	0.972	99.883	98.4	0.989	99.853	97.674	NA	NA	NA
EY0053153	1	Mānuka	Snapper	NA	NA	NA	0.977	98.055	94.29	0.989	99.906	97.069	NA	NA	NA
EY0053165	1	Mānuka	Snapper	NA	NA	NA	0.978	99.903	98.156	0.989	99.979	98.156	NA	NA	NA
EY0053177	1	Mānuka	Snapper	NA	NA	NA	0.981	99.903	97.989	0.987	99.948	98.345	NA	NA	NA
EY0053189	1	Mānuka	Snapper	NA	NA	NA	0.982	99.922	97.645	0.994	99.906	98.345	NA	NA	NA
EY0053201	1	Mānuka	Snapper	NA	NA	NA	0.974	99.903	97.845	0.985	99.937	98.415	NA	NA	NA
EY0053118	1	Mānuka	Snapper	NA	NA	NA	0.982	99.728	97.012	0.986	99.728	97.512	NA	NA	NA
EY0053130	1	Mānuka	Snapper	NA	NA	NA	0.974	99.903	98.1	0.982	99.864	98.118	NA	NA	NA
EY0053142	1	none	Snapper	NA	NA	NA	NA	NA	NA	0.995	96.912	93.683	NA	NA	NA
EY0053154	1	Mānuka	Snapper	NA	NA	NA	0.983	99.961	98.311	0.994	99.236	97.274	NA	NA	NA
EY0053166	1	Mānuka	Snapper	NA	NA	NA	0.987	99.883	98.212	0.996	99.299	96.468	NA	NA	NA
EY0053178	1	Mānuka	Snapper	NA	NA	NA	0.981	99.903	98.545	0.992	99.906	98.02	NA	NA	NA
EY0053190	1	Mānuka	Snapper	NA	NA	NA	0.988	97.53	95.157	0.984	91.501	NA	NA	NA	NA
EY0053202	1	Mānuka	Snapper	NA	NA	NA	0.976	100	98.378	0.994	99.979	98.329	NA	NA	NA
EY0053119	1	Mānuka	Snapper	NA	NA	NA	0.973	99.883	97.945	0.99	99.927	98.064	NA	NA	NA
EY0053131	1	Mānuka	Snapper	NA	NA	NA	0.975	99.864	98.556	0.993	99.874	98.026	NA	NA	NA
EY0053143	1	Mānuka	none	NA	NA	NA	0.984	87.862	NA	NA	NA	NA	NA	NA	NA
EY0053155	1	Mānuka	Snapper	NA	NA	NA	0.986	98.347	97.112	0.987	96.148	92.666	NA	NA	NA
EY0053167	1	Mānuka	Snapper	NA	NA	NA	0.981	92.628	NA	0.993	99.456	95.619	NA	NA	NA
EY0053179	1	Mānuka	Snapper	NA	NA	NA	0.979	98.58	95.345	0.988	99.11	95.3	NA	NA	NA
EY0053191	1	Mānuka	Snapper	NA	NA	NA	0.981	99.767	97.623	0.991	99.822	96.874	NA	NA	NA
EY0053203	1	Mānuka	Snapper	NA	NA	NA	0.986	98.969	95.968	0.993	99.676	97.171	NA	NA	NA
EY0053120	1	Mānuka	Snapper	NA	NA	NA	0.968	99.844	97.8	0.989	99.906	98.123	NA	NA	NA
EY0053132	1	Mānuka	Snapper	NA	NA	NA	0.98	99.981	98.023	0.993	99.916	98.242	NA	NA	NA
EY0053144	1	Mānuka	Snapper	NA	NA	NA	0.982	99.767	98.112	0.989	99.571	97.101	NA	NA	NA
EY0053156	1	Mānuka	Snapper	NA	NA	NA	0.966	98.638	96.267	0.981	99.016	96.025	NA	NA	NA
EY0053168	1	Mānuka	Snapper	NA	NA	NA	0.974	98.989	96.223	0.99	99.173	96.144	NA	NA	NA
EY0053180	1	Mānuka	Snapper	NA	NA	NA	0.979	99.572	97.045	0.99	99.498	96.311	NA	NA	NA
EY0053192	1	Mānuka	Snapper	NA	NA	NA	0.985	99.144	97.489	0.988	96.902	94.072	NA	NA	NA
EY0053204	1	Mānuka	Snapper	NA	NA	NA	0.814	NA	NA	0.993	99.717	97.355	NA	NA	NA
EY0053121	1	none	Snapper	NA	NA	NA	NA	NA	NA	0.981	96.692	94.429	NA	NA	NA
EY0053133	1	Mānuka	Snapper	NA	NA	NA	0.964	97.549	95.268	0.987	97.823	94.251	NA	NA	NA
EY0053145	1	Mānuka	Snapper	NA	NA	NA	0.984	99.903	98.267	0.988	99.937	98.064	NA	NA	NA
EY0053157	1	Mānuka	Snapper	NA	NA	NA	0.982	97.471	93.912	0.994	99.822	96.441	NA	NA	NA
EY0053169	1	Mānuka	Snapper	NA	NA	NA	0.987	99.592	97.945	0.99	98.482	95.381	NA	NA	NA
EY0053181	1	Mānuka	Snapper	NA	NA	NA	0.988	99.494	97.423	0.988	98.545	95.43	NA	NA	NA
EY0053193	1	Mānuka	Snapper	NA	NA	NA	0.978	98.386	95.046	0.99	98.807	95.624	NA	NA	NA
EY0053205	1	Mānuka	Snapper	NA	NA	NA	0.981	99.747	97.634	0.99	99.11	95.96	NA	NA	NA
EY0053122	1	Mānuka	Snapper	NA	NA	NA	0.98	99.942	98.4	0.99	99.78	97.674	NA	NA	NA
EY0053134	1	Mānuka	Snapper	NA	NA	NA	0.898	91.364	NA	0.804	NA	NA	NA	NA	NA
EY0053146	1	Mānuka	Snapper	NA	NA	NA	0.99	99.436	97.734	0.987	97.519	93.937	NA	NA	NA
EY0053158	1	Mānuka	Snapper	NA	NA	NA	0.981	99.981	97.956	0.994	99.916	98.372	NA	NA	NA
EY0053170	1	Mānuka	Snapper	NA	NA	NA	0.982	99.747	97.101	0.992	99.979	97.853	NA	NA	NA
EY0053182	1	Mānuka	Snapper	NA	NA	NA	0.979	98.852	95.601	0.991	99.801	96.982	NA	NA	NA
EY0053194	1	Mānuka	Snapper	NA	NA	NA	0.978	99.825	98.078	0.991	99.78	97.685	NA	NA	NA
EY0053206	1	Mānuka	Snapper	NA	NA	NA	0.981	99.786	97.678	0.994	99.56	96.95	NA	NA	NA
EY0053123	1	Mānuka	Snapper	NA	NA	NA	0.979	99.922	98.367	0.991	99.843	98.372	NA	NA	NA
EY0053135	1	Mānuka	Snapper	NA	NA	NA	0.974	99.961	97.967	0.985	99.833	98.215	NA	NA	NA
EY0053147	1	Mānuka	Snapper	NA	NA	NA	0.98	99.903	98.012	0.988	99.822	98.231	NA	NA	NA
EY0053159	1	Mānuka	Snapper	NA	NA	NA	0.986	99.786	97.978	0.992	98.901	96.338	NA	NA	NA
EY0053171	1	Mānuka	Snapper	NA	NA	NA	0.98	99.844	98.289	0.991	98.671	95.527	NA	NA	NA
EY0053183	1	Mānuka	Snapper	NA	NA	NA	0.983	99.903	98.167	0.994	99.508	97.144	NA	NA	NA
EY0053195	1	Mānuka	Snapper	NA	NA	NA	0.974	99.883	97.878	0.989	99.937	97.772	NA	NA	NA
EY0053207	1	Mānuka	Snapper	NA	NA	NA	0.976	99.747	97.256	0.991	99.759	97.409	NA	NA	NA
EY0053592	1	Mānuka	Snapper	NA	NA	NA	0.978	99.883	98.334	0.987	99.822	97.95	NA	NA	NA
EY0053604	1	Mānuka	Snapper	NA	NA	NA	0.981	99.883	98.078	0.993	99.717	97.815	NA	NA	NA
EY0053616	1	Mānuka	Snapper	NA	NA	NA	0.979	99.883	98.178	0.991	99.916	98.064	NA	NA	NA
EY0053628	1	Mānuka	none	NA	NA	NA	0.982	85.548	NA	NA	NA	NA	NA	NA	NA
EY0053640	1	Mānuka	Snapper	NA	NA	NA	0.973	99.844	97.512	0.985	99.822	98.204	NA	NA	NA
EY0053652	1	Mānuka	Snapper	NA	NA	NA	0.985	99.261	96.967	0.987	99.152	96.111	NA	NA	NA
EY0053664	1	Mānuka	Snapper	NA	NA	NA	0.975	99.903	97.678	0.988	99.623	97.323	NA	NA	NA
EY0053676	1	Mānuka	Snapper	NA	NA	NA	0.992	96.849	93.19	0.98	95.185	90.281	NA	NA	NA
EY0053593	1	Mānuka	Snapper	NA	NA	NA	0.979	99.883	97.767	0.986	99.738	97.658	NA	NA	NA
EY0053605	1	Mānuka	Snapper	NA	NA	NA	0.977	99.942	98.156	0.993	99.78	97.691	NA	NA	NA
EY0053617	1	Mānuka	Snapper	NA	NA	NA	0.977	99.494	96.423	0.987	98.932	96.398	NA	NA	NA
EY0053629	1	Mānuka	Snapper	NA	NA	NA	0.979	99.922	97.245	0.993	99.623	97.447	NA	NA	NA
EY0053641	1	Mānuka	Snapper	NA	NA	NA	0.984	96.985	94.268	0.991	99.937	98.264	NA	NA	NA
EY0053653	1	Mānuka	Snapper	NA	NA	NA	0.978	99.864	98.267	0.989	99.644	97.144	NA	NA	NA
EY0053665	1	Mānuka	Snapper	NA	NA	NA	0.983	99.903	98.123	0.988	99.853	98.253	NA	NA	NA
EY0053677	1	Mānuka	Snapper	NA	NA	NA	0.986	99.825	97.645	0.985	99.853	97.945	NA	NA	NA
EY0053594	1	Mānuka	Snapper	NA	NA	NA	0.974	99.942	97.878	0.99	99.843	97.734	NA	NA	NA
EY0053606	1	Mānuka	Snapper	NA	NA	NA	0.976	99.942	98.223	0.994	99.728	97.669	NA	NA	NA
EY0053618	1	Mānuka	Snapper	NA	NA	NA	0.981	99.728	97.289	0.992	99.916	97.782	NA	NA	NA
EY0053630	1	Mānuka	Snapper	NA	NA	NA	0.978	99.027	96.356	0.993	99.843	97.934	NA	NA	NA
EY0053642	1	none	none	NA	NA	NA	NA	NA	NA	NA	NA	NA	NA	NA	NA
EY0053654	1	Mānuka	Snapper	NA	NA	NA	0.978	99.553	96.712	0.992	99.529	96.69	NA	NA	NA
EY0053666	1	Mānuka	Snapper	NA	NA	NA	0.979	99.844	98.034	0.991	99.864	97.939	NA	NA	NA
EY0053678	1	Mānuka	Snapper	NA	NA	NA	0.979	99.689	97.512	0.991	99.791	97.577	NA	NA	NA
EY0053595	1	Mānuka	Snapper	NA	NA	NA	0.983	99.825	97.378	0.989	99.979	98.031	NA	NA	NA
EY0053607	1	Mānuka	Snapper	NA	NA	NA	0.989	99.669	97.934	0.99	98.911	95.938	NA	NA	NA
EY0053619	1	Mānuka	Snapper	NA	NA	NA	0.981	99.844	97.012	0.99	99.927	97.761	NA	NA	NA
EY0053631	1	Mānuka	Snapper	NA	NA	NA	0.978	99.805	97.478	0.991	99.759	96.982	NA	NA	NA
EY0053643	1	Mānuka	Snapper	NA	NA	NA	0.978	99.786	97.19	0.99	99.906	97.696	NA	NA	NA
EY0053655	1	Mānuka	Snapper	NA	NA	NA	0.983	99.864	96.723	0.987	99.979	96.89	NA	NA	NA
EY0053667	1	Mānuka	Snapper	NA	NA	NA	0.977	99.903	97.767	0.989	99.717	97.312	NA	NA	NA
EY0053679	1	Mānuka	Snapper	NA	NA	NA	0.981	99.961	97.512	0.984	99.864	97.242	NA	NA	NA
EY0053596	1	Mānuka	Snapper	NA	NA	NA	0.985	99.961	98	0.99	99.958	97.75	NA	NA	NA
EY0053608	1	Mānuka	Snapper	NA	NA	NA	0.979	99.942	97.156	0.987	99.843	97.523	NA	NA	NA
EY0053620	1	Mānuka	Snapper	NA	NA	NA	0.981	99.611	97.556	0.989	99.623	97.031	NA	NA	NA
EY0053632	1	Mānuka	Snapper	NA	NA	NA	0.98	99.844	97.845	0.987	99.843	97.691	NA	NA	NA
EY0053644	1	Mānuka	Snapper	NA	NA	NA	0.976	99.922	97.856	0.987	99.958	97.631	NA	NA	NA
EY0053656	1	Mānuka	Snapper	NA	NA	NA	0.986	99.708	97.656	0.988	99.885	97.582	NA	NA	NA
EY0053668	1	Mānuka	Snapper	NA	NA	NA	0.977	99.592	96.59	0.992	99.592	96.29	NA	NA	NA
EY0053680	1	Mānuka	Snapper	NA	NA	NA	0.982	99.961	98.067	0.986	99.895	97.874	NA	NA	NA
EY0053597	1	Mānuka	Snapper	NA	NA	NA	0.985	99.65	97.701	0.986	98.702	96.084	NA	NA	NA
EY0053609	1	Mānuka	Snapper	NA	NA	NA	0.976	99.728	97.978	0.982	99.634	97.069	NA	NA	NA
EY0053621	1	Mānuka	Snapper	NA	NA	NA	0.982	99.961	97.889	0.986	99.833	98.064	NA	NA	NA
EY0053633	1	Mānuka	Snapper	NA	NA	NA	0.978	99.903	97.934	0.989	99.738	97.501	NA	NA	NA
EY0053645	1	Mānuka	Snapper	NA	NA	NA	0.977	99.903	97.723	0.987	99.937	97.772	NA	NA	NA
EY0053657	1	Mānuka	Snapper	NA	NA	NA	0.972	98.23	94.801	0.987	99.089	95.267	NA	NA	NA
EY0053669	1	Mānuka	Snapper	NA	NA	NA	0.977	99.689	97.023	0.986	99.738	96.939	NA	NA	NA
EY0053681	1	Mānuka	Snapper	NA	NA	NA	0.987	95.604	91.146	0.991	99.885	97.144	NA	NA	NA
EY0053598	1	Mānuka	Snapper	NA	NA	NA	0.975	99.864	97.601	0.979	99.927	97.912	NA	NA	NA
EY0053610	1	Mānuka	Snapper	NA	NA	NA	0.978	99.864	97.667	0.988	99.937	98.242	NA	NA	NA
EY0053622	1	Mānuka	Snapper	NA	NA	NA	0.972	99.844	97.378	0.989	99.874	97.453	NA	NA	NA
EY0053634	1	Mānuka	Snapper	NA	NA	NA	0.979	99.825	97.445	0.99	99.969	97.718	NA	NA	NA
EY0053646	1	none	Snapper	NA	NA	NA	NA	NA	NA	0.984	99.068	96.809	NA	NA	NA
EY0053658	1	Mānuka	Snapper	NA	NA	NA	0.98	99.864	97.789	0.99	99.937	97.793	NA	NA	NA
EY0053670	1	Mānuka	Snapper	NA	NA	NA	0.985	99.572	97.201	0.99	99.592	96.484	NA	NA	NA
EY0053682	1	Mānuka	Snapper	NA	NA	NA	0.981	99.689	97.512	0.988	99.801	97.631	NA	NA	NA
EY0053599	1	Mānuka	Snapper	NA	NA	NA	0.98	99.533	96.145	0.988	99.937	96.901	NA	NA	NA
EY0053611	1	Mānuka	Snapper	NA	NA	NA	0.98	99.883	98.023	0.991	99.696	97.415	NA	NA	NA
EY0053623	1	Mānuka	Snapper	NA	NA	NA	0.98	99.786	97.467	0.989	99.948	97.334	NA	NA	NA
EY0053635	1	Mānuka	none	NA	NA	NA	0.974	84.867	NA	NA	NA	NA	NA	NA	NA
EY0053647	1	Mānuka	Snapper	NA	NA	NA	0.976	99.961	97.945	0.985	99.958	97.361	NA	NA	NA
EY0053659	1	Mānuka	Snapper	NA	NA	NA	0.978	99.942	98.145	0.99	99.895	97.934	NA	NA	NA
EY0053671	1	Mānuka	Snapper	NA	NA	NA	0.973	99.922	97.934	0.984	99.906	97.777	NA	NA	NA
EY0053683	1	Mānuka	Snapper	NA	NA	NA	0.989	99.533	97.501	0.99	99.215	96.355	NA	NA	NA
EY0053600	1	Mānuka	Snapper	NA	NA	NA	0.977	99.669	96.556	0.982	99.916	96.355	NA	NA	NA
EY0053612	1	Mānuka	Snapper	NA	NA	NA	0.973	99.475	96.19	0.988	99.644	96.257	NA	NA	NA
EY0053624	1	Mānuka	Snapper	NA	NA	NA	0.983	98.094	94.346	0.99	99.937	96.095	NA	NA	NA
EY0053636	1	Mānuka	Snapper	NA	NA	NA	0.975	97.374	93.457	0.989	99.948	96.452	NA	NA	NA
EY0053648	1	Mānuka	Snapper	NA	NA	NA	0.977	98.58	94.934	0.989	99.916	96.657	NA	NA	NA
EY0053660	1	Mānuka	Snapper	NA	NA	NA	0.981	99.981	97.723	0.989	99.895	97.896	NA	NA	NA
EY0053672	1	Mānuka	Snapper	NA	NA	NA	0.979	97.685	94.323	0.985	99.874	96.463	NA	NA	NA
EY0053684	1	Mānuka	Snapper	NA	NA	NA	0.978	99.844	98.023	0.99	99.77	97.485	NA	NA	NA
EY0053601	1	Mānuka	Snapper	NA	NA	NA	0.561	NA	NA	0.619	NA	NA	NA	NA	NA
EY0053613	1	none	Snapper	NA	NA	NA	NA	NA	NA	0.993	99.393	96.922	NA	NA	NA
EY0053625	1	Mānuka	Snapper	NA	NA	NA	0.983	99.514	97.334	0.983	99.822	97.247	NA	NA	NA
EY0053637	1	Mānuka	Snapper	NA	NA	NA	0.988	99.008	96.567	0.988	98.294	94.905	NA	NA	NA
EY0053649	1	Mānuka	Snapper	NA	NA	NA	0.981	99.728	97.645	0.991	99.707	97.177	NA	NA	NA
EY0053661	1	Mānuka	Snapper	NA	NA	NA	0.985	99.3	96.856	0.991	99.927	98.091	NA	NA	NA
EY0053673	1	Mānuka	Snapper	NA	NA	NA	0.982	98.483	95.268	0.991	99.948	96.62	NA	NA	NA
EY0053685	1	Mānuka	Snapper	NA	NA	NA	0.985	98.969	96.212	0.987	99.707	96.879	NA	NA	NA
EY0053602	1	Mānuka	Snapper	NA	NA	NA	0.876	54.6	NA	0.991	99.592	97.069	NA	NA	NA
EY0053614	1	Mānuka	Snapper	NA	NA	NA	0.989	99.066	96.734	0.986	99.874	97.388	NA	NA	NA
EY0053626	1	Mānuka	Snapper	NA	NA	NA	0.973	96.324	93.035	0.988	99.927	95.998	NA	NA	NA
EY0053638	1	Mānuka	Snapper	NA	NA	NA	0.982	98.327	95.479	0.987	99.885	96.376	NA	NA	NA
EY0053650	1	Mānuka	Snapper	NA	NA	NA	0.98	99.455	96.412	0.989	99.791	97.117	NA	NA	NA
EY0053662	1	Mānuka	Snapper	NA	NA	NA	0.977	99.202	96.912	0.989	99.916	97.755	NA	NA	NA
EY0053674	1	Mānuka	Snapper	NA	NA	NA	0.983	98.405	95.245	0.991	99.686	96.095	NA	NA	NA
EY0053686	1	Mānuka	Snapper	NA	NA	NA	0.987	97.413	93.801	0.992	99.885	96.571	NA	NA	NA
EY0053603	1	Mānuka	Snapper	NA	NA	NA	0.989	96.693	90.713	0.985	97.258	92.558	NA	NA	NA
EY0053615	1	Mānuka	Snapper	NA	NA	NA	0.983	99.397	96.934	0.993	99.906	97.636	NA	NA	NA
EY0053627	1	Mānuka	Snapper	NA	NA	NA	0.987	99.261	97.134	0.988	99.916	97.745	NA	NA	NA
EY0053639	1	Mānuka	Snapper	NA	NA	NA	0.971	98.969	96.223	0.98	99.937	97.025	NA	NA	NA
EY0053651	1	Mānuka	Snapper	NA	NA	NA	0.989	98.638	95.812	0.989	99.99	97.317	NA	NA	NA
EY0053663	1	Mānuka	Snapper	NA	NA	NA	0.99	99.222	96.367	0.993	98.796	96.09	NA	NA	NA
EY0053675	1	Mānuka	Snapper	NA	NA	NA	0.974	99.378	97.145	0.993	99.937	98.253	NA	NA	NA
EY0053687	1	Mānuka	Snapper	NA	NA	NA	0.978	99.514	97.656	0.991	99.885	98.318	NA	NA	NA
EY0053208	1	Mānuka	Snapper	NA	NA	NA	0.986	99.397	97.045	0.992	99.728	97.577	NA	NA	NA
EY0053220	1	Mānuka	Snapper	NA	NA	NA	0.972	99.222	96.29	0.99	99.853	97.609	NA	NA	NA
EY0053232	1	Mānuka	Snapper	NA	NA	NA	0.979	99.553	97.234	0.987	99.916	98.253	NA	NA	NA
EY0053244	1	Mānuka	Snapper	NA	NA	NA	0.983	99.514	96.734	0.989	99.822	97.701	NA	NA	NA
EY0053256	1	Mānuka	none	NA	NA	NA	0.98	88.601	NA	NA	NA	NA	NA	NA	NA
EY0053268	1	Mānuka	Snapper	NA	NA	NA	0.978	99.416	97.256	0.988	99.874	98.264	NA	NA	NA
EY0053280	1	Mānuka	Snapper	NA	NA	NA	0.991	98.989	96.512	0.994	99.895	98.35	NA	NA	NA
EY0053292	1	Mānuka	Snapper	NA	NA	NA	0.99	99.261	97.09	0.992	99.791	98.41	NA	NA	NA
EY0053209	1	Mānuka	Snapper	NA	NA	NA	0.986	99.28	96.534	0.997	99.853	98.075	NA	NA	NA
EY0053221	1	Mānuka	Snapper	NA	NA	NA	0.988	99.3	97.101	0.994	99.833	98.183	NA	NA	NA
EY0053233	1	Mānuka	Snapper	NA	NA	NA	0.983	95.215	91.035	0.993	99.676	96.922	NA	NA	NA
EY0053245	1	Mānuka	Snapper	NA	NA	NA	0.988	99.494	97.112	0.991	99.885	98.188	NA	NA	NA
EY0053257	1	Mānuka	Snapper	NA	NA	NA	0.984	98.852	96.09	0.99	99.623	97.285	NA	NA	NA
EY0053269	1	Mānuka	Snapper	NA	NA	NA	0.996	99.241	97.09	0.991	99.874	98.367	NA	NA	NA
EY0053281	1	Mānuka	Snapper	NA	NA	NA	0.986	99.261	97.467	0.992	99.906	98.356	NA	NA	NA
EY0053293	1	Mānuka	Snapper	NA	NA	NA	0.976	99.572	97.501	0.989	99.853	98.096	NA	NA	NA
EY0053210	1	Mānuka	Snapper	NA	NA	NA	0.978	99.553	97.078	0.989	99.937	98.118	NA	NA	NA
EY0053222	1	Mānuka	Snapper	NA	NA	NA	0.974	99.63	97.412	0.992	99.77	97.874	NA	NA	NA
EY0053234	1	Mānuka	Snapper	NA	NA	NA	0.994	99.047	96.356	0.996	99.78	97.799	NA	NA	NA
EY0053246	1	Mānuka	Snapper	NA	NA	NA	0.981	99.222	96.634	0.99	99.655	97.636	NA	NA	NA
EY0053258	1	Mānuka	Snapper	NA	NA	NA	0.994	99.241	97.323	0.993	99.853	98.513	NA	NA	NA
EY0053270	1	Mānuka	none	NA	NA	NA	0.987	86.695	NA	NA	NA	NA	NA	NA	NA
EY0053282	1	Mānuka	Snapper	NA	NA	NA	0.978	99.358	97.123	0.989	99.885	98.091	NA	NA	NA
EY0053294	1	Mānuka	Snapper	NA	NA	NA	0.988	99.125	97.056	0.987	99.874	98.15	NA	NA	NA
EY0053211	1	Mānuka	Snapper	NA	NA	NA	0.979	99.592	97.145	0.988	99.927	98.394	NA	NA	NA
EY0053223	1	Mānuka	Snapper	NA	NA	NA	0.98	99.592	97.401	0.995	99.958	98.556	NA	NA	NA
EY0053235	1	Mānuka	Snapper	NA	NA	NA	0.983	99.572	97.578	0.993	99.885	98.215	NA	NA	NA
EY0053247	1	Mānuka	Snapper	NA	NA	NA	0.981	99.553	97.445	0.993	99.874	98.432	NA	NA	NA
EY0053259	1	Mānuka	Snapper	NA	NA	NA	0.98	99.475	97.545	0.992	99.874	98.572	NA	NA	NA
EY0053271	1	Mānuka	Snapper	NA	NA	NA	0.987	99.514	97.412	0.987	99.843	98.226	NA	NA	NA
EY0053283	1	Mānuka	Snapper	NA	NA	NA	0.979	99.105	96.934	0.992	99.696	97.777	NA	NA	NA
EY0053295	1	Mānuka	Snapper	NA	NA	NA	0.978	97.958	94.301	0.993	99.665	97.647	NA	NA	NA
EY0053212	1	Mānuka	Snapper	NA	NA	NA	0.984	99.592	96.779	0.992	99.874	98.215	NA	NA	NA
EY0053224	1	Mānuka	Snapper	NA	NA	NA	0.986	99.533	97.145	0.989	99.948	98.55	NA	NA	NA
EY0053236	1	Mānuka	Snapper	NA	NA	NA	0.959	88.796	NA	0.991	99.791	96.603	NA	NA	NA
EY0053248	1	Mānuka	Snapper	NA	NA	NA	0.992	99.436	97.245	0.992	99.906	97.972	NA	NA	NA
EY0053260	1	Mānuka	Snapper	NA	NA	NA	0.986	99.222	96.99	0.995	99.498	97.398	NA	NA	NA
EY0053272	1	Mānuka	Snapper	NA	NA	NA	0.983	99.28	96.112	0.996	99.759	97.62	NA	NA	NA
EY0053284	1	Mānuka	Snapper	NA	NA	NA	0.983	99.611	97.267	0.99	98.482	95.208	NA	NA	NA
EY0053296	1	Mānuka	Snapper	NA	NA	NA	0.966	94.32	NA	0.994	99.843	98.064	NA	NA	NA
EY0053213	1	Mānuka	Snapper	NA	NA	NA	0.979	99.494	97.334	0.992	99.916	98.096	NA	NA	NA
EY0053225	1	Mānuka	Snapper	NA	NA	NA	0.991	99.339	96.19	0.991	99.801	97.609	NA	NA	NA
EY0053237	1	Mānuka	Snapper	NA	NA	NA	0.981	99.63	97.534	0.989	99.874	98.096	NA	NA	NA
EY0053249	1	Mānuka	Snapper	NA	NA	NA	0.979	99.611	97.978	0.992	99.916	98.605	NA	NA	NA
EY0053261	1	Mānuka	Snapper	NA	NA	NA	0.988	99.747	97.389	0.992	99.916	98.361	NA	NA	NA
EY0053273	1	Mānuka	Snapper	NA	NA	NA	0.986	99.572	96.878	0.994	99.843	98.404	NA	NA	NA
EY0053285	1	Mānuka	Snapper	NA	NA	NA	0.983	99.611	96.212	0.988	99.895	98.464	NA	NA	NA
EY0053297	1	Mānuka	Snapper	NA	NA	NA	0.982	99.611	97.345	0.991	99.833	98.453	NA	NA	NA
EY0053214	1	Mānuka	Snapper	NA	NA	NA	0.984	99.922	97.589	0.989	99.853	98.453	NA	NA	NA
EY0053226	1	Mānuka	Snapper	NA	NA	NA	0.978	99.358	96.423	0.993	99.152	95.862	NA	NA	NA
EY0053238	1	Mānuka	Snapper	NA	NA	NA	0.971	92.939	NA	0.994	99.833	96.906	NA	NA	NA
EY0053250	1	Mānuka	Snapper	NA	NA	NA	0.983	99.883	97.612	0.993	99.801	97.869	NA	NA	NA
EY0053262	1	Mānuka	Snapper	NA	NA	NA	0.981	99.728	97.845	0.991	99.791	97.853	NA	NA	NA
EY0053274	1	Mānuka	Snapper	NA	NA	NA	0.974	99.786	96.623	0.991	99.822	97.42	NA	NA	NA
EY0053286	1	Mānuka	Snapper	NA	NA	NA	0.983	100	97.945	0.994	99.749	97.923	NA	NA	NA
EY0053298	1	Mānuka	Snapper	NA	NA	NA	0.988	99.961	98.411	0.995	99.833	97.831	NA	NA	NA
EY0053215	1	Mānuka	Snapper	NA	NA	NA	0.974	99.922	98.311	0.992	99.801	97.653	NA	NA	NA
EY0053227	1	Mānuka	Snapper	NA	NA	NA	0.984	99.825	97.623	0.992	99.843	97.896	NA	NA	NA
EY0053239	1	Mānuka	Snapper	NA	NA	NA	0.98	99.047	95.723	0.991	99.833	96.82	NA	NA	NA
EY0053251	1	Mānuka	Snapper	NA	NA	NA	0.973	99.922	98	0.991	99.937	98.318	NA	NA	NA
EY0053263	1	none	none	NA	NA	NA	NA	NA	NA	NA	NA	NA	NA	NA	NA
EY0053275	1	Mānuka	Snapper	NA	NA	NA	0.967	97.16	94.124	0.983	98.064	94.689	NA	NA	NA
EY0053287	1	Mānuka	Snapper	NA	NA	NA	0.97	99.942	97.656	0.993	99.812	97.934	NA	NA	NA
EY0053299	1	Mānuka	Snapper	NA	NA	NA	0.988	99.611	97.056	0.993	99.885	98.61	NA	NA	NA
EY0053216	1	Mānuka	Snapper	NA	NA	NA	0.978	99.981	98.5	0.993	99.916	98.307	NA	NA	NA
EY0053228	1	Mānuka	Snapper	NA	NA	NA	0.976	99.844	97.656	0.989	99.822	98.037	NA	NA	NA
EY0053240	1	Mānuka	Snapper	NA	NA	NA	0.98	99.3	96.245	0.992	99.288	96.479	NA	NA	NA
EY0053252	1	Mānuka	Snapper	NA	NA	NA	0.975	99.883	98.145	0.989	99.874	98.096	NA	NA	NA
EY0053264	1	Mānuka	Snapper	NA	NA	NA	0.99	95.76	91.002	0.968	91.135	NA	NA	NA	NA
EY0053276	1	Mānuka	Snapper	NA	NA	NA	0.983	99.903	98.1	0.99	99.812	97.501	NA	NA	NA
EY0053288	1	Mānuka	Snapper	NA	NA	NA	0.979	99.825	98.045	0.992	99.644	97.636	NA	NA	NA
EY0053300	1	Mānuka	Snapper	NA	NA	NA	0.978	99.942	97.612	0.99	99.916	98.383	NA	NA	NA
EY0053217	1	Mānuka	Snapper	NA	NA	NA	0.976	99.922	97.989	0.994	99.916	98.21	NA	NA	NA
EY0053229	1	Mānuka	Snapper	NA	NA	NA	0.985	99.942	98.134	0.992	99.833	97.999	NA	NA	NA
EY0053241	1	Mānuka	Snapper	NA	NA	NA	0.984	99.903	98.078	0.994	99.853	98.053	NA	NA	NA
EY0053253	1	Mānuka	Snapper	NA	NA	NA	0.98	99.942	98.078	0.99	99.833	98.031	NA	NA	NA
EY0053265	1	Mānuka	Snapper	NA	NA	NA	0.977	99.475	97.523	0.992	99.508	97.366	NA	NA	NA
EY0053277	1	Mānuka	Snapper	NA	NA	NA	0.98	99.942	98.534	0.993	99.717	97.534	NA	NA	NA
EY0053289	1	Mānuka	Snapper	NA	NA	NA	0.979	99.669	96.878	0.995	99.644	97.085	NA	NA	NA
EY0053301	1	Mānuka	Snapper	NA	NA	NA	0.977	99.883	97.234	0.993	99.864	98.123	NA	NA	NA
EY0053218	1	Mānuka	Snapper	NA	NA	NA	0.978	99.961	98.323	0.994	99.707	97.826	NA	NA	NA
EY0053230	1	Mānuka	Snapper	NA	NA	NA	0.678	NA	NA	0.761	NA	NA	NA	NA	NA
EY0053242	1	Mānuka	Snapper	NA	NA	NA	0.979	99.981	98.245	0.992	99.843	98.242	NA	NA	NA
EY0053254	1	Mānuka	Snapper	NA	NA	NA	0.975	99.961	98.278	0.99	99.916	97.934	NA	NA	NA
EY0053266	1	Mānuka	Snapper	NA	NA	NA	0.99	98.852	96.19	0.987	96.703	93.18	NA	NA	NA
EY0053278	1	Mānuka	Snapper	NA	NA	NA	0.998	99.63	97.601	0.992	99.895	97.696	NA	NA	NA
EY0053290	1	Mānuka	Snapper	NA	NA	NA	0.972	99.553	97.289	0.986	99.864	97.745	NA	NA	NA
EY0053302	1	Mānuka	Snapper	NA	NA	NA	0.988	99.514	96.39	0.988	99.602	97.258	NA	NA	NA
EY0053219	1	Mānuka	Snapper	NA	NA	NA	0.981	99.592	96.745	0.991	99.937	97.739	NA	NA	NA
EY0053231	1	Mānuka	Snapper	NA	NA	NA	0.975	99.747	98.123	0.992	99.843	97.755	NA	NA	NA
EY0053243	1	Mānuka	Snapper	NA	NA	NA	0.982	99.592	97.378	0.992	99.529	96.933	NA	NA	NA
EY0053255	1	Mānuka	Snapper	NA	NA	NA	0.98	99.553	97.245	0.989	99.874	98.334	NA	NA	NA
EY0053267	1	Mānuka	Snapper	NA	NA	NA	0.982	99.767	97.923	0.991	99.77	97.361	NA	NA	NA
EY0053279	1	Mānuka	Snapper	NA	NA	NA	0.981	98.677	95.768	0.989	99.948	98.096	NA	NA	NA
EY0053291	1	Mānuka	Snapper	NA	NA	NA	0.994	97.666	95.301	0.995	99.32	96.733	NA	NA	NA
EY0053303	1	Mānuka	Snapper	NA	NA	NA	0.992	99.183	96.39	0.99	99.937	98.318	NA	NA	NA
EY0053304	1	Mānuka	Snapper	NA	NA	NA	0.981	99.358	97.012	0.99	99.299	96.419	NA	NA	NA
EY0053316	1	Mānuka	Snapper	NA	NA	NA	0.977	99.416	97.301	0.984	99.707	97.301	NA	NA	NA
EY0053328	1	Mānuka	Snapper	NA	NA	NA	0.979	99.436	97.167	0.993	99.728	97.215	NA	NA	NA
EY0053340	1	Mānuka	Snapper	NA	NA	NA	0.986	99.339	96.59	0.987	99.885	97.398	NA	NA	NA
EY0053352	1	Mānuka	Snapper	NA	NA	NA	0.985	99.144	96.734	0.995	97.195	94.256	NA	NA	NA
EY0053364	1	Mānuka	none	NA	NA	NA	0.971	83.019	NA	NA	NA	NA	NA	NA	NA
EY0053376	1	Mānuka	Snapper	NA	NA	NA	0.977	99.261	97.323	0.993	99.749	97.252	NA	NA	NA
EY0053388	1	Mānuka	Snapper	NA	NA	NA	0.976	99.514	97.323	0.986	99.853	97.928	NA	NA	NA
EY0053305	1	Mānuka	Snapper	NA	NA	NA	0.981	99.28	96.779	0.989	97.98	94.283	NA	NA	NA
EY0053317	1	Mānuka	Snapper	NA	NA	NA	0.975	98.93	95.545	0.987	99.969	97.512	NA	NA	NA
EY0053329	1	Mānuka	Snapper	NA	NA	NA	0.978	99.202	96.701	0.993	99.885	97.361	NA	NA	NA
EY0053341	1	Mānuka	Snapper	NA	NA	NA	0.969	99.3	97.034	0.989	99.927	97.799	NA	NA	NA
EY0053353	1	Mānuka	Snapper	NA	NA	NA	0.979	99.125	96.301	0.989	99.613	97.225	NA	NA	NA
EY0053365	1	Mānuka	Snapper	NA	NA	NA	0.987	95.915	90.091	0.981	94.18	NA	NA	NA	NA
EY0053377	1	Mānuka	Snapper	NA	NA	NA	0.98	99.514	96.978	0.987	99.906	97.874	NA	NA	NA
EY0053389	1	Mānuka	Snapper	NA	NA	NA	0.984	99.494	97.234	0.989	99.927	97.745	NA	NA	NA
EY0053306	1	Mānuka	Snapper	NA	NA	NA	0.978	99.027	95.79	0.993	99.477	96.003	NA	NA	NA
EY0053318	1	Mānuka	Snapper	NA	NA	NA	0.977	99.494	97.323	0.993	99.738	96.836	NA	NA	NA
EY0053330	1	Mānuka	Snapper	NA	NA	NA	0.978	99.261	96.345	0.988	99.916	97.409	NA	NA	NA
EY0053342	1	Mānuka	Snapper	NA	NA	NA	0.981	99.455	96.59	0.988	99.906	97.366	NA	NA	NA
EY0053354	1	Mānuka	Snapper	NA	NA	NA	0.967	94.573	NA	0.986	98.953	95.121	NA	NA	NA
EY0053366	1	Mānuka	Snapper	NA	NA	NA	0.977	99.3	96.334	0.991	99.812	96.657	NA	NA	NA
EY0053378	1	Mānuka	none	NA	NA	NA	0.987	82.591	NA	NA	NA	NA	NA	NA	NA
EY0053390	1	Mānuka	Snapper	NA	NA	NA	0.981	99.436	97.156	0.985	99.874	97.896	NA	NA	NA
EY0053307	1	Mānuka	Snapper	NA	NA	NA	0.982	99.475	97.312	0.991	99.55	96.76	NA	NA	NA
EY0053319	1	Mānuka	Snapper	NA	NA	NA	0.975	99.28	96.834	0.989	99.885	97.474	NA	NA	NA
EY0053331	1	Mānuka	Snapper	NA	NA	NA	0.978	99.436	97.101	0.992	99.759	97.517	NA	NA	NA
EY0053343	1	Mānuka	Snapper	NA	NA	NA	0.988	99.494	97.212	0.989	99.728	97.215	NA	NA	NA
EY0053355	1	Mānuka	Snapper	NA	NA	NA	0.969	96.771	93.457	0.983	97.781	93.802	NA	NA	NA
EY0053367	1	Mānuka	Snapper	NA	NA	NA	0.977	99.086	97.101	0.986	99.309	96.457	NA	NA	NA
EY0053379	1	Mānuka	Snapper	NA	NA	NA	0.938	92.064	NA	0.864	81.128	NA	NA	NA	NA
EY0053391	1	Mānuka	Snapper	NA	NA	NA	0.985	93.542	NA	0.937	83.703	NA	NA	NA	NA
EY0053308	1	Mānuka	Snapper	NA	NA	NA	0.982	99.358	96.956	0.99	99.822	97.436	NA	NA	NA
EY0053320	1	Mānuka	Snapper	NA	NA	NA	0.983	99.494	97.001	0.99	99.906	97.988	NA	NA	NA
EY0053332	1	Mānuka	Snapper	NA	NA	NA	0.978	99.339	96.901	0.991	99.843	97.285	NA	NA	NA
EY0053344	1	Mānuka	Snapper	NA	NA	NA	0.977	99.611	97.989	0.991	99.937	98.231	NA	NA	NA
EY0053356	1	Mānuka	Snapper	NA	NA	NA	0.986	97.238	94.301	0.976	95.949	92.715	NA	NA	NA
EY0053368	1	Mānuka	Snapper	NA	NA	NA	0.891	83.972	NA	0.035	NA	NA	NA	NA	NA
EY0053380	1	Mānuka	Snapper	NA	NA	NA	0.99	97.043	94.368	0.991	99.99	97.891	NA	NA	NA
EY0053392	1	Mānuka	Snapper	NA	NA	NA	0.975	99.319	96.956	0.994	99.885	97.81	NA	NA	NA
EY0053309	1	Mānuka	Snapper	NA	NA	NA	0.985	97.063	93.713	0.99	99.937	96.246	NA	NA	NA
EY0053321	1	Mānuka	Snapper	NA	NA	NA	0.981	98.133	94.679	0.991	99.906	96.858	NA	NA	NA
EY0053333	1	Mānuka	Snapper	NA	NA	NA	0.297	NA	NA	0.99	99.759	95.706	NA	NA	NA
EY0053345	1	Mānuka	Snapper	NA	NA	NA	0.969	98.93	95.59	0.99	99.895	96.679	NA	NA	NA
EY0053357	1	Mānuka	Snapper	NA	NA	NA	0.983	99.358	96.823	0.987	99.121	95.592	NA	NA	NA
EY0053369	1	Mānuka	Snapper	NA	NA	NA	0.981	99.047	95.856	0.992	99.958	97.361	NA	NA	NA
EY0053381	1	Mānuka	Snapper	NA	NA	NA	0.979	99.222	96.123	0.988	99.78	96.593	NA	NA	NA
EY0053393	1	Mānuka	Snapper	NA	NA	NA	0.982	99.105	96.079	0.985	99.77	97.215	NA	NA	NA
EY0053310	1	Mānuka	Snapper	NA	NA	NA	0.979	99.027	96.068	0.986	99.927	98.031	NA	NA	NA
EY0053322	1	Mānuka	Snapper	NA	NA	NA	0.983	99.3	96.679	0.988	99.906	97.82	NA	NA	NA
EY0053334	1	Mānuka	Snapper	NA	NA	NA	0.983	97.316	93.401	0.989	99.853	96.301	NA	NA	NA
EY0053346	1	Mānuka	Snapper	NA	NA	NA	0.973	94.203	NA	0.986	99.853	96.241	NA	NA	NA
EY0053358	1	Mānuka	Snapper	NA	NA	NA	0.982	95.896	91.246	0.99	99.895	96.906	NA	NA	NA
EY0053370	1	Mānuka	Snapper	NA	NA	NA	0.985	99.319	96.612	0.988	99.906	97.101	NA	NA	NA
EY0053382	1	Mānuka	Snapper	NA	NA	NA	0.982	98.911	96.223	0.99	99.937	97.334	NA	NA	NA
EY0053394	1	Mānuka	Snapper	NA	NA	NA	0.982	99.202	96.756	0.987	99.895	98.183	NA	NA	NA
EY0053311	1	Mānuka	Snapper	NA	NA	NA	0.982	99.494	97.134	0.992	99.937	97.977	NA	NA	NA
EY0053323	1	Mānuka	Snapper	NA	NA	NA	0.979	99.436	96.834	0.986	99.958	98.123	NA	NA	NA
EY0053335	1	Mānuka	Snapper	NA	NA	NA	0.977	99.397	97.289	0.986	99.812	98.35	NA	NA	NA
EY0053347	1	Mānuka	Snapper	NA	NA	NA	0.982	98.541	95.101	0.99	99.937	97.415	NA	NA	NA
EY0053359	1	Mānuka	Snapper	NA	NA	NA	0.977	99.241	96.645	0.993	99.853	97.42	NA	NA	NA
EY0053371	1	Mānuka	none	NA	NA	NA	0.987	82.902	NA	NA	NA	NA	NA	NA	NA
EY0053383	1	Mānuka	Snapper	NA	NA	NA	0.976	99.494	96.867	0.989	99.822	97.674	NA	NA	NA
EY0053395	1	Mānuka	Snapper	NA	NA	NA	0.979	99.164	96.345	0.992	99.895	97.582	NA	NA	NA
EY0053312	1	Mānuka	Snapper	NA	NA	NA	0.983	99.358	96.812	0.987	99.833	98.177	NA	NA	NA
EY0053324	1	Mānuka	Snapper	NA	NA	NA	0.987	99.553	97.278	0.99	99.885	98.296	NA	NA	NA
EY0053336	1	Mānuka	Snapper	NA	NA	NA	0.986	99.494	97.345	0.993	99.812	97.75	NA	NA	NA
EY0053348	1	Mānuka	Snapper	NA	NA	NA	0.987	99.514	97.156	0.989	99.864	98.237	NA	NA	NA
EY0053360	1	Mānuka	Snapper	NA	NA	NA	0.987	99.397	96.623	0.988	99.77	97.334	NA	NA	NA
EY0053372	1	Mānuka	Snapper	NA	NA	NA	0.977	99.611	97.112	0.986	99.906	98.166	NA	NA	NA
EY0053384	1	Mānuka	Snapper	NA	NA	NA	0.981	99.553	97.145	0.988	99.948	98.21	NA	NA	NA
EY0053396	1	Mānuka	Snapper	NA	NA	NA	0.988	99.164	96.079	0.993	99.812	97.079	NA	NA	NA
EY0053313	1	Mānuka	Snapper	NA	NA	NA	0.973	99.494	97.201	0.993	99.812	97.999	NA	NA	NA
EY0053325	1	Mānuka	Snapper	NA	NA	NA	0.978	99.494	97.501	0.986	99.843	98.145	NA	NA	NA
EY0053337	1	Mānuka	Snapper	NA	NA	NA	0.977	98.989	96.634	0.988	99.435	97.296	NA	NA	NA
EY0053349	1	Mānuka	Snapper	NA	NA	NA	0.991	96.11	93.49	0.991	99.895	97.88	NA	NA	NA
EY0053361	1	Mānuka	Snapper	NA	NA	NA	0.985	99.125	96.401	0.986	99.843	97.512	NA	NA	NA
EY0053373	1	Mānuka	Snapper	NA	NA	NA	0.983	99.553	97.134	0.986	99.874	97.793	NA	NA	NA
EY0053385	1	Mānuka	Snapper	NA	NA	NA	0.972	99.475	97.345	0.987	99.717	97.782	NA	NA	NA
EY0053397	1	Mānuka	Snapper	NA	NA	NA	0.983	99.455	97.19	0.988	99.895	98.064	NA	NA	NA
EY0053314	1	Mānuka	Snapper	NA	NA	NA	0.984	99.669	97.234	0.991	99.812	97.956	NA	NA	NA
EY0053326	1	Mānuka	Snapper	NA	NA	NA	0.977	96.168	91.469	0.99	99.885	97.215	NA	NA	NA
EY0053338	1	Mānuka	Snapper	NA	NA	NA	0.919	61.039	NA	0.989	99.707	96.463	NA	NA	NA
EY0053350	1	Mānuka	Snapper	NA	NA	NA	0.987	97.977	94.612	0.989	99.895	97.691	NA	NA	NA
EY0053362	1	Mānuka	Snapper	NA	NA	NA	0.981	98.813	95.501	0.992	99.864	97.231	NA	NA	NA
EY0053374	1	Mānuka	Snapper	NA	NA	NA	0.978	99.475	97.278	0.988	99.874	98.161	NA	NA	NA
EY0053386	1	Mānuka	Snapper	NA	NA	NA	0.977	96.246	90.369	0.985	99.655	96.376	NA	NA	NA
EY0053398	1	Mānuka	Snapper	NA	NA	NA	0.986	99.164	96.556	0.987	99.916	98.237	NA	NA	NA
EY0053315	1	Mānuka	Snapper	NA	NA	NA	0.993	98.872	95.468	0.987	98.189	94.548	NA	NA	NA
EY0053327	1	Mānuka	Snapper	NA	NA	NA	0.989	98.989	95.39	0.99	98.671	95.051	NA	NA	NA
EY0053339	1	Mānuka	Snapper	NA	NA	NA	0.987	98.736	96.001	0.993	99.906	98.145	NA	NA	NA
EY0053351	1	Mānuka	none	NA	NA	NA	0.982	99.008	96.034	NA	NA	NA	NA	NA	NA
EY0053363	1	Mānuka	Snapper	NA	NA	NA	0.98	99.222	96.423	0.988	98.901	96.122	NA	NA	NA
EY0053375	1	Mānuka	Snapper	NA	NA	NA	0.877	39.798	NA	0.993	99.696	96.598	NA	NA	NA
EY0053387	1	Mānuka	Snapper	NA	NA	NA	0.98	99.202	96.667	0.987	99.885	98.026	NA	NA	NA
EY0053399	1	Mānuka	Snapper	NA	NA	NA	0.983	96.577	92.913	0.993	99.927	97.02	NA	NA	NA
EY0053400	1	Mānuka	Snapper	NA	NA	NA	0.986	98.95	95.379	0.99	99.853	97.415	NA	NA	NA
EY0053412	1	Mānuka	Snapper	NA	NA	NA	0.988	99.105	96.068	0.988	99.937	97.945	NA	NA	NA
EY0053424	1	Mānuka	Snapper	NA	NA	NA	0.983	99.202	96.745	0.992	99.382	96.901	NA	NA	NA
EY0053436	1	Mānuka	Snapper	NA	NA	NA	0.982	99.222	96.856	0.987	99.33	96.598	NA	NA	NA
EY0053448	1	Mānuka	Snapper	NA	NA	NA	0.985	99.125	96.878	0.988	99.445	96.506	NA	NA	NA
EY0053460	1	Mānuka	Snapper	NA	NA	NA	0.989	98.619	95.545	0.99	99.665	97.75	NA	NA	NA
EY0053472	1	Mānuka	none	NA	NA	NA	0.988	82.085	NA	NA	NA	NA	NA	NA	NA
EY0053484	1	Mānuka	Snapper	NA	NA	NA	0.993	98.989	96.345	0.987	99.487	96.695	NA	NA	NA
EY0053401	1	Mānuka	Snapper	NA	NA	NA	0.985	98.872	95.679	0.992	99.812	97.609	NA	NA	NA
EY0053413	1	Mānuka	Snapper	NA	NA	NA	0.976	99.027	96.456	0.984	99.874	97.772	NA	NA	NA
EY0053425	1	Mānuka	Snapper	NA	NA	NA	0.986	98.463	95.079	0.988	99.906	96.582	NA	NA	NA
EY0053437	1	Mānuka	Snapper	NA	NA	NA	0.984	99.339	96.556	0.983	99.937	97.631	NA	NA	NA
EY0053449	1	Mānuka	Snapper	NA	NA	NA	0.982	99.572	96.534	0.984	99.822	97.512	NA	NA	NA
EY0053461	1	Mānuka	Snapper	NA	NA	NA	0.992	98.561	95.168	0.993	99.78	96.219	NA	NA	NA
EY0053473	1	Mānuka	Snapper	NA	NA	NA	0.983	99.222	96.445	0.983	99.895	97.588	NA	NA	NA
EY0053485	1	Mānuka	Snapper	NA	NA	NA	0.98	99.339	96.767	0.986	99.895	97.782	NA	NA	NA
EY0053402	1	Mānuka	Snapper	NA	NA	NA	0.981	98.755	95.845	0.99	99.592	96.987	NA	NA	NA
EY0053414	1	Mānuka	Snapper	NA	NA	NA	0.981	98.989	96.523	0.986	99.853	97.215	NA	NA	NA
EY0053426	1	Mānuka	Snapper	NA	NA	NA	0.987	99.144	96.479	0.99	99.885	97.004	NA	NA	NA
EY0053438	1	Mānuka	Snapper	NA	NA	NA	0.983	99.28	96.279	0.986	99.885	96.582	NA	NA	NA
EY0053450	1	Mānuka	Snapper	NA	NA	NA	0.985	95.39	93.135	0.991	99.916	97.983	NA	NA	NA
EY0053462	1	Mānuka	Snapper	NA	NA	NA	0.969	96.168	92.024	0.986	97.321	93.607	NA	NA	NA
EY0053474	1	Mānuka	Snapper	NA	NA	NA	0.979	99.222	97.056	0.992	99.906	97.847	NA	NA	NA
EY0053486	1	Mānuka	none	NA	NA	NA	0.983	84.906	NA	NA	NA	NA	NA	NA	NA
EY0053403	1	Mānuka	Snapper	NA	NA	NA	0.979	99.553	97.289	0.986	99.906	98.01	NA	NA	NA
EY0053415	1	Mānuka	Snapper	NA	NA	NA	0.98	99.28	97.167	0.991	99.812	97.177	NA	NA	NA
EY0053427	1	Mānuka	Snapper	NA	NA	NA	0.98	99.105	95.812	0.991	99.895	96.538	NA	NA	NA
EY0053439	1	Mānuka	Snapper	NA	NA	NA	0.986	99.378	97.145	0.991	99.895	98.02	NA	NA	NA
EY0053451	1	Mānuka	Snapper	NA	NA	NA	0.972	99.475	97.19	0.986	99.916	97.755	NA	NA	NA
EY0053463	1	Mānuka	Snapper	NA	NA	NA	0.983	98.794	95.29	0.984	99.833	96.966	NA	NA	NA
EY0053475	1	Mānuka	Snapper	NA	NA	NA	0.982	99.592	96.512	0.992	99.623	97.155	NA	NA	NA
EY0053487	1	Mānuka	Snapper	NA	NA	NA	0.987	99.63	97.601	0.993	99.906	97.842	NA	NA	NA
EY0053404	1	Mānuka	Snapper	NA	NA	NA	0.969	93.62	NA	0.989	99.864	96.457	NA	NA	NA
EY0053416	1	Mānuka	Snapper	NA	NA	NA	0.991	97.199	93.679	0.993	99.916	96.376	NA	NA	NA
EY0053428	1	Mānuka	Snapper	NA	NA	NA	0.988	98.113	94.301	0.992	99.728	96.165	NA	NA	NA
EY0053440	1	Mānuka	Snapper	NA	NA	NA	0.981	93.153	NA	0.99	99.885	96.16	NA	NA	NA
EY0053452	1	Mānuka	Snapper	NA	NA	NA	0.981	96.499	92.702	0.985	99.163	96.014	NA	NA	NA
EY0053464	1	Mānuka	Snapper	NA	NA	NA	0.982	98.386	95.112	0.989	99.822	96.836	NA	NA	NA
EY0053476	1	Mānuka	Snapper	NA	NA	NA	0.982	98.269	95.301	0.985	99.969	97.198	NA	NA	NA
EY0053488	1	Mānuka	Snapper	NA	NA	NA	0.989	98.483	95.201	0.992	99.581	97.085	NA	NA	NA
EY0053405	1	Mānuka	Snapper	NA	NA	NA	0.135	NA	NA	0.993	99.602	97.128	NA	NA	NA
EY0053417	1	Mānuka	Snapper	NA	NA	NA	0.979	97.471	93.735	0.988	99.948	96.268	NA	NA	NA
EY0053429	1	Mānuka	Snapper	NA	NA	NA	0.97	93.328	NA	0.988	99.78	96.441	NA	NA	NA
EY0053441	1	Mānuka	Snapper	NA	NA	NA	0.972	94.612	NA	0.989	99.874	96.154	NA	NA	NA
EY0053453	1	Mānuka	Snapper	NA	NA	NA	0.953	97.121	93.613	0.99	98.461	95.035	NA	NA	NA
EY0053465	1	Mānuka	Snapper	NA	NA	NA	0.978	96.246	91.38	0.988	99.927	96.284	NA	NA	NA
EY0053477	1	Mānuka	Snapper	NA	NA	NA	0.982	96.11	91.269	0.993	99.822	96.344	NA	NA	NA
EY0053489	1	Mānuka	Snapper	NA	NA	NA	0.962	96.188	91.602	0.984	99.686	95.981	NA	NA	NA
EY0053406	1	Mānuka	Snapper	NA	NA	NA	0.977	99.416	96.99	0.993	99.895	97.653	NA	NA	NA
EY0053418	1	Mānuka	Snapper	NA	NA	NA	0.983	99.63	97.512	0.989	99.864	97.561	NA	NA	NA
EY0053430	1	Mānuka	Snapper	NA	NA	NA	0.975	99.514	96.69	0.991	99.791	96.576	NA	NA	NA
EY0053442	1	Mānuka	Snapper	NA	NA	NA	0.976	99.533	97.378	0.99	99.885	98.064	NA	NA	NA
EY0053454	1	Mānuka	Snapper	NA	NA	NA	0.979	99.241	96.801	0.99	99.916	97.81	NA	NA	NA
EY0053466	1	Mānuka	Snapper	NA	NA	NA	0.988	99.592	97.267	0.992	99.948	97.572	NA	NA	NA
EY0053478	1	Mānuka	Snapper	NA	NA	NA	0.978	99.514	96.856	0.99	99.927	97.896	NA	NA	NA
EY0053490	1	Mānuka	Snapper	NA	NA	NA	0.984	99.339	96.645	0.991	99.937	97.928	NA	NA	NA
EY0053407	1	Mānuka	Snapper	NA	NA	NA	0.965	96.674	91.08	0.992	99.895	96.127	NA	NA	NA
EY0053419	1	Mānuka	Snapper	NA	NA	NA	0.975	98.113	94.712	0.992	99.927	96.571	NA	NA	NA
EY0053431	1	Mānuka	Snapper	NA	NA	NA	0.949	92.589	NA	0.989	99.801	96.192	NA	NA	NA
EY0053443	1	Mānuka	Snapper	NA	NA	NA	0.985	85.762	NA	0.032	NA	NA	NA	NA	NA
EY0053455	1	Mānuka	Snapper	NA	NA	NA	0.979	98.502	95.279	0.987	99.885	97.296	NA	NA	NA
EY0053467	1	none	Snapper	NA	NA	NA	NA	NA	NA	0.988	99.32	96.82	NA	NA	NA
EY0053479	1	Mānuka	none	NA	NA	NA	0.983	86.501	NA	NA	NA	NA	NA	NA	NA
EY0053491	1	Mānuka	Snapper	NA	NA	NA	0.96	92.297	NA	0.989	99.885	96.046	NA	NA	NA
EY0053408	1	Mānuka	Snapper	NA	NA	NA	0.091	NA	NA	0.985	99.477	96.922	NA	NA	NA
EY0053420	1	Mānuka	Snapper	NA	NA	NA	0.97	94.242	NA	0.988	99.812	96.057	NA	NA	NA
EY0053432	1	Mānuka	Snapper	NA	NA	NA	0.974	97.86	94.168	0.99	99.885	96.447	NA	NA	NA
EY0053444	1	Mānuka	Snapper	NA	NA	NA	0.978	98.249	94.635	0.991	99.864	97.16	NA	NA	NA
EY0053456	1	Mānuka	Snapper	NA	NA	NA	0.97	98.891	96.068	0.988	99.927	97.896	NA	NA	NA
EY0053468	1	Mānuka	Snapper	NA	NA	NA	0.941	85.723	NA	0.988	99.853	96.663	NA	NA	NA
EY0053480	1	Mānuka	Snapper	NA	NA	NA	0.984	99.339	96.467	0.992	99.801	97.296	NA	NA	NA
EY0053492	1	Mānuka	Snapper	NA	NA	NA	0.981	99.669	96.934	0.99	99.906	98.215	NA	NA	NA
EY0053409	1	Mānuka	Snapper	NA	NA	NA	0.982	99.65	97.201	0.99	99.916	97.842	NA	NA	NA
EY0053421	1	Mānuka	Snapper	NA	NA	NA	0.978	99.514	97.478	0.993	99.958	97.804	NA	NA	NA
EY0053433	1	Mānuka	Snapper	NA	NA	NA	0.98	99.358	97.045	0.987	99.853	97.366	NA	NA	NA
EY0053445	1	Mānuka	Snapper	NA	NA	NA	0.983	99.533	96.812	0.994	99.927	97.977	NA	NA	NA
EY0053457	1	Mānuka	Snapper	NA	NA	NA	0.982	99.319	97.078	0.985	99.278	96.268	NA	NA	NA
EY0053469	1	Mānuka	Snapper	NA	NA	NA	0.987	98.833	95.745	0.991	97.331	94.326	NA	NA	NA
EY0053481	1	Mānuka	Snapper	NA	NA	NA	0.977	98.833	95.823	0.987	98.964	95.057	NA	NA	NA
EY0053493	1	Mānuka	Snapper	NA	NA	NA	0.978	98.833	95.968	0.99	99.644	96.982	NA	NA	NA
EY0053410	1	Mānuka	Snapper	NA	NA	NA	0.981	99.494	97.156	0.989	99.749	97.366	NA	NA	NA
EY0053422	1	Mānuka	Snapper	NA	NA	NA	0.981	99.202	96.501	0.99	99.937	97.485	NA	NA	NA
EY0053434	1	Mānuka	Snapper	NA	NA	NA	0.982	99.378	97.345	0.993	99.738	97.285	NA	NA	NA
EY0053446	1	Mānuka	Snapper	NA	NA	NA	0.979	99.105	96.945	0.992	99.665	96.647	NA	NA	NA
EY0053458	1	Mānuka	Snapper	NA	NA	NA	0.982	99.436	97.023	0.99	99.906	97.398	NA	NA	NA
EY0053470	1	Mānuka	Snapper	NA	NA	NA	0.983	99.241	96.679	0.991	99.958	97.555	NA	NA	NA
EY0053482	1	Mānuka	Snapper	NA	NA	NA	0.987	93.484	NA	0.975	92.275	NA	NA	NA	NA
EY0053494	1	Mānuka	Snapper	NA	NA	NA	0.985	99.202	95.979	0.986	99.937	97.75	NA	NA	NA
EY0053411	1	Mānuka	Snapper	NA	NA	NA	0.986	99.105	96.256	0.983	99.571	97.096	NA	NA	NA
EY0053423	1	Mānuka	Snapper	NA	NA	NA	0.986	99.319	96.823	0.989	99.979	98.085	NA	NA	NA
EY0053435	1	Mānuka	Snapper	NA	NA	NA	0.983	99.358	96.567	0.987	99.937	97.474	NA	NA	NA
EY0053447	1	Mānuka	Snapper	NA	NA	NA	0.987	98.872	95.668	0.989	99.937	97.901	NA	NA	NA
EY0053459	1	Mānuka	Snapper	NA	NA	NA	0.975	97.841	94.701	0.986	99.916	97.188	NA	NA	NA
EY0053471	1	Mānuka	Snapper	NA	NA	NA	0.976	98.463	94.746	0.993	99.853	96.587	NA	NA	NA
EY0053483	1	Mānuka	Snapper	NA	NA	NA	0.979	98.891	95.657	0.987	99.728	96.679	NA	NA	NA
EY0053495	1	Mānuka	Snapper	NA	NA	NA	0.982	98.697	95.612	0.994	99.812	97.469	NA	NA	NA
EY0053496	1	Mānuka	Snapper	NA	NA	NA	0.986	98.191	95.368	0.99	97.069	94.402	NA	NA	NA
EY0053508	1	Mānuka	Snapper	NA	NA	NA	0.056	NA	NA	0.092	NA	NA	NA	NA	NA
EY0053520	1	Mānuka	Snapper	NA	NA	NA	0.371	NA	NA	0.08	NA	NA	NA	NA	NA
EY0053532	1	Mānuka	Snapper	NA	NA	NA	0.741	NA	NA	0.641	NA	NA	NA	NA	NA
EY0053544	1	Mānuka	Snapper	NA	NA	NA	0.975	99.319	96.79	0.99	99.78	97.388	NA	NA	NA
EY0053556	1	Mānuka	Snapper	NA	NA	NA	0.988	97.063	94.468	0.992	99.874	98.112	NA	NA	NA
EY0053568	1	Mānuka	Snapper	NA	NA	NA	0.97	99.592	97.778	0.986	99.916	98.28	NA	NA	NA
EY0053580	1	Mānuka	none	NA	NA	NA	0.991	87.532	NA	NA	NA	NA	NA	NA	NA
EY0053497	1	Mānuka	Snapper	NA	NA	NA	0.975	99.378	96.745	0.986	99.906	97.891	NA	NA	NA
EY0053509	1	Mānuka	Snapper	NA	NA	NA	0.982	99.183	97.267	0.986	98.639	94.808	NA	NA	NA
EY0053521	1	Mānuka	Snapper	NA	NA	NA	0.977	99.358	97.323	0.99	99.927	98.004	NA	NA	NA
EY0053533	1	Mānuka	Snapper	NA	NA	NA	0.986	98.813	96.212	0.98	95.499	90.454	NA	NA	NA
EY0053545	1	Mānuka	Snapper	NA	NA	NA	0.983	98.911	96.223	0.987	98.43	95.078	NA	NA	NA
EY0053557	1	Mānuka	Snapper	NA	NA	NA	0.976	99.378	97.223	0.989	99.864	98.291	NA	NA	NA
EY0053569	1	Mānuka	Snapper	NA	NA	NA	0.98	99.533	97.167	0.984	99.948	97.853	NA	NA	NA
EY0053581	1	Mānuka	Snapper	NA	NA	NA	0.991	98.599	95.801	0.988	96.839	93.542	NA	NA	NA
EY0053498	1	Mānuka	none	NA	NA	NA	0.976	85.839	NA	NA	NA	NA	NA	NA	NA
EY0053510	1	Mānuka	Snapper	NA	NA	NA	0.979	99.514	97.367	0.994	99.927	97.831	NA	NA	NA
EY0053522	1	Mānuka	Snapper	NA	NA	NA	0.979	99.669	97.334	0.99	99.937	97.983	NA	NA	NA
EY0053534	1	Mānuka	Snapper	NA	NA	NA	0.978	99.533	96.89	0.993	99.843	96.906	NA	NA	NA
EY0053546	1	Mānuka	Snapper	NA	NA	NA	0.976	99.183	96.068	0.995	99.969	97.999	NA	NA	NA
EY0053558	1	Mānuka	Snapper	NA	NA	NA	0.98	99.63	97.634	0.991	99.969	98.107	NA	NA	NA
EY0053570	1	Mānuka	Snapper	NA	NA	NA	0.992	99.416	96.656	0.991	99.885	97.734	NA	NA	NA
EY0053582	1	Mānuka	Snapper	NA	NA	NA	0.99	91.714	NA	0.923	77.172	NA	NA	NA	NA
EY0053499	1	Mānuka	Snapper	NA	NA	NA	0.983	99.533	97.478	0.994	99.843	97.777	NA	NA	NA
EY0053511	1	Mānuka	Snapper	NA	NA	NA	0.968	99.455	96.823	0.982	99.979	97.793	NA	NA	NA
EY0053523	1	Mānuka	Snapper	NA	NA	NA	0.973	99.533	97.367	0.986	99.958	97.858	NA	NA	NA
EY0053535	1	Mānuka	Snapper	NA	NA	NA	0.971	99.397	97.067	0.987	99.853	97.734	NA	NA	NA
EY0053547	1	Mānuka	Snapper	NA	NA	NA	0.973	98.561	95.557	0.99	99.435	96.511	NA	NA	NA
EY0053559	1	Mānuka	Snapper	NA	NA	NA	0.982	99.475	97.434	0.987	99.77	97.139	NA	NA	NA
EY0053571	1	Mānuka	Snapper	NA	NA	NA	0.979	99.455	97.356	0.99	99.916	97.977	NA	NA	NA
EY0053583	1	Mānuka	Snapper	NA	NA	NA	0.977	99.28	96.479	0.989	99.937	97.501	NA	NA	NA
EY0053500	1	Mānuka	Snapper	NA	NA	NA	0.985	98.872	96.101	0.984	98.043	94.559	NA	NA	NA
EY0053512	1	Mānuka	Snapper	NA	NA	NA	0.986	99.514	97.123	0.991	99.958	97.745	NA	NA	NA
EY0053524	1	Mānuka	Snapper	NA	NA	NA	0.98	99.378	97.223	0.992	99.843	97.279	NA	NA	NA
EY0053536	1	Mānuka	Snapper	NA	NA	NA	0.975	97.86	94.779	0.977	99.205	96.182	NA	NA	NA
EY0053548	1	Mānuka	Snapper	NA	NA	NA	0.982	99.086	96.29	0.989	99.791	97.085	NA	NA	NA
EY0053560	1	Mānuka	Snapper	NA	NA	NA	0.986	99.475	97.478	0.991	99.78	97.636	NA	NA	NA
EY0053572	1	Mānuka	Snapper	NA	NA	NA	0.986	99.378	96.734	0.988	99.895	98.161	NA	NA	NA
EY0053584	1	Mānuka	Snapper	NA	NA	NA	0.972	98.736	94.812	0.993	99.864	97.48	NA	NA	NA
EY0053501	1	Mānuka	Snapper	NA	NA	NA	0.979	99.533	96.09	0.989	99.958	98.129	NA	NA	NA
EY0053513	1	Mānuka	Snapper	NA	NA	NA	0.978	99.592	96.601	0.987	99.843	98.02	NA	NA	NA
EY0053525	1	Mānuka	Snapper	NA	NA	NA	0.975	99.592	97.312	0.985	99.895	97.88	NA	NA	NA
EY0053537	1	Mānuka	Snapper	NA	NA	NA	0.975	99.28	96.567	0.993	99.885	98.194	NA	NA	NA
EY0053549	1	Mānuka	Snapper	NA	NA	NA	0.982	99.144	96.212	0.991	99.822	97.425	NA	NA	NA
EY0053561	1	Mānuka	Snapper	NA	NA	NA	0.302	NA	NA	0.992	99.791	95.473	NA	NA	NA
EY0053573	1	Mānuka	Snapper	NA	NA	NA	0.975	99.514	96.345	0.984	99.864	97.642	NA	NA	NA
EY0053585	1	Mānuka	Snapper	NA	NA	NA	0.99	98.794	96.523	0.988	99.613	97.307	NA	NA	NA
EY0053502	1	Mānuka	Snapper	NA	NA	NA	0.984	99.202	97.134	0.991	99.948	98.372	NA	NA	NA
EY0053514	1	Mānuka	Snapper	NA	NA	NA	0.977	99.494	97.156	0.986	99.969	98.231	NA	NA	NA
EY0053526	1	Mānuka	Snapper	NA	NA	NA	0.976	99.416	97.09	0.989	99.77	97.599	NA	NA	NA
EY0053538	1	Mānuka	Snapper	NA	NA	NA	0.987	99.047	96.523	0.99	98.995	96.236	NA	NA	NA
EY0053550	1	Mānuka	Snapper	NA	NA	NA	0.993	99.027	95.657	0.986	99.853	97.891	NA	NA	NA
EY0053562	1	Mānuka	Snapper	NA	NA	NA	0.994	97.043	93.668	0.985	96.494	92.514	NA	NA	NA
EY0053574	1	Mānuka	Snapper	NA	NA	NA	0.984	99.553	97.501	0.985	99.906	97.864	NA	NA	NA
EY0053586	1	Mānuka	Snapper	NA	NA	NA	0.985	99.455	97.078	0.987	99.885	97.49	NA	NA	NA
EY0053503	1	Mānuka	Snapper	NA	NA	NA	0.986	99.105	96.034	0.989	99.958	97.599	NA	NA	NA
EY0053515	1	Mānuka	Snapper	NA	NA	NA	0.981	99.358	96.845	0.988	99.916	97.858	NA	NA	NA
EY0053527	1	Mānuka	Snapper	NA	NA	NA	0.985	99.65	97.356	0.99	99.937	98.404	NA	NA	NA
EY0053539	1	Mānuka	Snapper	NA	NA	NA	0.978	99.125	96.401	0.983	99.372	96.311	NA	NA	NA
EY0053551	1	Mānuka	Snapper	NA	NA	NA	0.982	99.416	97.212	0.991	99.958	98.183	NA	NA	NA
EY0053563	1	Mānuka	Snapper	NA	NA	NA	0.982	99.3	97.201	0.985	99.969	98.242	NA	NA	NA
EY0053575	1	Mānuka	Snapper	NA	NA	NA	0.985	99.397	97.301	0.987	99.11	96.219	NA	NA	NA
EY0053587	1	none	none	NA	NA	NA	NA	NA	NA	NA	NA	NA	NA	NA	NA
EY0053504	1	Mānuka	Snapper	NA	NA	NA	0.984	98.405	95.057	0.984	99.676	96.019	NA	NA	NA
EY0053516	1	Mānuka	Snapper	NA	NA	NA	0.978	99.494	97.267	0.988	99.676	96.928	NA	NA	NA
EY0053528	1	Mānuka	Snapper	NA	NA	NA	0.988	99.378	96.845	0.99	99.833	97.474	NA	NA	NA
EY0053540	1	Mānuka	Snapper	NA	NA	NA	0.965	99.533	97.489	0.99	99.927	97.993	NA	NA	NA
EY0053552	1	Mānuka	Snapper	NA	NA	NA	0.98	99.533	97.09	0.991	99.927	98.102	NA	NA	NA
EY0053564	1	Mānuka	Snapper	NA	NA	NA	0.975	99.63	97.667	0.987	99.948	98.367	NA	NA	NA
EY0053576	1	Mānuka	Snapper	NA	NA	NA	0.978	99.611	97.812	0.984	99.948	98.383	NA	NA	NA
EY0053588	1	Mānuka	Snapper	NA	NA	NA	0.983	99.533	96.556	0.992	99.969	98.437	NA	NA	NA
EY0053505	1	Mānuka	Snapper	NA	NA	NA	0.979	99.728	97.245	0.993	99.895	98.102	NA	NA	NA
EY0053517	1	Mānuka	Snapper	NA	NA	NA	0.981	99.553	97.623	0.988	99.791	97.68	NA	NA	NA
EY0053529	1	none	Snapper	NA	NA	NA	NA	NA	NA	0.984	98.734	96.306	NA	NA	NA
EY0053541	1	none	Snapper	NA	NA	NA	NA	NA	NA	0.99	98.032	94.613	NA	NA	NA
EY0053553	1	none	Snapper	NA	NA	NA	NA	NA	NA	0.984	95.342	91.844	NA	NA	NA
EY0053565	1	none	Snapper	NA	NA	NA	NA	NA	NA	0.985	96.797	92.904	NA	NA	NA
EY0053577	1	none	Snapper	NA	NA	NA	NA	NA	NA	0.99	99.424	96.16	NA	NA	NA
EY0053589	1	none	Snapper	NA	NA	NA	NA	NA	NA	0.988	98.922	95.332	NA	NA	NA
EY0053506	1	none	Snapper	NA	NA	NA	NA	NA	NA	0.985	98.692	95.224	NA	NA	NA
EY0053518	1	none	Snapper	NA	NA	NA	NA	NA	NA	0.985	99.278	96.793	NA	NA	NA
EY0053530	1	none	Snapper	NA	NA	NA	NA	NA	NA	0.987	99.456	97.031	NA	NA	NA
EY0053542	1	none	Snapper	NA	NA	NA	NA	NA	NA	0.985	97.928	94.813	NA	NA	NA
EY0053554	1	none	Snapper	NA	NA	NA	NA	NA	NA	0.988	98.828	96.436	NA	NA	NA
EY0053566	1	none	Snapper	NA	NA	NA	NA	NA	NA	0.991	99.55	96.057	NA	NA	NA
EY0053578	1	none	Snapper	NA	NA	NA	NA	NA	NA	0.989	99.184	96.154	NA	NA	NA
EY0053590	1	none	Snapper	NA	NA	NA	NA	NA	NA	0.991	99.623	96.776	NA	NA	NA
EY0053507	1	none	Snapper	NA	NA	NA	NA	NA	NA	0.987	99.299	96.728	NA	NA	NA
EY0053519	1	none	Snapper	NA	NA	NA	NA	NA	NA	0.986	98.671	96.008	NA	NA	NA
EY0053531	1	none	Snapper	NA	NA	NA	NA	NA	NA	0.992	99.749	96.538	NA	NA	NA
EY0053543	1	none	Snapper	NA	NA	NA	NA	NA	NA	0.983	94.704	NA	NA	NA	NA
EY0053555	1	none	Snapper	NA	NA	NA	NA	NA	NA	0.993	98.294	95.029	NA	NA	NA
EY0053567	1	none	Snapper	NA	NA	NA	NA	NA	NA	0.988	98.901	95.614	NA	NA	NA
EY0053579	1	none	Snapper	NA	NA	NA	NA	NA	NA	0.993	99.602	96.82	NA	NA	NA
EY0053591	1	none	Snapper	NA	NA	NA	NA	NA	NA	0.984	95.761	92.59	NA	NA	NA
EY0051384	1	Rubus	none	0.89	90.274	NA	NA	NA	NA	NA	NA	NA	NA	NA	NA
EY0051396	1	Rubus	Snapper	0.896	98.607	95.913	NA	NA	NA	0.989	98.032	94.959	NA	NA	NA
EY0051408	1	Rubus	Snapper	0.882	99.608	97.084	NA	NA	NA	0.992	99.885	97.826	NA	NA	NA
EY0051420	1	Rubus	Snapper	0.892	99.326	96.872	NA	NA	NA	0.991	99.864	97.788	NA	NA	NA
EY0051432	1	Rubus	Snapper	0.895	99.413	96.793	NA	NA	NA	0.982	99.717	97.55	NA	NA	NA
EY0051444	1	Rubus	Snapper	0.888	99.5	96.605	NA	NA	NA	0.989	99.78	97.29	NA	NA	NA
EY0051456	1	Rubus	Snapper	0.89	99.456	96.911	NA	NA	NA	0.988	99.487	97.047	NA	NA	NA
EY0051468	1	Rubus	Snapper	0.889	99.5	96.479	NA	NA	NA	0.987	99.843	98.464	NA	NA	NA
EY0051385	1	Rubus	Snapper	0.869	94.495	NA	NA	NA	NA	0.942	92.15	NA	NA	NA	NA
EY0051397	1	Rubus	Snapper	0.922	98.433	95.858	NA	NA	NA	0.989	98.556	95.662	NA	NA	NA
EY0051409	1	Rubus	Snapper	0.893	98.825	95.803	NA	NA	NA	0.991	99.655	96.879	NA	NA	NA
EY0051421	1	Rubus	Snapper	0.887	98.499	95.756	NA	NA	NA	0.991	99.498	97.041	NA	NA	NA
EY0051433	1	Rubus	Snapper	0.911	99.238	96.416	NA	NA	NA	0.989	99.163	96.538	NA	NA	NA
EY0051445	1	Rubus	Snapper	0.914	98.064	95.488	NA	NA	NA	0.986	97.467	94.683	NA	NA	NA
EY0051457	1	Rubus	Snapper	0.925	97.781	95.292	NA	NA	NA	0.99	96.515	92.893	NA	NA	NA
EY0051469	1	Rubus	Snapper	0.946	93.429	NA	NA	NA	NA	0.964	91.606	NA	NA	NA	NA
EY0051386	1	Rubus	Snapper	0.885	99.543	97.139	NA	NA	NA	0.99	99.812	97.831	NA	NA	NA
EY0051398	1	Rubus	Snapper	0.921	99.434	96.534	NA	NA	NA	0.991	99.707	97.296	NA	NA	NA
EY0051410	1	Rubus	Snapper	0.924	98.782	96.18	NA	NA	NA	0.988	98.754	95.781	NA	NA	NA
EY0051422	1	Rubus	Snapper	0.857	98.194	95.347	NA	NA	NA	0.981	98.629	95.181	NA	NA	NA
EY0051434	1	Rubus	Snapper	0.87	99.413	96.408	NA	NA	NA	0.991	99.372	96.62	NA	NA	NA
EY0051446	1	Rubus	Snapper	0.907	98.934	96.259	NA	NA	NA	0.992	98.985	96.355	NA	NA	NA
EY0051458	1	Rubus	Snapper	0.885	99.26	96.557	NA	NA	NA	0.988	99.519	97.193	NA	NA	NA
EY0051470	1	Rubus	Snapper	0.879	99.195	95.842	NA	NA	NA	0.989	99.885	98.183	NA	NA	NA
EY0051387	1	Rubus	Snapper	0.889	99.064	96.4	NA	NA	NA	0.984	99.215	96.425	NA	NA	NA
EY0051399	1	Rubus	none	0.89	90.992	NA	NA	NA	NA	NA	NA	NA	NA	NA	NA
EY0051411	1	Rubus	Snapper	0.87	99.043	96.282	NA	NA	NA	0.986	99.393	96.603	NA	NA	NA
EY0051423	1	Rubus	Snapper	0.89	99.543	96.715	NA	NA	NA	0.993	99.874	98.031	NA	NA	NA
EY0051435	1	Rubus	Snapper	0.889	99.282	97.053	NA	NA	NA	0.987	99.916	98.102	NA	NA	NA
EY0051447	1	Rubus	Snapper	0.902	99.543	96.935	NA	NA	NA	0.989	99.948	98.264	NA	NA	NA
EY0051459	1	Rubus	Snapper	0.901	99.391	96.73	NA	NA	NA	0.992	99.738	97.523	NA	NA	NA
EY0051471	1	Rubus	Snapper	0.859	98.281	95.253	NA	NA	NA	0.984	98.702	95.295	NA	NA	NA
EY0051388	1	Rubus	Snapper	0.84	97.868	94.907	NA	NA	NA	0.99	99.833	98.129	NA	NA	NA
EY0051400	1	Rubus	Snapper	0.893	99.587	97.281	NA	NA	NA	0.99	99.937	98.156	NA	NA	NA
EY0051412	1	Rubus	Snapper	0.877	99.043	96.416	NA	NA	NA	0.992	98.807	95.819	NA	NA	NA
EY0051424	1	Rubus	Snapper	0.914	99.413	96.196	NA	NA	NA	0.993	99.759	97.588	NA	NA	NA
EY0051436	1	Rubus	Snapper	0.881	99.282	96.384	NA	NA	NA	0.989	99.78	97.891	NA	NA	NA
EY0051448	1	Rubus	Snapper	0.885	99.151	96.722	NA	NA	NA	0.983	99.665	97.707	NA	NA	NA
EY0051460	1	Rubus	Snapper	0.887	99.565	96.722	NA	NA	NA	0.986	99.833	98.291	NA	NA	NA
EY0051472	1	Rubus	Snapper	0.855	96.91	93.272	NA	NA	NA	0.991	99.843	97.966	NA	NA	NA
EY0051389	1	Rubus	Snapper	0.888	99.565	96.88	NA	NA	NA	0.988	99.833	97.75	NA	NA	NA
EY0051401	1	Rubus	Snapper	0.876	99.369	96.605	NA	NA	NA	0.991	99.916	98.404	NA	NA	NA
EY0051413	1	Rubus	Snapper	0.88	99.043	96.007	NA	NA	NA	0.988	99.655	96.847	NA	NA	NA
EY0051425	1	Rubus	Snapper	0.847	98.085	95.174	NA	NA	NA	0.987	99.916	98.383	NA	NA	NA
EY0051437	1	Rubus	Snapper	0.839	96.671	93.492	NA	NA	NA	0.992	99.906	98.41	NA	NA	NA
EY0051449	1	Rubus	Snapper	0.89	99.043	96.243	NA	NA	NA	0.993	99.812	97.636	NA	NA	NA
EY0051461	1	Rubus	Snapper	0.882	97.52	95.009	NA	NA	NA	0.994	99.885	97.988	NA	NA	NA
EY0051473	1	Rubus	Snapper	0.888	99.565	96.557	NA	NA	NA	0.993	99.864	98.285	NA	NA	NA
EY0051390	1	Rubus	Snapper	0.874	96.932	93.351	NA	NA	NA	0.993	99.916	98.48	NA	NA	NA
EY0051402	1	Rubus	Snapper	0.929	98.977	95.984	NA	NA	NA	0.991	99.215	96.468	NA	NA	NA
EY0051414	1	Rubus	Snapper	0.882	99.521	97.147	NA	NA	NA	0.988	99.906	98.269	NA	NA	NA
EY0051426	1	Rubus	Snapper	0.889	99.413	96.699	NA	NA	NA	0.989	99.948	98.556	NA	NA	NA
EY0051438	1	Rubus	Snapper	0.885	98.39	95.316	NA	NA	NA	0.991	99.581	97.501	NA	NA	NA
EY0051450	1	Rubus	Snapper	0.876	98.303	95.276	NA	NA	NA	0.987	99.246	96.49	NA	NA	NA
EY0051462	1	Rubus	Snapper	0.864	99.043	96.102	NA	NA	NA	0.987	99.822	97.728	NA	NA	NA
EY0051474	1	Rubus	Snapper	0.898	99.064	96.188	NA	NA	NA	0.99	98.88	96.295	NA	NA	NA
EY0051391	1	Rubus	Snapper	0.886	99.195	96.353	NA	NA	NA	0.987	99.382	96.739	NA	NA	NA
EY0051403	1	Rubus	Snapper	0.869	98.738	95.449	NA	NA	NA	0.989	99.927	98.567	NA	NA	NA
EY0051415	1	Rubus	Snapper	0.858	98.782	95.504	NA	NA	NA	0.989	99.864	97.82	NA	NA	NA
EY0051427	1	Rubus	Snapper	0.889	98.238	94.962	NA	NA	NA	0.989	98.734	95.733	NA	NA	NA
EY0051439	1	Rubus	Snapper	0.887	99.565	96.935	NA	NA	NA	0.988	99.822	97.847	NA	NA	NA
EY0051451	1	Rubus	Snapper	0.877	99.217	96.298	NA	NA	NA	0.99	99.728	97.728	NA	NA	NA
EY0051463	1	Rubus	Snapper	0.879	99.304	96.353	NA	NA	NA	0.988	99.717	97.041	NA	NA	NA
EY0051475	1	Rubus	Snapper	0.882	99.543	96.943	NA	NA	NA	0.992	99.853	97.864	NA	NA	NA
EY0051392	1	Rubus	none	0.903	86.815	NA	NA	NA	NA	NA	NA	NA	NA	NA	NA
EY0051404	1	Rubus	Snapper	0.859	98.064	94.781	NA	NA	NA	0.991	99.916	98.242	NA	NA	NA
EY0051416	1	Rubus	Snapper	0.88	98.433	95.323	NA	NA	NA	0.989	99.382	96.679	NA	NA	NA
EY0051428	1	Rubus	Snapper	0.91	98.042	95.339	NA	NA	NA	0.991	98.597	95.695	NA	NA	NA
EY0051440	1	Rubus	Snapper	0.913	98.999	96.322	NA	NA	NA	0.988	98.985	96.219	NA	NA	NA
EY0051452	1	Rubus	Snapper	0.863	98.977	96.51	NA	NA	NA	0.99	99.759	97.799	NA	NA	NA
EY0051464	1	Rubus	Snapper	0.878	99.413	96.628	NA	NA	NA	0.988	99.759	97.62	NA	NA	NA
EY0051476	1	Rubus	Snapper	0.877	99.195	96.282	NA	NA	NA	0.99	99.906	97.95	NA	NA	NA
EY0051393	1	Rubus	Snapper	0.787	NA	NA	NA	NA	NA	0.982	95.007	91.503	NA	NA	NA
EY0051405	1	Rubus	Snapper	0.89	99.5	96.832	NA	NA	NA	0.991	99.853	98.166	NA	NA	NA
EY0051417	1	Rubus	Snapper	0.822	94.865	NA	NA	NA	NA	0.984	99.801	96.474	NA	NA	NA
EY0051429	1	Rubus	Snapper	0.87	93.581	NA	NA	NA	NA	0.987	99.592	96.56	NA	NA	NA
EY0051441	1	Rubus	Snapper	0.896	99.478	97.155	NA	NA	NA	0.991	99.937	97.988	NA	NA	NA
EY0051453	1	Rubus	Snapper	0.847	97.802	95.245	NA	NA	NA	0.987	99.759	96.69	NA	NA	NA
EY0051465	1	Rubus	Snapper	0.871	97.846	95.072	NA	NA	NA	0.987	99.801	97.036	NA	NA	NA
EY0051477	1	Rubus	Snapper	0.882	99.369	96.715	NA	NA	NA	0.989	99.906	98.096	NA	NA	NA
EY0051394	1	Rubus	Snapper	0.871	98.934	95.567	NA	NA	NA	0.988	99.341	96.317	NA	NA	NA
EY0051406	1	Rubus	Snapper	0.889	98.803	95.881	NA	NA	NA	0.994	99.1	96.127	NA	NA	NA
EY0051418	1	Rubus	Snapper	0.894	99.282	96.479	NA	NA	NA	0.992	99.759	97.815	NA	NA	NA
EY0051430	1	Rubus	Snapper	0.899	96.997	93.885	NA	NA	NA	0.99	98.043	94.321	NA	NA	NA
EY0051442	1	Rubus	Snapper	0.874	99.086	95.952	NA	NA	NA	0.989	99.853	98.248	NA	NA	NA
EY0051454	1	Rubus	Snapper	0.843	95.453	92.384	NA	NA	NA	0.993	99.592	97.517	NA	NA	NA
EY0051466	1	Rubus	Snapper	0.866	99.043	95.929	NA	NA	NA	0.989	99.948	98.172	NA	NA	NA
EY0051478	1	Rubus	Snapper	0.876	99.478	96.809	NA	NA	NA	0.991	99.927	98.15	NA	NA	NA
EY0051395	1	Rubus	Snapper	0.891	99.369	96.958	NA	NA	NA	0.989	99.592	97.247	NA	NA	NA
EY0051407	1	Rubus	Snapper	0.873	99.369	96.66	NA	NA	NA	0.995	99.602	97.231	NA	NA	NA
EY0051419	1	Rubus	Snapper	0.881	99.565	96.565	NA	NA	NA	0.981	99.916	97.945	NA	NA	NA
EY0051431	1	Rubus	Snapper	0.846	96.889	93.885	NA	NA	NA	0.992	99.948	98.156	NA	NA	NA
EY0051443	1	Rubus	Snapper	0.89	99.434	96.243	NA	NA	NA	0.989	99.791	97.599	NA	NA	NA
EY0051455	1	Rubus	Snapper	0.89	99.217	96.479	NA	NA	NA	0.986	99.853	97.782	NA	NA	NA
EY0051467	1	Rubus	Snapper	0.896	97.52	95.316	NA	NA	NA	0.989	98.399	95.408	NA	NA	NA
EY0051479	1	Rubus	Snapper	0.888	99.064	96.361	NA	NA	NA	0.99	99.362	96.739	NA	NA	NA
EY0051480	1	Rubus	Snapper	0.899	97.802	95.056	NA	NA	NA	0.977	94.065	NA	NA	NA	NA
EY0051492	1	Rubus	none	0.907	90.579	NA	NA	NA	NA	NA	NA	NA	NA	NA	NA
EY0051504	1	Rubus	Snapper	0.901	99.5	96.943	NA	NA	NA	0.991	99.717	97.35	NA	NA	NA
EY0051516	1	Rubus	Snapper	0.899	99.456	97.037	NA	NA	NA	0.987	99.665	97.398	NA	NA	NA
EY0051528	1	Rubus	Snapper	0.895	97.52	95.174	NA	NA	NA	0.977	95.949	92.942	NA	NA	NA
EY0051540	1	Rubus	Snapper	0.892	99.021	96.157	NA	NA	NA	0.99	99.916	98.442	NA	NA	NA
EY0051552	1	Rubus	Snapper	0.884	99.151	96.495	NA	NA	NA	0.99	99.916	98.183	NA	NA	NA
EY0051564	1	Rubus	Snapper	0.894	98.433	95.614	NA	NA	NA	0.986	97.53	94.813	NA	NA	NA
EY0051481	1	Rubus	Snapper	0.886	99.413	97.005	NA	NA	NA	0.986	99.539	96.977	NA	NA	NA
EY0051493	1	Rubus	Snapper	0.896	97.498	95.182	NA	NA	NA	0.981	96.556	93.612	NA	NA	NA
EY0051505	1	Rubus	Snapper	0.875	99.282	96.502	NA	NA	NA	0.99	99.843	98.242	NA	NA	NA
EY0051517	1	Rubus	Snapper	0.885	99.413	97.045	NA	NA	NA	0.988	99.906	98.183	NA	NA	NA
EY0051529	1	Rubus	Snapper	0.897	98.564	95.929	NA	NA	NA	0.985	98.66	95.781	NA	NA	NA
EY0051541	1	Rubus	Snapper	0.893	99.478	96.848	NA	NA	NA	0.991	99.812	97.285	NA	NA	NA
EY0051553	1	Rubus	Snapper	0.875	99.565	97.068	NA	NA	NA	0.991	99.885	97.934	NA	NA	NA
EY0051565	1	Rubus	Snapper	0.895	99.434	96.777	NA	NA	NA	0.984	99.644	97.279	NA	NA	NA
EY0051482	1	Rubus	Snapper	0.869	99.304	96.935	NA	NA	NA	0.987	99.822	98.091	NA	NA	NA
EY0051494	1	Rubus	Snapper	0.903	98.869	96.164	NA	NA	NA	0.987	98.671	95.689	NA	NA	NA
EY0051506	1	Rubus	Snapper	0.88	99.369	96.424	NA	NA	NA	0.99	99.696	97.263	NA	NA	NA
EY0051518	1	Rubus	Snapper	0.897	99.021	96.66	NA	NA	NA	0.991	99.184	96.371	NA	NA	NA
EY0051530	1	Rubus	Snapper	0.886	99.391	96.856	NA	NA	NA	0.992	99.916	98.269	NA	NA	NA
EY0051542	1	Rubus	Snapper	0.911	98.107	95.614	NA	NA	NA	0.979	97.498	94.624	NA	NA	NA
EY0051554	1	Rubus	Snapper	0.921	99.108	96.683	NA	NA	NA	0.989	99.173	96.717	NA	NA	NA
EY0051566	1	Rubus	Snapper	0.894	99.13	96.188	NA	NA	NA	0.989	98.953	96.344	NA	NA	NA
EY0051483	1	Rubus	Snapper	0.88	99.391	96.762	NA	NA	NA	0.989	99.267	96.62	NA	NA	NA
EY0051495	1	Rubus	Snapper	0.898	99.608	97.17	NA	NA	NA	0.992	99.906	97.961	NA	NA	NA
EY0051507	1	Rubus	none	0.909	91.471	NA	NA	NA	NA	NA	NA	NA	NA	NA	NA
EY0051519	1	Rubus	Snapper	0.897	99.217	96.573	NA	NA	NA	0.99	99.089	96.268	NA	NA	NA
EY0051531	1	Rubus	Snapper	0.911	98.303	95.606	NA	NA	NA	0.99	99.341	96.511	NA	NA	NA
EY0051543	1	Rubus	Snapper	0.899	99.326	96.88	NA	NA	NA	0.993	99.613	97.02	NA	NA	NA
EY0051555	1	Rubus	Snapper	0.891	99.043	96.188	NA	NA	NA	0.992	98.409	95.738	NA	NA	NA
EY0051567	1	Rubus	Snapper	0.884	99.456	96.762	NA	NA	NA	0.981	99.77	97.891	NA	NA	NA
EY0051484	1	Rubus	Snapper	0.867	99.304	96.495	NA	NA	NA	0.984	99.833	98.075	NA	NA	NA
EY0051496	1	Rubus	Snapper	0.88	99.238	96.251	NA	NA	NA	0.985	99.163	96.371	NA	NA	NA
EY0051508	1	Rubus	Snapper	0.889	99.63	97.037	NA	NA	NA	0.991	99.969	98.442	NA	NA	NA
EY0051520	1	Rubus	Snapper	0.904	98.977	96.282	NA	NA	NA	0.992	98.765	95.684	NA	NA	NA
EY0051532	1	Rubus	Snapper	0.89	99.587	97.06	NA	NA	NA	0.99	99.833	98.031	NA	NA	NA
EY0051544	1	Rubus	Snapper	0.879	98.934	95.826	NA	NA	NA	0.985	99.843	98.215	NA	NA	NA
EY0051556	1	Rubus	Snapper	0.889	99.543	96.825	NA	NA	NA	0.989	99.948	98.134	NA	NA	NA
EY0051568	1	Rubus	Snapper	0.897	99.478	96.825	NA	NA	NA	0.99	99.56	97.29	NA	NA	NA
EY0051485	1	Rubus	Snapper	0.89	99.478	96.998	NA	NA	NA	0.989	99.581	96.977	NA	NA	NA
EY0051497	1	Rubus	Snapper	0.873	99.5	97.092	NA	NA	NA	0.99	99.937	98.156	NA	NA	NA
EY0051509	1	Rubus	Snapper	0.9	97.694	95.048	NA	NA	NA	0.99	97.75	94.142	NA	NA	NA
EY0051521	1	Rubus	Snapper	0.873	99.108	96.408	NA	NA	NA	0.991	99.445	96.825	NA	NA	NA
EY0051533	1	Rubus	Snapper	0.912	97.628	95.017	NA	NA	NA	0.984	97.498	94.283	NA	NA	NA
EY0051545	1	Rubus	Snapper	0.891	98.977	96.479	NA	NA	NA	0.994	99.1	96.144	NA	NA	NA
EY0051557	1	Rubus	Snapper	0.885	99.63	97.06	NA	NA	NA	0.989	99.895	98.361	NA	NA	NA
EY0051569	1	Rubus	Snapper	0.922	96.323	94.899	NA	NA	NA	0.978	95.562	91.719	NA	NA	NA
EY0051486	1	Rubus	Snapper	0.894	99.217	96.785	NA	NA	NA	0.987	99.906	98.269	NA	NA	NA
EY0051498	1	Rubus	Snapper	0.899	99.434	96.832	NA	NA	NA	0.991	99.927	97.874	NA	NA	NA
EY0051510	1	Rubus	Snapper	0.877	99.304	96.888	NA	NA	NA	0.986	99.864	97.75	NA	NA	NA
EY0051522	1	Rubus	Snapper	0.888	99.173	96.337	NA	NA	NA	0.987	99.487	96.944	NA	NA	NA
EY0051534	1	Rubus	Snapper	0.876	98.368	95.253	NA	NA	NA	0.986	98.639	95.549	NA	NA	NA
EY0051546	1	Rubus	Snapper	0.886	98.433	95.551	NA	NA	NA	0.99	98.514	95.56	NA	NA	NA
EY0051558	1	Rubus	Snapper	0.902	97.258	95.166	NA	NA	NA	0.988	97.258	94.267	NA	NA	NA
EY0051570	1	Rubus	Snapper	0.885	99.565	96.801	NA	NA	NA	0.991	99.56	97.058	NA	NA	NA
EY0051487	1	Rubus	Snapper	0.895	99.413	96.888	NA	NA	NA	0.981	99.717	97.604	NA	NA	NA
EY0051499	1	Rubus	Snapper	0.877	99.478	96.565	NA	NA	NA	0.983	99.833	97.274	NA	NA	NA
EY0051511	1	Rubus	Snapper	0.884	99.391	96.848	NA	NA	NA	0.993	99.812	97.745	NA	NA	NA
EY0051523	1	Rubus	Snapper	0.888	98.455	95.889	NA	NA	NA	0.991	98.786	96.268	NA	NA	NA
EY0051535	1	Rubus	Snapper	0.894	99.63	97.108	NA	NA	NA	0.993	99.948	98.269	NA	NA	NA
EY0051547	1	Rubus	Snapper	0.885	98.499	96.196	NA	NA	NA	0.985	99.592	96.95	NA	NA	NA
EY0051559	1	Rubus	Snapper	0.886	99.63	97.21	NA	NA	NA	0.992	99.927	98.55	NA	NA	NA
EY0051571	1	Rubus	Snapper	0.898	99.478	96.974	NA	NA	NA	0.991	99.812	97.772	NA	NA	NA
EY0051488	1	Rubus	Snapper	0.891	99.434	96.722	NA	NA	NA	0.987	99.916	98.123	NA	NA	NA
EY0051500	1	Rubus	none	0.898	86.793	NA	NA	NA	NA	NA	NA	NA	NA	NA	NA
EY0051512	1	Rubus	Snapper	0.877	99.13	96.738	NA	NA	NA	0.983	99.613	97.301	NA	NA	NA
EY0051524	1	Rubus	Snapper	0.885	99.326	97.021	NA	NA	NA	0.985	99.791	97.512	NA	NA	NA
EY0051536	1	Rubus	Snapper	0.897	98.151	95.701	NA	NA	NA	0.986	99.225	96.576	NA	NA	NA
EY0051548	1	Rubus	Snapper	0.894	99.326	96.141	NA	NA	NA	0.987	99.937	98.475	NA	NA	NA
EY0051560	1	Rubus	Snapper	0.891	99.391	96.762	NA	NA	NA	0.989	99.874	97.993	NA	NA	NA
EY0051572	1	Rubus	Snapper	0.891	99.064	95.779	NA	NA	NA	0.988	99.895	98.453	NA	NA	NA
EY0051489	1	Rubus	Snapper	0.891	99.587	97.233	NA	NA	NA	0.991	99.759	97.658	NA	NA	NA
EY0051501	1	Rubus	Snapper	0.875	98.869	95.819	NA	NA	NA	0.991	99.916	98.258	NA	NA	NA
EY0051513	1	Rubus	Snapper	0.885	99.587	96.825	NA	NA	NA	0.986	99.958	98.54	NA	NA	NA
EY0051525	1	Rubus	Snapper	0.857	97.389	94.459	NA	NA	NA	0.991	99.833	97.09	NA	NA	NA
EY0051537	1	Rubus	Snapper	0.859	97.541	94.805	NA	NA	NA	0.99	99.194	95.944	NA	NA	NA
EY0051549	1	Rubus	Snapper	0.895	98.977	96.109	NA	NA	NA	0.985	99.11	96.43	NA	NA	NA
EY0051561	1	Rubus	Snapper	0.886	99.043	96.463	NA	NA	NA	0.989	99.686	97.707	NA	NA	NA
EY0051573	1	Rubus	Snapper	0.868	98.673	95.701	NA	NA	NA	0.984	99.791	97.723	NA	NA	NA
EY0051490	1	Rubus	Snapper	0.887	99.587	96.793	NA	NA	NA	0.99	99.906	97.956	NA	NA	NA
EY0051502	1	Rubus	Snapper	0.798	NA	NA	NA	NA	NA	0.991	99.592	96.495	NA	NA	NA
EY0051514	1	Rubus	Snapper	0.882	99.13	96.502	NA	NA	NA	0.991	99.833	97.918	NA	NA	NA
EY0051526	1	Rubus	Snapper	0.902	99.391	96.888	NA	NA	NA	0.992	99.927	98.432	NA	NA	NA
EY0051538	1	Rubus	Snapper	0.878	99.391	96.817	NA	NA	NA	0.983	99.833	98.026	NA	NA	NA
EY0051550	1	Rubus	Snapper	0.88	99.173	96.133	NA	NA	NA	0.988	99.77	98.004	NA	NA	NA
EY0051562	1	Rubus	Snapper	0.892	99.565	97.084	NA	NA	NA	0.99	99.906	98.139	NA	NA	NA
EY0051574	1	Rubus	Snapper	0.858	98.042	94.938	NA	NA	NA	0.983	99.885	97.101	NA	NA	NA
EY0051491	1	Rubus	Snapper	0.89	99.304	96.369	NA	NA	NA	0.987	99.341	96.701	NA	NA	NA
EY0051503	1	Rubus	Snapper	0.855	97.889	95.536	NA	NA	NA	0.993	99.969	98.231	NA	NA	NA
EY0051515	1	Rubus	Snapper	0.894	99.717	97.053	NA	NA	NA	0.988	99.979	98.253	NA	NA	NA
EY0051527	1	Rubus	Snapper	0.824	95.757	93.327	NA	NA	NA	0.989	99.874	97.085	NA	NA	NA
EY0051539	1	Rubus	Snapper	0.87	99.282	96.424	NA	NA	NA	0.984	99.801	97.874	NA	NA	NA
EY0051551	1	Rubus	Snapper	0.888	98.977	96.329	NA	NA	NA	0.988	99.56	96.76	NA	NA	NA
EY0051563	1	Rubus	Snapper	0.88	99.326	96.62	NA	NA	NA	0.982	99.791	98.166	NA	NA	NA
EY0051575	1	Rubus	Snapper	0.854	98.325	94.899	NA	NA	NA	0.988	99.864	97.685	NA	NA	NA
EY0051576	1	Rubus	Snapper	0.885	99.26	96.597	NA	NA	NA	0.982	99.456	96.841	NA	NA	NA
EY0051588	1	Rubus	Snapper	0.893	99.521	96.825	NA	NA	NA	0.986	99.948	98.231	NA	NA	NA
EY0051600	1	Rubus	none	0.885	90.535	NA	NA	NA	NA	NA	NA	NA	NA	NA	NA
EY0051612	1	Rubus	Snapper	0.866	98.695	95.316	NA	NA	NA	0.988	99.927	98.415	NA	NA	NA
EY0051624	1	Rubus	Snapper	0.882	98.869	95.756	NA	NA	NA	0.981	99.393	96.766	NA	NA	NA
EY0051636	1	Rubus	Snapper	0.895	99.543	96.495	NA	NA	NA	0.99	99.937	98.334	NA	NA	NA
EY0051648	1	Rubus	Snapper	0.868	99.543	96.62	NA	NA	NA	0.986	99.895	98.199	NA	NA	NA
EY0051660	1	Rubus	Snapper	0.885	99.521	96.534	NA	NA	NA	0.992	99.812	98.042	NA	NA	NA
EY0051577	1	Rubus	Snapper	0.878	99.369	96.416	NA	NA	NA	0.99	99.853	98.475	NA	NA	NA
EY0051589	1	Rubus	Snapper	0.856	99.173	96.094	NA	NA	NA	0.987	99.843	97.961	NA	NA	NA
EY0051601	1	Rubus	Snapper	0.877	99.021	96.117	NA	NA	NA	0.989	99.864	98.356	NA	NA	NA
EY0051613	1	Rubus	Snapper	0.849	98.651	95.661	NA	NA	NA	0.981	99.696	97.528	NA	NA	NA
EY0051625	1	Rubus	Snapper	0.882	98.607	95.323	NA	NA	NA	0.982	99.707	98.134	NA	NA	NA
EY0051637	1	Rubus	Snapper	0.865	99.13	96.463	NA	NA	NA	0.993	99.801	97.523	NA	NA	NA
EY0051649	1	Rubus	Snapper	0.87	99.173	96.377	NA	NA	NA	0.987	99.749	97.745	NA	NA	NA
EY0051661	1	Rubus	Snapper	0.867	99.108	96.141	NA	NA	NA	0.987	99.853	97.847	NA	NA	NA
EY0051578	1	Rubus	Snapper	0.881	99.347	95.756	NA	NA	NA	0.988	99.958	98.583	NA	NA	NA
EY0051590	1	Rubus	Snapper	0.892	99.608	96.777	NA	NA	NA	0.987	99.958	98.264	NA	NA	NA
EY0051602	1	Rubus	Snapper	0.881	99.587	96.982	NA	NA	NA	0.979	99.686	97.371	NA	NA	NA
EY0051614	1	Rubus	Snapper	0.897	99.26	96.44	NA	NA	NA	0.988	99.32	96.538	NA	NA	NA
EY0051626	1	Rubus	Snapper	0.889	99.173	96.062	NA	NA	NA	0.98	99.812	98.075	NA	NA	NA
EY0051638	1	Rubus	Snapper	0.863	98.782	95.544	NA	NA	NA	0.994	99.812	97.847	NA	NA	NA
EY0051650	1	Rubus	Snapper	0.876	99.173	96.054	NA	NA	NA	0.992	99.895	97.799	NA	NA	NA
EY0051662	1	Rubus	Snapper	0.823	93.299	NA	NA	NA	NA	0.993	99.864	98.204	NA	NA	NA
EY0051579	1	Rubus	Snapper	0.892	99.217	96.18	NA	NA	NA	0.987	99.822	98.15	NA	NA	NA
EY0051591	1	Rubus	Snapper	0.87	99.108	96.07	NA	NA	NA	0.987	99.895	98.129	NA	NA	NA
EY0051603	1	Rubus	Snapper	0.885	99.347	96.809	NA	NA	NA	0.986	99.717	97.593	NA	NA	NA
EY0051615	1	Rubus	none	0.893	89.513	NA	NA	NA	NA	NA	NA	NA	NA	NA	NA
EY0051627	1	Rubus	Snapper	0.871	99.195	96.235	NA	NA	NA	0.982	99.927	98.194	NA	NA	NA
EY0051639	1	Rubus	Snapper	0.893	98.564	95.567	NA	NA	NA	0.994	96.012	93.872	NA	NA	NA
EY0051651	1	Rubus	Snapper	0.886	98.956	95.787	NA	NA	NA	0.988	99.299	96.922	NA	NA	NA
EY0051663	1	Rubus	Snapper	0.831	94.147	NA	NA	NA	NA	0.99	99.55	96.771	NA	NA	NA
EY0051580	1	Rubus	Snapper	0.885	99.282	97.045	NA	NA	NA	0.986	99.759	97.62	NA	NA	NA
EY0051592	1	Rubus	Snapper	0.282	NA	NA	NA	NA	NA	0.988	99.184	95.965	NA	NA	NA
EY0051604	1	Rubus	Snapper	0.891	99.456	96.825	NA	NA	NA	0.99	99.874	98.15	NA	NA	NA
EY0051616	1	Rubus	Snapper	0.878	98.281	95.339	NA	NA	NA	0.98	99.791	97.691	NA	NA	NA
EY0051628	1	Rubus	Snapper	0.868	99.086	96.109	NA	NA	NA	0.989	99.853	97.334	NA	NA	NA
EY0051640	1	Rubus	Snapper	0.824	94.648	NA	NA	NA	NA	0.986	99.707	98.188	NA	NA	NA
EY0051652	1	Rubus	Snapper	0.815	NA	NA	NA	NA	NA	0.993	99.948	98.28	NA	NA	NA
EY0051664	1	Rubus	Snapper	0.824	96.323	94.325	NA	NA	NA	0.991	99.937	98.35	NA	NA	NA
EY0051581	1	Rubus	Snapper	0.89	99.043	96.455	NA	NA	NA	0.988	99.529	96.836	NA	NA	NA
EY0051593	1	Rubus	Snapper	0.858	95.735	93.146	NA	NA	NA	0.989	99.833	98.134	NA	NA	NA
EY0051605	1	Rubus	Snapper	0.889	99.13	96.88	NA	NA	NA	0.988	99.812	97.766	NA	NA	NA
EY0051617	1	Rubus	Snapper	0.873	98.912	96.062	NA	NA	NA	0.987	99.895	97.739	NA	NA	NA
EY0051629	1	Rubus	Snapper	0.878	99.587	97.092	NA	NA	NA	0.988	99.958	98.258	NA	NA	NA
EY0051641	1	Rubus	Snapper	0.894	99.608	96.691	NA	NA	NA	0.988	99.927	98.329	NA	NA	NA
EY0051653	1	Rubus	Snapper	0.878	99.064	96.55	NA	NA	NA	0.991	99.539	97.377	NA	NA	NA
EY0051665	1	Rubus	Snapper	0.869	99.238	96.699	NA	NA	NA	0.986	99.906	98.28	NA	NA	NA
EY0051582	1	Rubus	Snapper	0.873	99.238	95.732	NA	NA	NA	0.991	99.56	96.344	NA	NA	NA
EY0051594	1	Rubus	Snapper	0.889	99.543	96.903	NA	NA	NA	0.993	99.833	98.28	NA	NA	NA
EY0051606	1	Rubus	Snapper	0.878	99.391	96.377	NA	NA	NA	0.982	99.885	98.15	NA	NA	NA
EY0051618	1	Rubus	Snapper	0.873	99.456	96.832	NA	NA	NA	0.985	99.864	97.761	NA	NA	NA
EY0051630	1	Rubus	Snapper	0.892	99.652	96.628	NA	NA	NA	0.99	99.864	98.015	NA	NA	NA
EY0051642	1	Rubus	Snapper	0.899	99.608	96.597	NA	NA	NA	0.985	99.937	98.285	NA	NA	NA
EY0051654	1	Rubus	Snapper	0.871	99.521	96.966	NA	NA	NA	0.991	99.979	98.475	NA	NA	NA
EY0051666	1	Rubus	Snapper	0.818	NA	NA	NA	NA	NA	0.986	99.833	97.079	NA	NA	NA
EY0051583	1	Rubus	Snapper	0.891	99.13	96.644	NA	NA	NA	0.994	99.822	97.75	NA	NA	NA
EY0051595	1	Rubus	Snapper	0.88	99.217	96.219	NA	NA	NA	0.985	99.948	98.221	NA	NA	NA
EY0051607	1	Rubus	Snapper	0.883	99.63	97.021	NA	NA	NA	0.992	99.948	98.361	NA	NA	NA
EY0051619	1	Rubus	Snapper	0.868	98.782	95.874	NA	NA	NA	0.991	99.539	96.419	NA	NA	NA
EY0051631	1	Rubus	Snapper	0.89	99.565	96.722	NA	NA	NA	0.99	99.916	98.383	NA	NA	NA
EY0051643	1	Rubus	Snapper	0.885	99.587	96.777	NA	NA	NA	0.988	99.885	97.956	NA	NA	NA
EY0051655	1	Rubus	Snapper	0.879	99.391	96.652	NA	NA	NA	0.989	99.948	98.323	NA	NA	NA
EY0051667	1	Rubus	Snapper	0.89	99.5	96.77	NA	NA	NA	0.992	99.937	97.815	NA	NA	NA
EY0051584	1	Rubus	Snapper	0.886	98.912	96.322	NA	NA	NA	0.99	99.78	97.572	NA	NA	NA
EY0051596	1	Rubus	Snapper	0.871	99.521	96.848	NA	NA	NA	0.983	99.843	98.064	NA	NA	NA
EY0051608	1	Rubus	none	0.895	86.858	NA	NA	NA	NA	NA	NA	NA	NA	NA	NA
EY0051620	1	Rubus	Snapper	0.871	99.543	96.856	NA	NA	NA	0.987	99.895	97.885	NA	NA	NA
EY0051632	1	Rubus	Snapper	0.884	99.565	97.005	NA	NA	NA	0.988	99.969	98.572	NA	NA	NA
EY0051644	1	Rubus	Snapper	0.87	99.456	96.267	NA	NA	NA	0.994	99.948	97.555	NA	NA	NA
EY0051656	1	Rubus	Snapper	0.854	99.304	96.581	NA	NA	NA	0.989	99.969	97.983	NA	NA	NA
EY0051668	1	Rubus	Snapper	0.882	99.5	97.068	NA	NA	NA	0.988	99.916	97.999	NA	NA	NA
EY0051585	1	Rubus	Snapper	0.89	99.391	96.581	NA	NA	NA	0.985	99.613	97.258	NA	NA	NA
EY0051597	1	Rubus	Snapper	0.894	99.347	96.809	NA	NA	NA	0.985	99.843	97.68	NA	NA	NA
EY0051609	1	Rubus	Snapper	0.871	99.326	96.542	NA	NA	NA	0.989	99.895	98.064	NA	NA	NA
EY0051621	1	Rubus	Snapper	0.866	98.259	94.915	NA	NA	NA	0.993	99.341	96.355	NA	NA	NA
EY0051633	1	Rubus	Snapper	0.885	99.543	96.95	NA	NA	NA	0.982	99.895	97.95	NA	NA	NA
EY0051645	1	Rubus	Snapper	0.883	99.587	96.84	NA	NA	NA	0.986	99.948	98.08	NA	NA	NA
EY0051657	1	Rubus	Snapper	0.887	99.521	96.66	NA	NA	NA	0.986	99.979	98.415	NA	NA	NA
EY0051669	1	Rubus	Snapper	0.883	99.521	96.495	NA	NA	NA	0.984	99.77	97.312	NA	NA	NA
EY0051586	1	Rubus	Snapper	0.875	99.304	96.298	NA	NA	NA	0.992	99.655	97.036	NA	NA	NA
EY0051598	1	Rubus	Snapper	0.909	99.021	96.408	NA	NA	NA	0.991	99.519	96.922	NA	NA	NA
EY0051610	1	Rubus	Snapper	0.889	99.173	96.157	NA	NA	NA	0.995	99.958	98.61	NA	NA	NA
EY0051622	1	Rubus	Snapper	0.883	99.238	96.691	NA	NA	NA	0.991	99.958	98.172	NA	NA	NA
EY0051634	1	Rubus	Snapper	0.846	98.673	95.764	NA	NA	NA	0.985	99.539	96.733	NA	NA	NA
EY0051646	1	Rubus	Snapper	0.899	99.521	96.856	NA	NA	NA	0.988	99.822	97.615	NA	NA	NA
EY0051658	1	Rubus	Snapper	0.877	99.304	96.675	NA	NA	NA	0.99	99.969	98.123	NA	NA	NA
EY0051670	1	Rubus	Snapper	0.887	98.847	95.567	NA	NA	NA	0.984	99.874	98.275	NA	NA	NA
EY0051587	1	Rubus	Snapper	0.878	99.347	96.762	NA	NA	NA	0.99	99.906	97.977	NA	NA	NA
EY0051599	1	Rubus	Snapper	0.888	99.413	96.919	NA	NA	NA	0.991	99.853	98.112	NA	NA	NA
EY0051611	1	Rubus	Snapper	0.878	99.195	96.133	NA	NA	NA	0.991	99.676	97.755	NA	NA	NA
EY0051623	1	Rubus	Snapper	0.899	99.217	96.274	NA	NA	NA	0.992	99.372	96.841	NA	NA	NA
EY0051635	1	Rubus	Snapper	0.878	99.369	97.1	NA	NA	NA	0.991	99.927	98.215	NA	NA	NA
EY0051647	1	Rubus	Snapper	0.876	99.565	97.045	NA	NA	NA	0.987	99.906	98.215	NA	NA	NA
EY0051659	1	Rubus	Snapper	0.876	99.565	96.66	NA	NA	NA	0.989	99.958	98.161	NA	NA	NA
EY0051671	1	Rubus	Snapper	0.891	99.369	96.526	NA	NA	NA	0.993	99.895	98.156	NA	NA	NA
EY0051672	1	Rubus	Snapper	0.857	98.346	95.064	NA	NA	NA	0.98	99.801	98.064	NA	NA	NA
EY0051684	1	Rubus	Snapper	0.876	99.565	96.958	NA	NA	NA	0.99	99.571	97.16	NA	NA	NA
EY0051696	1	Rubus	Snapper	0.86	99.238	96.07	NA	NA	NA	0.983	99.696	97.469	NA	NA	NA
EY0051720	1	Rubus	Snapper	0.865	99.369	96.597	NA	NA	NA	0.992	99.895	97.907	NA	NA	NA
EY0051708	1	Rubus	none	0.898	90.209	NA	NA	NA	NA	NA	NA	NA	NA	NA	NA
EY0051732	1	Rubus	Snapper	0.902	97.955	95.496	NA	NA	NA	0.987	99.906	98.48	NA	NA	NA
EY0051744	1	Rubus	Snapper	0.856	99.151	96.322	NA	NA	NA	0.989	99.791	97.723	NA	NA	NA
EY0051756	1	Rubus	Snapper	NA	NA	NA	NA	NA	NA	0.992	99.874	98.194	NA	NA	NA
EY0051673	1	Rubus	Snapper	0.863	99.326	96.557	NA	NA	NA	0.981	99.801	98.047	NA	NA	NA
EY0051685	1	Rubus	Snapper	0.885	99.304	96.479	NA	NA	NA	0.988	99.55	97.366	NA	NA	NA
EY0051697	1	Rubus	Snapper	0.873	98.999	96.109	NA	NA	NA	0.991	99.885	97.853	NA	NA	NA
EY0051709	1	Rubus	Snapper	0.89	99.238	96.636	NA	NA	NA	0.991	99.853	98.199	NA	NA	NA
EY0051721	1	Rubus	Snapper	0.87	99.326	96.597	NA	NA	NA	0.987	99.299	96.69	NA	NA	NA
EY0051733	1	Rubus	Snapper	0.861	98.869	95.936	NA	NA	NA	0.985	99.853	98.08	NA	NA	NA
EY0051745	1	Rubus	Snapper	0.873	99.26	96.094	NA	NA	NA	0.991	99.937	98.583	NA	NA	NA
EY0051757	1	Rubus	Snapper	NA	NA	NA	NA	NA	NA	0.991	99.948	98.783	NA	NA	NA
EY0051674	1	Rubus	Snapper	0.878	99.369	96.495	NA	NA	NA	0.989	99.885	98.156	NA	NA	NA
EY0051686	1	Rubus	Snapper	0.878	99.282	96.652	NA	NA	NA	0.991	99.885	98.253	NA	NA	NA
EY0051698	1	Rubus	Snapper	0.885	99.413	97.123	NA	NA	NA	0.982	99.843	97.853	NA	NA	NA
EY0051710	1	Rubus	Snapper	0.898	99.238	96.825	NA	NA	NA	0.988	99.341	96.966	NA	NA	NA
EY0051722	1	Rubus	Snapper	0.868	99.434	96.565	NA	NA	NA	0.992	99.707	97.344	NA	NA	NA
EY0051734	1	Rubus	Snapper	0.893	99.26	96.974	NA	NA	NA	0.989	99.665	97.382	NA	NA	NA
EY0051746	1	Rubus	Snapper	0.823	97.171	95.19	NA	NA	NA	0.989	99.927	98.269	NA	NA	NA
EY0051758	1	Rubus	Snapper	NA	NA	NA	NA	NA	NA	0.99	99.791	97.458	NA	NA	NA
EY0051675	1	Rubus	Snapper	0.871	99.282	96.612	NA	NA	NA	0.987	99.874	98.172	NA	NA	NA
EY0051687	1	Rubus	Snapper	0.886	99.238	96.856	NA	NA	NA	0.989	99.456	96.798	NA	NA	NA
EY0051699	1	Rubus	Snapper	0.885	99.021	95.449	NA	NA	NA	0.994	99.56	97.734	NA	NA	NA
EY0051711	1	Rubus	Snapper	0.865	99.108	96.227	NA	NA	NA	0.989	99.801	97.864	NA	NA	NA
EY0051723	1	Rubus	none	0.901	89.36	NA	NA	NA	NA	NA	NA	NA	NA	NA	NA
EY0051735	1	Rubus	Snapper	0.855	97.346	94.82	NA	NA	NA	0.994	99.853	98.377	NA	NA	NA
EY0051747	1	Rubus	Snapper	0.865	97.955	94.703	NA	NA	NA	0.992	99.833	97.891	NA	NA	NA
EY0051759	1	Rubus	Snapper	NA	NA	NA	NA	NA	NA	0.99	99.906	98.161	NA	NA	NA
EY0051676	1	Rubus	Snapper	0.886	99.456	96.832	NA	NA	NA	0.99	99.833	97.782	NA	NA	NA
EY0051688	1	Rubus	Snapper	0.88	99.26	96.384	NA	NA	NA	0.988	99.257	96.246	NA	NA	NA
EY0051700	1	Rubus	Snapper	0.861	99.043	96.164	NA	NA	NA	0.987	99.215	96.419	NA	NA	NA
EY0051712	1	Rubus	Snapper	0.883	98.977	96.369	NA	NA	NA	0.987	99.299	96.414	NA	NA	NA
EY0051724	1	Rubus	Snapper	0.891	99.326	96.408	NA	NA	NA	0.992	99.32	96.609	NA	NA	NA
EY0051736	1	Rubus	Snapper	0.887	98.346	95.669	NA	NA	NA	0.986	99.634	97.144	NA	NA	NA
EY0051748	1	Rubus	Snapper	0.88	98.825	96.675	NA	NA	NA	0.986	99.874	97.209	NA	NA	NA
EY0051760	1	Rubus	Snapper	NA	NA	NA	NA	NA	NA	0.984	99.77	97.782	NA	NA	NA
EY0051677	1	Rubus	Snapper	0.88	99.543	96.432	NA	NA	NA	0.99	99.885	98.188	NA	NA	NA
EY0051689	1	Rubus	Snapper	0.885	99.587	96.919	NA	NA	NA	0.989	99.843	97.896	NA	NA	NA
EY0051701	1	Rubus	Snapper	0.901	99.043	96.44	NA	NA	NA	0.993	99.801	97.945	NA	NA	NA
EY0051713	1	Rubus	Snapper	0.884	99.369	96.825	NA	NA	NA	0.99	99.916	98.166	NA	NA	NA
EY0051725	1	Rubus	Snapper	0.877	99.108	96.903	NA	NA	NA	0.993	99.906	98.41	NA	NA	NA
EY0051737	1	Rubus	Snapper	0.891	99.456	96.872	NA	NA	NA	0.985	99.874	97.593	NA	NA	NA
EY0051749	1	Rubus	Snapper	0.883	99.064	96.259	NA	NA	NA	0.994	99.916	98.194	NA	NA	NA
EY0051761	1	Rubus	Snapper	NA	NA	NA	NA	NA	NA	0.985	99.885	98.015	NA	NA	NA
EY0051678	1	Rubus	Snapper	0.9	99.347	96.691	NA	NA	NA	0.991	99.906	98.285	NA	NA	NA
EY0051690	1	Rubus	Snapper	0.888	99.26	96.502	NA	NA	NA	0.988	99.393	96.868	NA	NA	NA
EY0051702	1	Rubus	Snapper	0.873	98.76	95.418	NA	NA	NA	0.986	99.382	96.549	NA	NA	NA
EY0051714	1	Rubus	Snapper	0.863	98.716	95.826	NA	NA	NA	0.991	99.937	97.945	NA	NA	NA
EY0051726	1	Rubus	Snapper	0.89	97.846	95.284	NA	NA	NA	0.988	98.336	95.803	NA	NA	NA
EY0051738	1	Rubus	Snapper	0.875	98.977	96.062	NA	NA	NA	0.991	99.927	98.632	NA	NA	NA
EY0051750	1	Rubus	Snapper	0.873	96.758	94.506	NA	NA	NA	0.99	99.979	98.669	NA	NA	NA
EY0051762	1	Rubus	Snapper	NA	NA	NA	NA	NA	NA	0.992	99.571	96.955	NA	NA	NA
EY0051679	1	Rubus	Snapper	0.891	99.543	96.707	NA	NA	NA	0.992	99.895	98.004	NA	NA	NA
EY0051691	1	Rubus	Snapper	0.889	99.369	96.864	NA	NA	NA	0.991	99.937	98.361	NA	NA	NA
EY0051703	1	Rubus	Snapper	0.892	98.216	95.74	NA	NA	NA	0.993	99.048	96.441	NA	NA	NA
EY0051715	1	Rubus	Snapper	0.875	99.478	96.361	NA	NA	NA	0.983	99.948	98.026	NA	NA	NA
EY0051727	1	Rubus	Snapper	0.871	98.825	95.992	NA	NA	NA	0.99	99.812	97.804	NA	NA	NA
EY0051739	1	Rubus	Snapper	0.886	99.5	96.935	NA	NA	NA	0.993	99.906	97.956	NA	NA	NA
EY0051751	1	Rubus	Snapper	NA	NA	NA	NA	NA	NA	0.99	99.906	98.156	NA	NA	NA
EY0051763	1	Rubus	Snapper	NA	NA	NA	NA	NA	NA	0.991	99.969	98.388	NA	NA	NA
EY0051680	1	Rubus	Snapper	0.882	99.543	96.919	NA	NA	NA	0.992	99.927	98.069	NA	NA	NA
EY0051692	1	Rubus	Snapper	0.878	98.825	95.842	NA	NA	NA	0.993	99.508	96.328	NA	NA	NA
EY0051704	1	Rubus	Snapper	0.882	98.847	96.18	NA	NA	NA	0.988	99.864	98.042	NA	NA	NA
EY0051716	1	Rubus	none	0.901	86.358	NA	NA	NA	NA	NA	NA	NA	NA	NA	NA
EY0051728	1	Rubus	Snapper	0.879	99.173	96.424	NA	NA	NA	0.989	99.592	96.798	NA	NA	NA
EY0051740	1	Rubus	Snapper	0.885	99.282	96.573	NA	NA	NA	0.995	99.895	97.755	NA	NA	NA
EY0051752	1	Rubus	Snapper	NA	NA	NA	NA	NA	NA	0.988	99.885	97.901	NA	NA	NA
EY0051764	1	Rubus	Snapper	NA	NA	NA	NA	NA	NA	0.987	99.969	98.556	NA	NA	NA
EY0051681	1	Rubus	Snapper	0.891	98.629	95.771	NA	NA	NA	0.987	98.587	95.819	NA	NA	NA
EY0051693	1	Rubus	Snapper	0.882	99.13	96.086	NA	NA	NA	0.99	99.874	98.166	NA	NA	NA
EY0051705	1	Rubus	Snapper	0.876	98.847	96.306	NA	NA	NA	0.984	99.801	97.804	NA	NA	NA
EY0051717	1	Rubus	Snapper	0.884	99.195	96.589	NA	NA	NA	0.993	99.885	97.864	NA	NA	NA
EY0051729	1	Rubus	Snapper	0.86	97.454	94.765	NA	NA	NA	0.986	99.906	98.323	NA	NA	NA
EY0051741	1	Rubus	Snapper	0.889	99.217	96.408	NA	NA	NA	0.989	99.843	98.421	NA	NA	NA
EY0051753	1	Rubus	Snapper	NA	NA	NA	NA	NA	NA	0.991	99.969	98.475	NA	NA	NA
EY0051765	1	Rubus	Snapper	NA	NA	NA	NA	NA	NA	0.989	99.885	97.945	NA	NA	NA
EY0051682	1	Rubus	Snapper	0.869	97.215	94.223	NA	NA	NA	0.985	99.791	97.912	NA	NA	NA
EY0051694	1	Rubus	Snapper	0.888	99.543	96.943	NA	NA	NA	0.992	99.801	97.366	NA	NA	NA
EY0051706	1	Rubus	Snapper	0.87	99.217	96.447	NA	NA	NA	0.993	99.602	96.89	NA	NA	NA
EY0051718	1	Rubus	Snapper	0.907	86.989	NA	NA	NA	NA	0.36	NA	NA	NA	NA	NA
EY0051730	1	Rubus	Snapper	0.885	99.413	97.233	NA	NA	NA	0.991	99.927	98.118	NA	NA	NA
EY0051742	1	Rubus	Snapper	0.824	96.084	93.94	NA	NA	NA	0.991	99.874	97.031	NA	NA	NA
EY0051754	1	Rubus	Snapper	NA	NA	NA	NA	NA	NA	0.987	99.948	98.172	NA	NA	NA
EY0051766	1	Rubus	Snapper	NA	NA	NA	NA	NA	NA	0.989	99.833	97.55	NA	NA	NA
EY0051683	1	Rubus	Snapper	0.838	96.932	94.765	NA	NA	NA	0.982	98.137	94.802	NA	NA	NA
EY0051695	1	Rubus	Snapper	0.872	99.26	96.793	NA	NA	NA	0.993	99.99	98.064	NA	NA	NA
EY0051707	1	Rubus	Snapper	0.894	99.5	97.084	NA	NA	NA	0.992	99.948	98.41	NA	NA	NA
EY0051719	1	Rubus	Snapper	0.87	99.347	97.1	NA	NA	NA	0.988	99.853	97.853	NA	NA	NA
EY0051731	1	Rubus	Snapper	0.887	98.216	95.622	NA	NA	NA	0.985	99.927	98.275	NA	NA	NA
EY0051743	1	Rubus	Snapper	0.893	99.021	96.597	NA	NA	NA	0.988	99.738	97.636	NA	NA	NA
EY0051755	1	Rubus	Snapper	NA	NA	NA	NA	NA	NA	0.984	99.874	98.204	NA	NA	NA
EY0051767	1	Rubus	Snapper	NA	NA	NA	NA	NA	NA	0.989	99.906	98.334	NA	NA	NA
EY0051768	1	Rubus	Snapper	NA	NA	NA	NA	NA	NA	0.99	99.77	97.334	NA	NA	NA
EY0051780	1	Rubus	Snapper	NA	NA	NA	NA	NA	NA	0.989	99.885	97.398	NA	NA	NA
EY0051792	1	Rubus	Snapper	NA	NA	NA	NA	NA	NA	0.99	99.759	97.344	NA	NA	NA
EY0051804	1	Rubus	Snapper	NA	NA	NA	NA	NA	NA	0.988	99.927	97.842	NA	NA	NA
EY0051816	1	Rubus	none	NA	NA	NA	NA	NA	NA	NA	NA	NA	NA	NA	NA
EY0051828	1	Rubus	Snapper	0.871	98.76	95.488	NA	NA	NA	0.991	99.749	96.657	NA	NA	NA
EY0051840	1	Rubus	Snapper	0.856	97.802	94.852	NA	NA	NA	0.989	99.874	97.328	NA	NA	NA
EY0051852	1	Rubus	Snapper	0.908	98.042	94.765	NA	NA	NA	0.992	99.916	97.923	NA	NA	NA
EY0051769	1	Rubus	Snapper	NA	NA	NA	NA	NA	NA	0.986	99.749	97.296	NA	NA	NA
EY0051781	1	Rubus	Snapper	NA	NA	NA	NA	NA	NA	0.988	99.686	96.295	NA	NA	NA
EY0051793	1	Rubus	Snapper	NA	NA	NA	NA	NA	NA	0.989	99.006	95.624	NA	NA	NA
EY0051805	1	Rubus	Snapper	NA	NA	NA	NA	NA	NA	0.99	99.812	97.907	NA	NA	NA
EY0051817	1	Rubus	Snapper	NA	NA	NA	NA	NA	NA	0.985	99.812	97.761	NA	NA	NA
EY0051829	1	Rubus	Snapper	0.872	98.934	95.693	NA	NA	NA	0.987	99.801	97.204	NA	NA	NA
EY0051841	1	Rubus	Snapper	0.873	98.869	95.732	NA	NA	NA	0.995	99.749	97.177	NA	NA	NA
EY0051853	1	Rubus	Snapper	0.902	91.993	NA	NA	NA	NA	0.979	93.469	NA	NA	NA	NA
EY0051770	1	Rubus	Snapper	NA	NA	NA	NA	NA	NA	0.99	99.843	97.004	NA	NA	NA
EY0051782	1	Rubus	Snapper	NA	NA	NA	NA	NA	NA	0.99	99.906	97.447	NA	NA	NA
EY0051794	1	Rubus	Snapper	NA	NA	NA	NA	NA	NA	0.984	99.833	96.311	NA	NA	NA
EY0051806	1	Rubus	Snapper	NA	NA	NA	NA	NA	NA	0.99	99.833	97.512	NA	NA	NA
EY0051818	1	Rubus	Snapper	0.827	96.671	94.05	NA	NA	NA	0.985	99.424	95.933	NA	NA	NA
EY0051830	1	Rubus	Snapper	0.88	97.868	94.262	NA	NA	NA	0.99	99.916	97.425	NA	NA	NA
EY0051842	1	Rubus	Snapper	0.9	91.21	NA	NA	NA	NA	0.986	89.879	NA	NA	NA	NA
EY0051854	1	Rubus	Snapper	0.861	97.977	94.443	NA	NA	NA	0.992	99.728	96.944	NA	NA	NA
EY0051771	1	Rubus	Snapper	NA	NA	NA	NA	NA	NA	0.984	99.801	96.917	NA	NA	NA
EY0051783	1	Rubus	Snapper	NA	NA	NA	NA	NA	NA	0.987	99.592	96.674	NA	NA	NA
EY0051795	1	Rubus	Snapper	NA	NA	NA	NA	NA	NA	0.987	99.77	96.549	NA	NA	NA
EY0051807	1	Rubus	Snapper	NA	NA	NA	NA	NA	NA	0.99	99.906	97.398	NA	NA	NA
EY0051819	1	Rubus	Snapper	0.868	99.195	96.274	NA	NA	NA	0.986	99.78	97.425	NA	NA	NA
EY0051831	1	Rubus	Snapper	0.882	84.073	NA	NA	NA	NA	0.026	NA	NA	NA	NA	NA
EY0051843	1	Rubus	Snapper	0.896	99.086	96.235	NA	NA	NA	0.996	99.519	96.852	NA	NA	NA
EY0051855	1	Rubus	Snapper	0.874	97.998	95.127	NA	NA	NA	0.993	98.922	95.922	NA	NA	NA
EY0051772	1	Rubus	Snapper	NA	NA	NA	NA	NA	NA	0.991	99.916	97.599	NA	NA	NA
EY0051784	1	Rubus	Snapper	NA	NA	NA	NA	NA	NA	0.99	99.644	96.766	NA	NA	NA
EY0051796	1	Rubus	Snapper	NA	NA	NA	NA	NA	NA	0.933	85.106	NA	NA	NA	NA
EY0051808	1	Rubus	Snapper	NA	NA	NA	NA	NA	NA	0.992	99.11	96.56	NA	NA	NA
EY0051820	1	Rubus	Snapper	0.857	99.086	96.188	NA	NA	NA	0.993	99.801	97.88	NA	NA	NA
EY0051832	1	Rubus	Snapper	0.469	NA	NA	NA	NA	NA	0.986	99.56	96.955	NA	NA	NA
EY0051844	1	Rubus	Snapper	0.869	98.76	96.062	NA	NA	NA	0.985	99.717	97.236	NA	NA	NA
EY0051856	1	Rubus	Snapper	0.876	98.433	95.732	NA	NA	NA	0.99	99.037	96.046	NA	NA	NA
EY0051773	1	Rubus	Snapper	NA	NA	NA	NA	NA	NA	0.99	99.717	97.674	NA	NA	NA
EY0051785	1	Rubus	Snapper	NA	NA	NA	NA	NA	NA	0.231	NA	NA	NA	NA	NA
EY0051797	1	Rubus	Snapper	NA	NA	NA	NA	NA	NA	0.989	99.048	96.582	NA	NA	NA
EY0051809	1	Rubus	Snapper	NA	NA	NA	NA	NA	NA	0.991	99.78	96.982	NA	NA	NA
EY0051821	1	Rubus	Snapper	0.868	98.455	95.63	NA	NA	NA	0.987	99.717	97.718	NA	NA	NA
EY0051833	1	Rubus	Snapper	0.863	98.194	95.206	NA	NA	NA	0.989	99.508	96.463	NA	NA	NA
EY0051845	1	Rubus	Snapper	0.638	NA	NA	NA	NA	NA	0.986	99.487	96.668	NA	NA	NA
EY0051857	1	Rubus	Snapper	0.876	98.499	95.654	NA	NA	NA	0.987	99.665	96.966	NA	NA	NA
EY0051774	1	Rubus	Snapper	NA	NA	NA	NA	NA	NA	0.988	99.812	97.755	NA	NA	NA
EY0051786	1	Rubus	Snapper	NA	NA	NA	NA	NA	NA	0.987	99.906	97.928	NA	NA	NA
EY0051798	1	Rubus	Snapper	NA	NA	NA	NA	NA	NA	0.991	99.916	97.328	NA	NA	NA
EY0051810	1	Rubus	Snapper	NA	NA	NA	NA	NA	NA	0.993	99.948	97.647	NA	NA	NA
EY0051822	1	Rubus	Snapper	0.878	98.847	95.386	NA	NA	NA	0.989	99.843	97.912	NA	NA	NA
EY0051834	1	Rubus	Snapper	0.127	NA	NA	NA	NA	NA	0.988	98.891	96.549	NA	NA	NA
EY0051846	1	Rubus	Snapper	0.865	98.433	95.567	NA	NA	NA	0.991	99.602	96.609	NA	NA	NA
EY0051858	1	Rubus	Snapper	0.807	NA	NA	NA	NA	NA	0.987	99.812	96.528	NA	NA	NA
EY0051775	1	Rubus	Snapper	NA	NA	NA	NA	NA	NA	0.991	99.424	96.706	NA	NA	NA
EY0051787	1	Rubus	Snapper	NA	NA	NA	NA	NA	NA	0.984	99.665	96.906	NA	NA	NA
EY0051799	1	Rubus	Snapper	NA	NA	NA	NA	NA	NA	0.993	99.833	96.868	NA	NA	NA
EY0051811	1	Rubus	Snapper	NA	NA	NA	NA	NA	NA	0.992	99.55	96.798	NA	NA	NA
EY0051823	1	Rubus	Snapper	0.878	99.347	96.534	NA	NA	NA	0.989	99.906	97.691	NA	NA	NA
EY0051835	1	Rubus	Snapper	0.832	95.148	93.437	NA	NA	NA	0.984	99.833	96.268	NA	NA	NA
EY0051847	1	Rubus	Snapper	0.413	NA	NA	NA	NA	NA	0.986	99.529	96.95	NA	NA	NA
EY0051859	1	Rubus	Snapper	0.872	99.195	96.471	NA	NA	NA	0.995	99.895	98.004	NA	NA	NA
EY0051776	1	Rubus	Snapper	NA	NA	NA	NA	NA	NA	0.987	99.833	97.317	NA	NA	NA
EY0051788	1	Rubus	Snapper	NA	NA	NA	NA	NA	NA	0.97	89.617	NA	NA	NA	NA
EY0051800	1	Rubus	Snapper	NA	NA	NA	NA	NA	NA	0.988	99.822	97.009	NA	NA	NA
EY0051812	1	Rubus	Snapper	NA	NA	NA	NA	NA	NA	0.986	99.655	97.052	NA	NA	NA
EY0051824	1	Rubus	Snapper	0.896	97.998	94.647	NA	NA	NA	0.994	91.574	NA	NA	NA	NA
EY0051836	1	Rubus	Snapper	0.216	NA	NA	NA	NA	NA	0.979	98.556	96.36	NA	NA	NA
EY0051848	1	Rubus	Snapper	0.831	94.996	NA	NA	NA	NA	0.986	99.602	96.214	NA	NA	NA
EY0051860	1	Rubus	Snapper	0.311	NA	NA	NA	NA	NA	0.988	99.32	96.728	NA	NA	NA
EY0051777	1	Rubus	Snapper	NA	NA	NA	NA	NA	NA	0.99	96.891	93.742	NA	NA	NA
EY0051789	1	Rubus	Snapper	NA	NA	NA	NA	NA	NA	0.984	97.572	95.381	NA	NA	NA
EY0051801	1	Rubus	Snapper	NA	NA	NA	NA	NA	NA	0.993	99.634	96.025	NA	NA	NA
EY0051813	1	Rubus	Snapper	NA	NA	NA	NA	NA	NA	0.988	99.833	97.442	NA	NA	NA
EY0051825	1	Rubus	Snapper	0.89	97.911	94.993	NA	NA	NA	0.997	97.415	94.537	NA	NA	NA
EY0051837	1	Rubus	Snapper	0.848	96.628	93.736	NA	NA	NA	0.994	99.613	96.106	NA	NA	NA
EY0051849	1	Rubus	Snapper	0.876	97.628	94.883	NA	NA	NA	0.995	99.613	96.739	NA	NA	NA
[truncated: 4,142 more rows]
