# Supplementary material for: A multiplexed plant–animal SNP array for selective breeding and species conservation applications
Source: G3 (Bethesda). 2023 Aug 11;13(10):jkad170. doi: 10.1093/g3journal/jkad170 (PMC10542201; doi:10.1093/g3journal/jkad170)
Supplement: jkad170_Supplementary_Data [file jkad170_supplementary_data.zip › Table_S2_G3-2023-404167.xlsx]

## Sheet: Sheet1
Population	Parent 1	Parent 2	# offspring sequenced
NC493xCW	NC493	Chilliwack	131
X14.102	HP4	Z12041-2	157
X16.015	NN14002	NN12026	94
X16.093	Z12041-2	Z12022-7	47
X16.095	Z12041-2	Z12011-8	199
X16.109	Z12027-13	Z12022-7	56
X16.111	Z12027-13	Z12011-8	49
