# Supplementary material for: A multiplexed plant–animal SNP array for selective breeding and species conservation applications
Source: G3 (Bethesda). 2023 Aug 11;13(10):jkad170. doi: 10.1093/g3journal/jkad170 (PMC10542201; doi:10.1093/g3journal/jkad170)
Supplement: jkad170_Supplementary_Data [file jkad170_supplementary_data.zip › Table_S3_G3-2023-404167.xlsx]

## Sheet: Sheet1
	MAF values
MAF filter	NNI	CSNI	ECNI	SWSI	NESI	Number of SNPs
Class 1	0.0―0.1	0.0―0.1	0.0―0.1	0.25―0.5	0.0―0.1	2811
Class 2	0.0―0.1	0.0―0.1	0.0―0.1	0.0―0.1	0.25―0.5	1518
Class 3	0.25―0.5	0.0―0.1	0.0―0.1	0.0―0.1	0.0―0.1	12928
Class 4	0.0―0.1	0.0―0.1	0.25―0.5	0.0―0.1	0.0―0.1	5476
Class 5	0.0―0.1	0.25―0.5	0.0―0.1	0.0―0.1	0.0―0.1	1413
Class 6	0.0―0.1	0.25―0.5	0.25―0.5	0.25―0.5	0.25―0.5	8696
Class 7	0.25―0.5	0.25―0.5	0.25―0.5	0.0―0.1	0.0―0.1	4561
Class 8	0.25―0.5	0.0―0.1	0.0―0.1	0.25―0.5	0.25―0.5	4719
Total SNPs						42122
NNI = Northern North Island
CNI = Central and Southern North Island
ECNI = East Cape North Island
SWSI = South-West South Island
NESI = North-East South Island
