# Supplementary material for: A multiplexed plant–animal SNP array for selective breeding and species conservation applications
Source: G3 (Bethesda). 2023 Aug 11;13(10):jkad170. doi: 10.1093/g3journal/jkad170 (PMC10542201; doi:10.1093/g3journal/jkad170)
Supplement: jkad170_Supplementary_Data [file jkad170_supplementary_data.zip › Table_S4_G3-2023-404167.xlsx]

## Sheet: Sheet1
Name	Affx ID	Organism	Chromosome/scaffold	Position	Sequence	SNP Type
AX-565721648	Affx-1240303288	Chrysophrys auratus	CAURATUSV1.SCAFFOLD.1002	49092	TAACAAATCTGTGGACGTCAGTTTCTGGAAATCTC[A/G]CGTCGCTATTCGTGTCGAGAAGCAACTTAATTCAC	R
AX-565740440	Affx-1240312690	Chrysophrys auratus	CAURATUSV1.SCAFFOLD.1005	1866	AAAGCTTATCAAAGGGTCCAGCCAAGGATCTAATC[A/G]AATGGTTGCCCTCAATCTTCTGTCTCCCCTCTCTC	R
AX-565740438	Affx-1240312689	Chrysophrys auratus	CAURATUSV1.SCAFFOLD.1005	12395	GTGTGCCCATAAGGGTACAAATAGAAGCTAGTGCA[A/G]GCACAGCCTCCCAGATGAGAAACAGTGACAACCAG	R
AX-565740606	Affx-1240312691	Chrysophrys auratus	CAURATUSV1.SCAFFOLD.1005	34128	ACAAATCTGCGTGGATGAGGTAACATTTTTAAGTT[A/C]CATTCACATTATGTCTCATACGCCTACTTCCTTCT	M
AX-565742475	Affx-1240313696	Chrysophrys auratus	CAURATUSV1.SCAFFOLD.1006	12920	ATTATTATTACACCTAACACATCACAGCTATTTGA[A/G]GCAAACTATGGGAAACTGATAACAGATTAAAAAAG	R
AX-565742590	Affx-1240313697	Chrysophrys auratus	CAURATUSV1.SCAFFOLD.1006	14295	CCGACTAACTCCACAGTCCAAGGAACACAAAGCAA[A/G]TTAGCACCGAATTGCTATCTGAGCCAAGGAACCAC	R
AX-565742480	Affx-1240313699	Chrysophrys auratus	CAURATUSV1.SCAFFOLD.1006	33426	AATCCTACACTTTCCAAATACTGTAATAAATGCAA[A/G]ATCTCAGAGGGATCATACTACCATTGCATCTTTGA	R
AX-565730264	Affx-1240307508	Chrysophrys auratus	CAURATUSV1.SCAFFOLD.1008	17220	CAAAGACGTGTACACTATATTTAGAATATTTTCAG[A/C]ATCTTGCCTTTAGTAGCCATTTCTGACAGGAAACT	M
AX-565751067	Affx-1240318075	Chrysophrys auratus	CAURATUSV1.SCAFFOLD.1016	26001	AAGAGCTTGGGACGCAGCTAAAACATACTCAAACA[C/T]AAAGACAAATGTGAATTGTGTTTTAAAGAAATATT	Y
AX-565751071	Affx-1240318077	Chrysophrys auratus	CAURATUSV1.SCAFFOLD.1016	36230	GTGTGAAAGACAAGGATATCATACACAAACCATCA[C/T]GTTACTCAGGAGAGGTGGGTCTGGAAGCAGCACTG	Y
AX-565733829	Affx-1240309302	Chrysophrys auratus	CAURATUSV1.SCAFFOLD.1020	12125	ACGAAAAGAAGAGGGGGGAATGGCCCTCCCATGCC[C/T]ACGATACTATTACTATGCATCTCAGTTAATTCCTC	Y
AX-565751441	Affx-1240318167	Chrysophrys auratus	CAURATUSV1.SCAFFOLD.1022	16969	CTACTGTGGATCACTGCCACAGGGGCCGTTTTCTA[C/T]GTTATGCATGCAAATCTCTTGCATCATGTCACACG	Y
AX-565751445	Affx-1240318169	Chrysophrys auratus	CAURATUSV1.SCAFFOLD.1022	49445	TTTCCAGACAGGATGGCTGGGCAAAGAAACACGTC[A/G]GATGACCTTCGTTGAAGTGTGTGTTGCTCCAGCAT	R
AX-565752694	Affx-1240318786	Chrysophrys auratus	CAURATUSV1.SCAFFOLD.1027	37062	TTGCTTATAGTCTGCCTATTCCTGTCATAATCTGA[A/C]ATGTTTAAATTAATGGAGATGGTTTTTGACAATGT	M
AX-565754672	Affx-1240319897	Chrysophrys auratus	CAURATUSV1.SCAFFOLD.1030	3017	CCAGACATCTACTGACATTTTATAATGTACGGAAG[A/G]GGACGAGGGACATTTGAGTTCTGACTCTAACCTCA	R
AX-565754674	Affx-1240319898	Chrysophrys auratus	CAURATUSV1.SCAFFOLD.1030	3581	AAGTCACGTCAGTTTCTGAACTCGTCTTTAACTAC[A/G]ACTGGTTTTGTGAAAGTACAACAGTCGTCCTACAA	R
AX-565754892	Affx-1240319895	Chrysophrys auratus	CAURATUSV1.SCAFFOLD.1030	14379	CGGATTTGTTCCAGATCTCGTTCTTTATATTTCCT[A/C]ACATCTCGTCCCGACTGTAATAAAGTCAGACGTCT	M
AX-565754893	Affx-1240319896	Chrysophrys auratus	CAURATUSV1.SCAFFOLD.1030	21747	GAGGCAGCAGGATATCACAGGGGGATTATGGGAAT[A/G]TTTTGTTTTTGCTCCAGGGCTGAGGTCAGCAGAGG	R
AX-565725495	Affx-1240305209	Chrysophrys auratus	CAURATUSV1.SCAFFOLD.1031	39418	CTCCTCATATTTACCCTGTGTTAGAGCAAAGAAAG[C/T]GCTGGGATGCTGCTAGCCAACAGGTCACTAAATTT	Y
AX-565725499	Affx-1240305211	Chrysophrys auratus	CAURATUSV1.SCAFFOLD.1031	55677	TATGTAAATCATTTGCATTGTATTCTTTGATTCAT[C/T]ACTTCCCTTTCAGTGTTGATTAAAAGGGCAGTATT	Y
AX-565721223	Affx-1240303080	Chrysophrys auratus	CAURATUSV1.SCAFFOLD.1038	38438	CTTTTCTTGTTGTAATGTGCAGTTTAAACTGAAAT[A/G]AATTGCTGCTGTTTGATTTGTGTTTGTTATTTACT	R
AX-565721318	Affx-1240303081	Chrysophrys auratus	CAURATUSV1.SCAFFOLD.1038	40442	ACATGTGTCAACTTTATATCTTCCAGCTCTGGGAT[G/T]AGTTGTTCAACAGTGCCACACATTTTTTTCTTGAC	K
AX-565721320	Affx-1240303082	Chrysophrys auratus	CAURATUSV1.SCAFFOLD.1038	41605	GGTTACTTTCTGCGTCGTTCTCTTAGGATCTCCTC[A/C]CTTTTGTGTAGATCCCTGTTAATTTTCTCTCTATA	M
AX-565733967	Affx-1240309462	Chrysophrys auratus	CAURATUSV1.SCAFFOLD.1040	182	GATCCAAATTATTAATAGAAGATAAACAACCTGAG[A/G]GATTTACAATGTAATGAAATCATTTAAACAAAACT	R
AX-565728173	Affx-1240306468	Chrysophrys auratus	CAURATUSV1.SCAFFOLD.1041	13203	TACCTCACCATTCAGGGAAAGTGCAAGTCAGTTTG[A/G]TTTTGTCCATCAGCAAACTTCTAAAACAGCATTGA	R
AX-565734776	Affx-1240309775	Chrysophrys auratus	CAURATUSV1.SCAFFOLD.1042	3954	GCTCAAGTTTACAGAGAAAATACTTGGAGTTAATA[C/T]AATGTATATACGTCATACTTCATTTAGAAAGTAGT	Y
AX-565734767	Affx-1240309771	Chrysophrys auratus	CAURATUSV1.SCAFFOLD.1042	30631	ATACACATCAAAAGGGAGGAAGGAGTTGGTGGAGG[A/G]AAGGTTAGAATGAAGAAGGGAGTCATTGGAGGAGA	R
AX-565734604	Affx-1240309772	Chrysophrys auratus	CAURATUSV1.SCAFFOLD.1042	35746	GCCCATGACCGAAACCCATAAAATGTGCAAAGTTT[C/T]ATGAGTGTTTTGAGCATGTTAAAGCCCTGAAAATA	Y
AX-565734774	Affx-1240309774	Chrysophrys auratus	CAURATUSV1.SCAFFOLD.1042	38272	GAATTTAATGCTTAAAGAGAGATCCTTCCTCTGCT[A/G]CTCCTCCTGCCACTTTTTATTTTTACCTTAATTAT	R
AX-565752322	Affx-1240318599	Chrysophrys auratus	CAURATUSV1.SCAFFOLD.1045	18777	TGCCACCACAGAACATCTCTGTTTTCAAGGGAGAT[A/C]CAATAGAATATCGTCTCTTCATGAGAGCATTTGAA	M
AX-565752091	Affx-1240318601	Chrysophrys auratus	CAURATUSV1.SCAFFOLD.1045	21176	GACTGTTTGAGATCAGTTGCCTCCGAACAAGAAGC[A/G]GTCAAGCTATACCAAGACCTGAAGGCCATCTGGCT	R
AX-565709665	Affx-1240297203	Chrysophrys auratus	CAURATUSV1.SCAFFOLD.1049	23418	TCTAAAGTGGCTGAAGATCTCTGAAGATGGTTGTA[C/T]TTTGTAAACTTTGTGTTATAATATATATAGTGTAC	Y
AX-565709667	Affx-1240297204	Chrysophrys auratus	CAURATUSV1.SCAFFOLD.1049	32344	TTTTATCTTCCACCAGGCTATCCTGCACCTCACCT[C/T]ACAACAATTACTATGTAGAGCAAAATTCAAAGTGT	Y
AX-565723371	Affx-1240304147	Chrysophrys auratus	CAURATUSV1.SCAFFOLD.1056	30334	GAAAATCACCAGTTCTTATGAAATAAAATTATTAA[A/G]TTAAAATATGACTGTTCTTTTCTTAAACCTTCAAA	R
AX-565723372	Affx-1240304148	Chrysophrys auratus	CAURATUSV1.SCAFFOLD.1056	33935	GGTGTTTAACGTGTGGTGCCAGCCAGGATAAGAAA[C/T]GATAAAAGGCAGGCACCTTTTGGCCGCCTGGGTCG	Y
AX-565723374	Affx-1240304149	Chrysophrys auratus	CAURATUSV1.SCAFFOLD.1056	34887	ATAATAACTTCTTAAATGAATTCCAACCTTTTTAA[C/T]CACACTATTTATAGGCTGTGATTATTAAATGATAC	Y
AX-565723376	Affx-1240304150	Chrysophrys auratus	CAURATUSV1.SCAFFOLD.1056	35788	TATGTTGACTGTTGACTGACAATGGCAGTGACAAA[A/G]TGGCAAAAACTGGATTGGCAGCATTTTGAATGAAT	R
AX-565751807	Affx-1240318347	Chrysophrys auratus	CAURATUSV1.SCAFFOLD.1059	1963	AAAAAATGCAAATAAACATTACTGCCATCTCTGTT[C/T]CTCTTTGGTCTATAAATGAAGGTAATTAAAATATC	Y
AX-565736199	Affx-1240310568	Chrysophrys auratus	CAURATUSV1.SCAFFOLD.1062	8791	CATCATCCTGACCTAGAATTCAAAGATGAGTATTT[A/G]AGACAGGACATCCATTTAATCCCACTCAGGTGTGG	R
AX-565736194	Affx-1240310565	Chrysophrys auratus	CAURATUSV1.SCAFFOLD.1062	14137	TCAGTTTTCTTCAATATGTGAAAGGTTTCACGACA[C/T]TGTATAAACAATTCAGCATCATTGGGTTGTCTGCC	Y
AX-565738920	Affx-1240311843	Chrysophrys auratus	CAURATUSV1.SCAFFOLD.1063	14132	TGACTGTGGTGCCAGACAGATGGACATGAGACAGC[A/C]GCTCTTACTCTCATATAAAGTGTGTTTGTTTCTTT	M
AX-565738758	Affx-1240311845	Chrysophrys auratus	CAURATUSV1.SCAFFOLD.1063	19789	AAAAGATAAAGGAGGTATGGCACTTCCCATTTGAA[A/G]GACTATTACCGTGCAGCACAACTCAGACCAGTGGT	R
AX-565733183	Affx-1240308982	Chrysophrys auratus	CAURATUSV1.SCAFFOLD.1064	8373	TTTAGACAGTGTGAATTGGGTATTTCTGTATAAGG[G/T]ATTGGAAAAATTTGGATTTAATGAGGAATCTGTAA	K
AX-565732991	Affx-1240308979	Chrysophrys auratus	CAURATUSV1.SCAFFOLD.1064	11709	TAAATTCTATTCAGTATTTTGAATTGGATAAGTCG[C/T]GTTCGCAGTTCCCTTGACATTTTTTTCCCGTTTCT	Y
AX-565732992	Affx-1240308980	Chrysophrys auratus	CAURATUSV1.SCAFFOLD.1064	28841	GTCCTTCATGTCATCATATTTTTTTGTAGTTCATC[A/G]AGTTTGTCAACCATGTTTTGTAATTCATACTTCAA	R
AX-565736788	Affx-1240310865	Chrysophrys auratus	CAURATUSV1.SCAFFOLD.1066	49123	CCCCTTAACATACAATTATCTGTCTATTCTCCCTG[C/T]GGCTTTAGTAGGTTGTTAAAATCCTCCTTGTCCCA	Y
AX-565755029	Affx-1240320070	Chrysophrys auratus	CAURATUSV1.SCAFFOLD.1067	233	AACATAATAATTAGCTAATTAATACACATTCCAAA[A/C]TTTGCTGAAGTTTAATTTCCAGCAATTTAAGAGTA	M
AX-565755033	Affx-1240320072	Chrysophrys auratus	CAURATUSV1.SCAFFOLD.1067	33586	GAATGCAGCCCAAACTGCTTGAACAAAGCAATATC[A/G]GATCCAACAAAACAACAGTTAAAAAAACAAATCAA	R
AX-565723862	Affx-1240304344	Chrysophrys auratus	CAURATUSV1.SCAFFOLD.1069	16442	TTCACAGGAAGTTGGACCATTTCCAGGCATTTTTG[C/T]GGTAACCAAAGCTAGGTGTTTCTCACGGCTGGTCA	Y
AX-565721444	Affx-1240303189	Chrysophrys auratus	CAURATUSV1.SCAFFOLD.1071	2098	TGTTTAGGTTCTGTTCATGTTATGATATTGTGCAT[A/G]CTGACTCACAGGAATGAATGTGACACTAAAAAGAA	R
AX-565721446	Affx-1240303190	Chrysophrys auratus	CAURATUSV1.SCAFFOLD.1071	28839	TGAATTTAATAATTTCTTTGTAAATGTTGGTAGCA[C/T]CTTTGCCAAGAAAATCTCTCCATCTAATAACTGCC	Y
AX-565709471	Affx-1240297255	Chrysophrys auratus	CAURATUSV1.SCAFFOLD.1080	2950	TTCAAAAATTTGCAAAAAAGTGTCAACAGAATGAC[A/G]CAATGTCTTGTGTTGAAGAGACATATACTGACGTT	R
AX-565709469	Affx-1240297254	Chrysophrys auratus	CAURATUSV1.SCAFFOLD.1080	26283	TTTCTAACTAAATAGTTTGTATGGATTGATTGTAT[A/C]TTCTTTGGATTAAAATGATTTAAGTGTGAATTTTA	M
AX-565738496	Affx-1240311713	Chrysophrys auratus	CAURATUSV1.SCAFFOLD.1082	3731	TGTCCTACACATCAATAAGATTGTAAACAGTGCCC[C/T]CACTCTGCACTGCACATTTACTATTGTTAAAATGA	Y
AX-565738644	Affx-1240311711	Chrysophrys auratus	CAURATUSV1.SCAFFOLD.1082	25447	ACAACACAGGTTGTTTTTAGTGTTTTCAGTGCACA[A/G]TAACATGGTGCTACAACCCTGTCTCAGAGAAATTT	R
AX-565738494	Affx-1240311712	Chrysophrys auratus	CAURATUSV1.SCAFFOLD.1082	28315	AGTACATCGAAATATTTTGAAAATAACATCAAACT[A/G]AAATATGGAAAACAATAGGATAAGCACATCCTAAT	R
AX-565727438	Affx-1240306212	Chrysophrys auratus	CAURATUSV1.SCAFFOLD.1083	12302	AATATATATACTGAATATTGTTCAACTCTTTACAG[C/T]CACTATGTTAACAGGGTTAATAAATAAAAGGATTA	Y
AX-565727442	Affx-1240306214	Chrysophrys auratus	CAURATUSV1.SCAFFOLD.1083	19811	TCAGGTGTTATCGTACACTGAGACCCAGATCAAGA[C/T]GCAGCGGAAACACCATGTTGTTTTCTCTGATCCAA	Y
AX-565752359	Affx-1240318618	Chrysophrys auratus	CAURATUSV1.SCAFFOLD.1084	35433	TCATCATGTGAGACAAGTACTGTATATAATATAGA[A/G]ATTTGGCGTTTCCCATTCATGTGTTTAAACACAAT	R
AX-565723163	Affx-1240304041	Chrysophrys auratus	CAURATUSV1.SCAFFOLD.1089	32201	GCTGTGAACAGAACCTGTAATCAGACAAACATCAG[C/T]GTTTGGATCAGTAATCAGTGTGTTTGTCTCTTATT	Y
AX-565705070	Affx-1240295104	Chrysophrys auratus	CAURATUSV1.SCAFFOLD.1090	36523	ACAAACAAAGGTATTAAATTCTCCCTGTTAGAGAT[G/T]AAACCAGCGGTTACCAACACTTGTGGCTGGTTGCA	K
AX-565711884	Affx-1240298341	Chrysophrys auratus	CAURATUSV1.SCAFFOLD.1095	2447	TAGTGCTCGTCAAGCACTCTCAATATTAAACAAGC[A/G]TATTTTTGGGTGATCGCAGATGCTTTTTATGCTTT	R
AX-565728026	Affx-1240306501	Chrysophrys auratus	CAURATUSV1.SCAFFOLD.1099	7388	GTCGTGCAGACTCTTACAGTAAGTCAGTGGATGTT[A/G]AACATTTTTAATGCTTAATACTTTTATGCTCTAGA	R
AX-565728022	Affx-1240306499	Chrysophrys auratus	CAURATUSV1.SCAFFOLD.1099	13662	TGTTTTATTGAAGTTTTACAAAGCAGATTTAATAT[A/G]AACACTGTAACACACATGTTGCACATTGTTTTGTC	R
AX-565728241	Affx-1240306500	Chrysophrys auratus	CAURATUSV1.SCAFFOLD.1099	14018	GTTTATCTGTGATGAGTCGTTCCATACCAACTCAC[A/C]AAGGACCTCCGAGTTCATGTCTTAAATTTTTTGGA	M
AX-565752795	Affx-1240318957	Chrysophrys auratus	CAURATUSV1.SCAFFOLD.1100	21207	TGCAAAATAATGTAACAAACAGTCTGAAGAGAAAA[A/G]CTACAGTCAGGAGATCCATCATAGAAGAAATACAG	R
AX-565730138	Affx-1240307443	Chrysophrys auratus	CAURATUSV1.SCAFFOLD.1106	30454	AGTGTGCTGCAAATCATTCTGTCTCTCTATTTTAT[G/T]ATACTTCAACCACTTTTGAATCCTATCATGTATGG	K
AX-565704155	Affx-1240294400	Chrysophrys auratus	CAURATUSV1.SCAFFOLD.1109	6796	GCACTCTGGAGCTCCATGAGTGTGTCACTGAATTT[C/T]CTCTGCTTCACATAATCTCTGTTCGTGATCTTTGG	Y
AX-565746247	Affx-1240315602	Chrysophrys auratus	CAURATUSV1.SCAFFOLD.1117	25732	AGGGCAATACTAACACACTTAAAAGAACAAACCAT[A/C]TCTAGTGGCTGACTCACTGGCAACTTGCAGGGCCT	M
AX-565723725	Affx-1240304276	Chrysophrys auratus	CAURATUSV1.SCAFFOLD.1118	3812	ATGTGACCTGAATGCAGCTCTGACAGATCTGTTAG[A/G]AGTCTGATAGATCATCACTTCAGACCCGTTCTCCA	R
AX-565723722	Affx-1240304274	Chrysophrys auratus	CAURATUSV1.SCAFFOLD.1118	16059	AAGCTGTGCGGCATTTTAAAAACTCAGCAGTGAAA[C/T]CTGATGACTTTATGTTGTTCAAAATAAGATTTTTT	Y
AX-565752320	Affx-1240318718	Chrysophrys auratus	CAURATUSV1.SCAFFOLD.1121	11357	GTCCACATGAAGGTATTGGAAAAGAAAAAACGTCA[A/G]CATTGTGTTATTTCAATAATAATTTTTTGATGGTC	R
AX-565751415	Affx-1240318155	Chrysophrys auratus	CAURATUSV1.SCAFFOLD.1122	30118	GCACAGGACGAGATCCAGATAACAGACAAAGAGGT[G/T]CAAACATTGCAGCTCTGATGTCACGTTATTTCTCA	K
AX-565725672	Affx-1240305299	Chrysophrys auratus	CAURATUSV1.SCAFFOLD.1124	2064	ACATTAGTGTAGATTTGGTGATCAGAAATGGACTG[C/T]ACTCCTGACAGTGTATCTATCAATCTATTCCATAA	Y
AX-565746532	Affx-1240315736	Chrysophrys auratus	CAURATUSV1.SCAFFOLD.1125	2112	TTATAAACAGGGAATGATGATAGACATGATCTATT[G/T]TCTCCTTTTCTTGGGTGTTCTCATAGGTTCTATGT	K
AX-565746659	Affx-1240315733	Chrysophrys auratus	CAURATUSV1.SCAFFOLD.1125	11439	ATGAAGCATGCACTGACATGGAAACTGAACCAGAG[C/T]CATTGAGCCAATTCACTTTGAATTCTGACACACCA	Y
AX-565746663	Affx-1240315735	Chrysophrys auratus	CAURATUSV1.SCAFFOLD.1125	19338	CAGTGCTGAGACTGTGCACTCAAAGCTGAGGGTAT[A/G]GTCTTGAGAACGTCCTAAACACATGGCTTGGATAT	R
AX-565755111	Affx-1240320111	Chrysophrys auratus	CAURATUSV1.SCAFFOLD.1127	13453	CATTAAATTACCAATGCCATGTTTATGATGAGTGC[A/C]GTATTAAAGCAGCTCTCGTGAGCTCTGACCAGACA	M
AX-565755112	Affx-1240320112	Chrysophrys auratus	CAURATUSV1.SCAFFOLD.1127	16286	TAAAAATCAAACTGTGAACACTTCAGTCATTGACA[A/C]CAACTTCCTGCCTGCATCCATCGCAGCCTTTCTCC	M
AX-565718986	Affx-1240301966	Chrysophrys auratus	CAURATUSV1.SCAFFOLD.1128	8916	TGTCTTCAGTTATGGCATTGTACTGCTTTTAAAAA[A/G]ATATGATATGTAATGACATGTAAGATTTCTGCAAT	R
AX-565718984	Affx-1240301965	Chrysophrys auratus	CAURATUSV1.SCAFFOLD.1128	33034	TGCGGACCTCAGAGAGCATTATCTTATGCATCATG[C/T]GAGGTCATACCTAAATCGGTGCACTGCATATGCCA	Y
AX-565723124	Affx-1240303983	Chrysophrys auratus	CAURATUSV1.SCAFFOLD.1129	12279	GCTTTCCGGTTGTGGTTTTCAAAATAAAAGCTCGT[G/T]TGGACTTTCTACATTTTCACAGTCAAAAACGTTTT	K
AX-565723126	Affx-1240303984	Chrysophrys auratus	CAURATUSV1.SCAFFOLD.1129	19614	TCCTGCGTAACTCCCAATACAAACTTAAAAGCACG[A/C]GTCAAATGTTGTAAAAGGCTGATAATCAACACTAA	M
AX-565721557	Affx-1240303202	Chrysophrys auratus	CAURATUSV1.SCAFFOLD.1131	5989	GTGATGCTGCTACATGCTACTGCTAAATGCTAACG[C/T]TCCTGTCGTCTCCATCCAATGGTTTAACGAGCTCG	Y
AX-565721551	Affx-1240303199	Chrysophrys auratus	CAURATUSV1.SCAFFOLD.1131	25225	CTGGGGAACGATTATGAGTGACGGATTGTAGATTC[A/G]GTAACGAAGAATTACAATAACTGACGCACCGGCGG	R
AX-565721555	Affx-1240303201	Chrysophrys auratus	CAURATUSV1.SCAFFOLD.1131	29250	GCCTGTTCTTACCTCTCCTCATGGCTGTCGAAAGC[A/C]AAGGTGCGTTCAACCAATGTGGTCCACTGAAGGCA	M
AX-565709386	Affx-1240297214	Chrysophrys auratus	CAURATUSV1.SCAFFOLD.1132	300	ATAAAAAATTCAGTCTATGTGTTGACCCACCATGA[C/T]ATCACCCACTGGTTTGTGAACTACCGTTTTGAAGC	Y
AX-565709384	Affx-1240297213	Chrysophrys auratus	CAURATUSV1.SCAFFOLD.1132	27678	CAGTTCAAACTAAATGGGAACTCTCTTGTGAAAAC[A/G]TTGCTCCACAGTGCTACTGGTGGCCAAAAACTCCA	R
AX-565714281	Affx-1240299535	Chrysophrys auratus	CAURATUSV1.SCAFFOLD.1134	10414	GAGTGAAGTCCATCAGGAGGATCTCTCAGTGAGAC[A/G]GAGAGCTTTTATTTAGGTCAGTTGATTAAAGGTTA	R
AX-565714080	Affx-1240299536	Chrysophrys auratus	CAURATUSV1.SCAFFOLD.1134	17582	ATTTTCCTTCTGAATCTTCTGTGATTATAAATGTG[A/G]GCAGCTCAGTTAAAACTCCACCAACAGGTTTATTC	R
AX-565725655	Affx-1240305290	Chrysophrys auratus	CAURATUSV1.SCAFFOLD.1136	715	CTGTCATGGTCTGTAAGGCGTGAATGATATTCGCA[G/T]AGCTCCCCCATTCACTATTTTAGGGTGGGGGTATT	K
AX-565725657	Affx-1240305291	Chrysophrys auratus	CAURATUSV1.SCAFFOLD.1136	7590	CATCTTTGGGTGACATTACTCAGCATCAAAGCTCA[G/T]ACTGTGATGCCACAGTTAGTTTAAGAAAAGTGATT	K
AX-565725774	Affx-1240305292	Chrysophrys auratus	CAURATUSV1.SCAFFOLD.1136	9360	TGGAAGTACTGAACTGTTCTGTGTTCTTTCTGTTA[C/T]AAATAGTTTGTTTTTAAGGAGTTGTTAATGAACAA	Y
AX-565704898	Affx-1240295018	Chrysophrys auratus	CAURATUSV1.SCAFFOLD.1140	9520	TAGCTCCAAGGGTTTAAATTCTGTTTGGGTCTAAA[A/G]ATGTATATTTAATAATTTAGTAATATTAGCATCAA	R
AX-565705376	Affx-1240295016	Chrysophrys auratus	CAURATUSV1.SCAFFOLD.1140	17627	AGTAACTCCTGCACACATTTTTTTAACTTCTGCAT[C/T]GACTAATTTATGTGAAAAAGGTTGATGTTTCGGCT	Y
AX-565746572	Affx-1240315756	Chrysophrys auratus	CAURATUSV1.SCAFFOLD.1144	6124	AGCTTTAGATCTGAGCCTCGACTGAATATAAATAT[A/G]ATTATAATATTATCTTTACATCTGAATTAATGAAG	R
AX-565746700	Affx-1240315754	Chrysophrys auratus	CAURATUSV1.SCAFFOLD.1144	17720	AGAGACTCTTTAAAAAACAGAAGTTACCATCTCAT[C/T]TTAAAATAAACCTAATATGAAAGTAAAGCCTCACT	Y
AX-565736635	Affx-1240310705	Chrysophrys auratus	CAURATUSV1.SCAFFOLD.1146	25027	TGTTCCTGGGGAAACACACGGGTCACCTCATGGAA[C/T]ATGTGACAGAATGAAAAAAATGTAGCAGTACAGCA	Y
AX-565718936	Affx-1240301941	Chrysophrys auratus	CAURATUSV1.SCAFFOLD.1147	6690	GAGCGGATTTTGTGAAAAAGCACAAAAAGCAAATG[C/T]GAATTTATGCCCGTTTCCATTCGTTATTGTTTTGC	Y
AX-565718934	Affx-1240301940	Chrysophrys auratus	CAURATUSV1.SCAFFOLD.1147	24676	ACTGGTAGTCCAGAAACTCCTCACTCAGTTTGTCA[C/T]GCTCCTCAGGTCCATTGTATGGGAGAAGTTCAGGA	Y
AX-565755450	Affx-1240320173	Chrysophrys auratus	CAURATUSV1.SCAFFOLD.1148	1911	GCATGAGTTTGATCAATGGTCATTTGTTTTATTCC[C/T]GTTACACGCCCGAGTATTAATTCAACCTGAACAGC	Y
AX-565755238	Affx-1240320174	Chrysophrys auratus	CAURATUSV1.SCAFFOLD.1148	6385	TTAACATATGTGCACTGTGATTTATGGAAGTGTCA[A/G]TGAGTGGAGTTACGAGGGGGTTGCTGTAGTTTTTA	R
AX-565755232	Affx-1240320171	Chrysophrys auratus	CAURATUSV1.SCAFFOLD.1148	11431	TGGCATGTTGTAGGCCCAACACTAGATCAGGATAA[A/G]GAATCAAGTATATCGTGAGCCGAAATGAAACAGGG	R
AX-565751340	Affx-1240318118	Chrysophrys auratus	CAURATUSV1.SCAFFOLD.1150	27306	ATGTTTGTTGTATCATGTGATCTTTACGATCTCTC[A/G]AACATTTTTCTTCTTCACAGACAAAAATGACTCGT	R
AX-565752993	Affx-1240318940	Chrysophrys auratus	CAURATUSV1.SCAFFOLD.1152	5688	TATTCTAACTGTTAGTGAGCACACTTTATTTTCAA[A/C]GTCTAACCGGATGTTTTGTATTACCAATCATTATT	M
AX-565752996	Affx-1240318941	Chrysophrys auratus	CAURATUSV1.SCAFFOLD.1152	6294	TAAAGATAAAAAGACGGGACTGACATCAAGAGTAG[A/G]AGAAGTAGTAGTGAAAATAGTTTTTACAGTGTAAA	R
AX-565752757	Affx-1240318938	Chrysophrys auratus	CAURATUSV1.SCAFFOLD.1152	19512	AGTGTTTTTAGGGAGATTTCAAAATAATTAGATTT[G/T]AATTTCAAACATTTAAAAACATTGTGATATTAATT	K
AX-565752760	Affx-1240318939	Chrysophrys auratus	CAURATUSV1.SCAFFOLD.1152	29065	TCTTCTACATGATTTGAACGCAGCATTAGCTTGTG[A/G]CAGACAGGCGGGTGAGTCAGCCAATAAAATGAAAG	R
AX-565720901	Affx-1240302925	Chrysophrys auratus	CAURATUSV1.SCAFFOLD.1156	2800	CTTTTCAGTCTTTTCATTGATAAGCAGCTCAGTGT[C/T]GGTTCCCCGTCTGGTTTAAAGCCACATTACAGGAC	Y
AX-565752326	Affx-1240318722	Chrysophrys auratus	CAURATUSV1.SCAFFOLD.1157	21672	AAGTTGTTTATGCATATTTTCACCCTACTCTTAAA[A/C]ATATTTAAAGTAGATGGCAGATATACAAAAGGATT	M
AX-565752328	Affx-1240318723	Chrysophrys auratus	CAURATUSV1.SCAFFOLD.1157	21711	TTTAAAGTAGATGGCAGATATACAAAAGGATTTCT[A/G]ATGTTACAAACCTGTGATTCCACACCAGTATCATC	R
AX-565752330	Affx-1240318724	Chrysophrys auratus	CAURATUSV1.SCAFFOLD.1157	25849	TATTTATTATTAAAGTCATCATTTGTTCATTAATC[A/G]ATTAGTCAACCGCAAGAAAATAATCAGCAACCATT	R
AX-565717154	Affx-1240301059	Chrysophrys auratus	CAURATUSV1.SCAFFOLD.1160	1270	TCACCAATACTAATATCAACAGGATTATTGACAGC[A/G]GCAACATCAACAGCAACAACGCCATCAATATTCTC	R
AX-565717294	Affx-1240301061	Chrysophrys auratus	CAURATUSV1.SCAFFOLD.1160	24304	TGACGACATTGACAAAAAAGATTTAATCACAGAAG[A/C]GGTATTAAAGCACGTACCTAAAAGAAGCAGAAAAA	M
AX-565755275	Affx-1240320193	Chrysophrys auratus	CAURATUSV1.SCAFFOLD.1164	111	CTACCAGTTGGATCTTGAATAGTTTGAGTAATTTG[A/G]AATGGAACTGACTTGTGTATGAGGATAGCAACACT	R
AX-565715279	Affx-1240300131	Chrysophrys auratus	CAURATUSV1.SCAFFOLD.1166	2946	TAAGTTATACAGTATAAACAAGTATGAATACTAAA[G/T]ACATAAAAATAGTTTGTTAAAAGAATTAAAGCAGG	K
AX-565715465	Affx-1240300132	Chrysophrys auratus	CAURATUSV1.SCAFFOLD.1166	4008	GTACAATTTAATTCAGGTTTTGTTAATTATATTTA[C/T]TGTATCAAAATTCTCATAAATACGTACAATGCAAA	Y
AX-565715461	Affx-1240300130	Chrysophrys auratus	CAURATUSV1.SCAFFOLD.1166	28837	CATTCACTCTGTACTCAAGTAAAAAAAAAAAAGCT[C/T]ACTTGTACATTTAACTTTGTATGTGTCATTTGTTG	Y
AX-565751858	Affx-1240318374	Chrysophrys auratus	CAURATUSV1.SCAFFOLD.1167	941	CACCCTGACAATGGTGGAAACAGTAATTTGTGTTT[C/T]AGTCTCTGTCTTGCACATTATGAACAAACCACAAT	Y
AX-565707092	Affx-1240296078	Chrysophrys auratus	CAURATUSV1.SCAFFOLD.1169	27208	CAATAATAAAAAATGTGGTATATGTGATTACATGA[G/T]TTCACTCTTTCATTTGTGGTTATATTTCACTCCAG	K
AX-565729876	Affx-1240307433	Chrysophrys auratus	CAURATUSV1.SCAFFOLD.1173	5635	ATGACTAGTAATTAATTGATTCAATTCCACTTTCT[A/G]ATAGAACTCTGCTAATTTTATTAATCTATTTTATT	R
AX-565730120	Affx-1240307434	Chrysophrys auratus	CAURATUSV1.SCAFFOLD.1173	7033	TTCATATTTGTAGTGCTTAATTAAGGGACAACTTG[G/T]TCATTTAATAATGTTTTATATACTGTACTGGCTGG	K
AX-565751831	Affx-1240318464	Chrysophrys auratus	CAURATUSV1.SCAFFOLD.1177	10683	AACACTAACACTAAAACACTAAATACATCAGTAAA[G/T]AAATAAATGATGGAAACCAGTTTGATTCATGACGT	K
AX-565752047	Affx-1240318465	Chrysophrys auratus	CAURATUSV1.SCAFFOLD.1177	22217	GGTTTTTTGCATGATGATACTTTTTACACGGTTCA[C/T]TTTCTGTAGGTAAATTTTTTCCCATCACACTTTTC	Y
AX-565736444	Affx-1240310611	Chrysophrys auratus	CAURATUSV1.SCAFFOLD.1178	103	CAGTGCGTAGCATCTACAGGGAAGCAGAGTATTGT[C/T]CTGCTATACACTTCTCCATACAGGAGGACTGACAG	Y
AX-565736293	Affx-1240310614	Chrysophrys auratus	CAURATUSV1.SCAFFOLD.1178	364	GATAGGTTGTTACAAAAGGCATCAAAAACTACATA[A/G]CTTTCAGAGATGATGCTGGGTTGGTGGGAGTGTGG	R
AX-565711492	Affx-1240298250	Chrysophrys auratus	CAURATUSV1.SCAFFOLD.1179	1789	TATCCCAGAATGGAAAATGAGCACTACATGCTGTT[C/T]ATTTTGATGTTATCAAATCCTAATACTAATATTGA	Y
AX-565711496	Affx-1240298252	Chrysophrys auratus	CAURATUSV1.SCAFFOLD.1179	2406	TCACTAAGTGACTGATCAAGAAGAAAGACAATTAG[A/G]CTATGCAGCGTCGCAGCAAATGCATGCATGTTTTA	R
AX-565733709	Affx-1240309335	Chrysophrys auratus	CAURATUSV1.SCAFFOLD.1183	4390	GTCCAACTGTCTGCTGCTGAAAACTCGCCAAAGTT[C/T]CACAGGAAAGTAAAACTCTTGAAATGATTCATGAA	Y
AX-565752538	Affx-1240318707	Chrysophrys auratus	CAURATUSV1.SCAFFOLD.1184	527	CAGGACCAGGACCAGGACCAGGAGGGAGAGGCCCG[G/T]GGGTTCGATCTCTTCAACATGACACAAGTAAACAT	K
AX-565752300	Affx-1240318708	Chrysophrys auratus	CAURATUSV1.SCAFFOLD.1184	870	ATGTTGAAGGTTTTTAAAATATCAAAGATATCAAC[A/C]GTCACATTTAGACATTACGTCATCACTTCACTACG	M
AX-565719103	Affx-1240301971	Chrysophrys auratus	CAURATUSV1.SCAFFOLD.1187	9937	CAGGACCCTGACATTTTCTTTGTGCTGTTTTGAGC[A/G]GTTAGCTGAGGCACGACATTGGTCTGATGCTGAGC	R
AX-565723395	Affx-1240304112	Chrysophrys auratus	CAURATUSV1.SCAFFOLD.1188	4162	GCAGATCATGTTTCAGGAGGTTTTCAGTCCGTTTC[A/G]GATTTTATAACGGGTGTGTACTGCAGAAACGAGAG	R
AX-565723397	Affx-1240304113	Chrysophrys auratus	CAURATUSV1.SCAFFOLD.1188	5422	AAGGTCTCATAAGGTCCAACAACTACAATATTTAT[G/T]TTACACTCTTTCTAGTTTGGAAACCACAAAATGTA	K
AX-565723393	Affx-1240304111	Chrysophrys auratus	CAURATUSV1.SCAFFOLD.1188	32143	ACTTTGCCCTGACCTCATTTGTACTTTGTTCTTAT[A/G]AAATACTGGATACTTTAACTCTCTACATGCCTCCA	R
AX-565733883	Affx-1240309421	Chrysophrys auratus	CAURATUSV1.SCAFFOLD.1189	19478	GTAAAACTAGTTGATGTTGAATGAGAGCAGTAAAA[G/T]GGGCACATTTGATTGTCAGTACAATAATCTCAGTC	K
AX-565733885	Affx-1240309422	Chrysophrys auratus	CAURATUSV1.SCAFFOLD.1189	19608	GTATGCACGCTGCAGAAGCACAATAAGACACCAAG[A/G]AGCTATACGTATGTGTTTACAGAAAATGCAACCAT	R
AX-565721629	Affx-1240303238	Chrysophrys auratus	CAURATUSV1.SCAFFOLD.1193	7055	ACTCAAGGCCAGCCGGTACAATTGTATCTGGCCCG[C/T]GAGATAATATCTTATGTCTATACTGGCCCACCAGT	Y
AX-565721623	Affx-1240303235	Chrysophrys auratus	CAURATUSV1.SCAFFOLD.1193	13011	GCTAGTAGAGGACTGCAGTGAAGCAAGATACCCAG[C/T]GCACAAACTTGAATTCTTGGCCCTTAAGTGGGCCA	Y
AX-565740354	Affx-1240312646	Chrysophrys auratus	CAURATUSV1.SCAFFOLD.1197	12531	AGAGGATAGCTAAGGCCAGAAATTGGCCTGATGCT[A/G]ACTGTGCCCTTATGCTTTAGGGTGTCCTCTCAGGG	R
AX-565740516	Affx-1240312647	Chrysophrys auratus	CAURATUSV1.SCAFFOLD.1197	19936	CTGGGCACTGGTCACTTGTTTTTCAATCAAAAGAT[A/C]TTACATCATCTCTGGAGCACACCTCTTTCTCACTT	M
AX-565711827	Affx-1240298312	Chrysophrys auratus	CAURATUSV1.SCAFFOLD.1199	664	TTTCAAACTTTAATAAGATGTCTAATTATTATCTT[G/T]ACCTGATAACGTCACAAGCAAATACAGGAAGTAGC	K
AX-565711610	Affx-1240298309	Chrysophrys auratus	CAURATUSV1.SCAFFOLD.1199	10186	AGATGACTTCAAACTCAACGGTGGATTAAAAACAC[A/G]ATAAAACCTCATCTATGCGGGACAGTTCCACATTC	R
AX-565711822	Affx-1240298310	Chrysophrys auratus	CAURATUSV1.SCAFFOLD.1199	10621	AATGGGACGCGTAGACATTATGGATCCTGTGGACA[A/C]GTATCGTCACTAACGAACAAGTGAACAAGTTGAGT	M
AX-565723909	Affx-1240304368	Chrysophrys auratus	CAURATUSV1.SCAFFOLD.1200	13241	TATGTGACTGAGAATAACCCTCCAGGAGTGTCGGT[A/G]TTTTCTTTAATTGCGTCTGATCGTGACGAGGGAGA	R
AX-565704985	Affx-1240295063	Chrysophrys auratus	CAURATUSV1.SCAFFOLD.1201	202	GTTGTTTCTAAGGTTTCTTGTTACTGACACTACAA[A/C]CTAAAGCACTACTGCTGGAATGAACAACAAATACA	M
AX-565705468	Affx-1240295064	Chrysophrys auratus	CAURATUSV1.SCAFFOLD.1201	20570	ACCACTCTGAGCACAATGAAGATTCCTGATGAAAC[A/C]AATGTGTCAAAGCAGCGTCAAGCTGAGAAATCATT	M
AX-565721135	Affx-1240303039	Chrysophrys auratus	CAURATUSV1.SCAFFOLD.1202	23709	CTCCTGCTGATAGATAACAGACAATCCAGGACTGA[A/G]GCACCCAGTTCAGAAAAACAGCAGCAGCCATTTGA	R
AX-565721235	Affx-1240303040	Chrysophrys auratus	CAURATUSV1.SCAFFOLD.1202	27736	GCCAGTTCCAGGACAGTGGAGTGGACCAAACCTGG[A/G]TTGGACCCTGAGTACATCCATGTTCACCAAGATGG	R
AX-565711628	Affx-1240298317	Chrysophrys auratus	CAURATUSV1.SCAFFOLD.1208	18330	CTAATTTTAGGAGTTGTTGAGTGGCGTAAAACTTT[A/G]TAACGTAGTGAAACTCTGTCTCTGACAGATTCTGA	R
AX-565705152	Affx-1240294905	Chrysophrys auratus	CAURATUSV1.SCAFFOLD.1211	449	AGATACAGTGAGAAAGTCATCCAGAAAGTGAATGA[C/T]ATGTGGAAATTGGTGATTGTTAAGTTGTTTTGGGC	Y
AX-565705146	Affx-1240294902	Chrysophrys auratus	CAURATUSV1.SCAFFOLD.1211	19903	CCTTTATGTAATTGGTTGAGTGGCTTCTTAGTTCA[A/G]CTATGTACTTGTGTAATTCACCAATGATTTTACTA	R
AX-565733252	Affx-1240309015	Chrysophrys auratus	CAURATUSV1.SCAFFOLD.1213	453	CTGATGAACTGTGAGACACTTTAAGTCTTTGTGTG[A/C]TTTATGGTTTCAATTTGAATTAAAAGTAAGATGAA	M
AX-565733069	Affx-1240309016	Chrysophrys auratus	CAURATUSV1.SCAFFOLD.1213	903	CAGCTGATTTACAACTAATGACATCTTTTTAAAAC[C/T]TTATCACCCAGTCAGGTGTTTTGCTGATCGTGCAC	Y
AX-565733836	Affx-1240309399	Chrysophrys auratus	CAURATUSV1.SCAFFOLD.1217	1844	GGTTATGAAATGTTTGGTAACTCTTGAAAATGAAG[C/T]GCAGAGAGATTTCATCACTACCAAATTAAAGTCAT	Y
AX-565734024	Affx-1240309402	Chrysophrys auratus	CAURATUSV1.SCAFFOLD.1217	5693	AGCCTGAATATTTCCACATTTTTACTCTGTGAGCT[A/G]ATGATTGATTTTCACCAAAGCAGACGTGGTTGTGC	R
AX-565733839	Affx-1240309400	Chrysophrys auratus	CAURATUSV1.SCAFFOLD.1217	23635	GTTTGGAGTTTCCATTTTCTAAACTTCTTCATTCT[A/G]AACCTTCTTCAGCTCTGAACAGATTACTAAACACT	R
AX-565751391	Affx-1240318240	Chrysophrys auratus	CAURATUSV1.SCAFFOLD.1218	22407	TATTAATGATAAAATGTGAAAATGTTCATGGAATA[C/T]ATAGAAAATAGTTTGAGCAAGAGTCACAAATATTT	Y
AX-565751919	Affx-1240318509	Chrysophrys auratus	CAURATUSV1.SCAFFOLD.1219	15217	AAACAACAACAGAAACACAAATTAAAGTGAGAAAC[G/T]TATGAGTTAATTACTGCATCAGTGTCAGTCGAACA	K
AX-565751921	Affx-1240318510	Chrysophrys auratus	CAURATUSV1.SCAFFOLD.1219	17641	AGATCAGATGTTTTTAACAAGACAACATGACATTT[C/T]CCAGCTGTGTTTGTGCCAACAAAACCAGATATTTC	Y
AX-565723534	Affx-1240304228	Chrysophrys auratus	CAURATUSV1.SCAFFOLD.1222	1798	AGACAATGTGTATTCAATCTGCATGTTAATGGTGA[A/G]TGTGTGTTTTTTTTTGTTCATGTTTAGCAGTAAAC	R
AX-565723635	Affx-1240304229	Chrysophrys auratus	CAURATUSV1.SCAFFOLD.1222	8716	AGAGCAGACAGAAACATCTTTTAGTTTAATGTCCA[A/C]ACAGTTCAGGAGTCAATCTGAGAGATTCAGACAGC	M
AX-565723532	Affx-1240304227	Chrysophrys auratus	CAURATUSV1.SCAFFOLD.1222	10521	CCTTTTTAATGAATATCTTACTTTGTGAAATACCC[A/C]AACACCCATCAGCCTCTTCCAGTCCTCAGCAGTGA	M
AX-565704988	Affx-1240294819	Chrysophrys auratus	CAURATUSV1.SCAFFOLD.1225	2669	CCGCAGGGGGAGGTCGGTCTGGATGACGGCCTGAG[A/G]AAGGATCAATTCAAAATAAATATTCTTGGTTTTAT	R
AX-565704497	Affx-1240294820	Chrysophrys auratus	CAURATUSV1.SCAFFOLD.1225	5387	TTTATGGTTGATGTCATTTAGCTGAGGATGGATCA[A/G]AACTTCAGATAAACACTGAAAATGTTCACAGTACT	R
AX-565746584	Affx-1240315762	Chrysophrys auratus	CAURATUSV1.SCAFFOLD.1226	17472	CAACATTTGTTCAATCATATGTTGTGTGTTTATAC[A/C]GTCCTGCAGCTACACACACACACACACACACACAC	M
AX-565723024	Affx-1240303972	Chrysophrys auratus	CAURATUSV1.SCAFFOLD.1227	278	CCATTTGATTTTTTTTGTGATTTTAATATGCAAAT[G/T]ACGCATTTCTTTCGCTAGAATTTCTGGGAGTATAT	K
AX-565723096	Affx-1240303970	Chrysophrys auratus	CAURATUSV1.SCAFFOLD.1227	17347	ACGGCAAGTAACGTGTAAAGCAAACACCCACAGCA[A/G]TTATCAGTAACTGCCAGGCAGCCTTTACAAACTGC	R
AX-565723097	Affx-1240303971	Chrysophrys auratus	CAURATUSV1.SCAFFOLD.1227	19058	CCTGGCACCCCTTTATGAATAAAGAACTTAAGTAC[A/C]AAAGTAGTTGCCCAATACTATTACAGGAACACTCA	M
AX-565751977	Affx-1240318541	Chrysophrys auratus	CAURATUSV1.SCAFFOLD.1229	15917	ATGACAGCCTGCATGTTCAACTACTATACTATGAA[A/C]AAATGCAACTGCTACAATTTTTACACAAATATTAG	M
AX-565744273	Affx-1240314611	Chrysophrys auratus	CAURATUSV1.SCAFFOLD.1231	26290	AGAAGAAAAGCAAACTGAAGAAAAGGATGAAGAGA[A/G]GTGAGACACGACGCAGAAGACAGCTCGACTGAAAG	R
AX-565738499	Affx-1240311638	Chrysophrys auratus	CAURATUSV1.SCAFFOLD.1234	16321	ACACCTACACAGAACATGGTCAGTGAACGCCTCAT[G/T]TTAAACAAACTGAACATGAGTTTATCAGAGATGCC	K
AX-565738505	Affx-1240311641	Chrysophrys auratus	CAURATUSV1.SCAFFOLD.1234	22518	TTTACTTAAAATTATCAAAAGTATAAGTATTCATT[A/G]GGCAGTAAAGTTGCCCTTTTTCTATTATATTGGAT	R
AX-565736562	Affx-1240310669	Chrysophrys auratus	CAURATUSV1.SCAFFOLD.1237	3088	GTTATCTCTCTCACCTTGCTGGCAAAATCCTGTGA[A/G]TTTTTGAGGTGTTGAGTGTTACAGACCAAAGGAGC	R
AX-565752390	Affx-1240318635	Chrysophrys auratus	CAURATUSV1.SCAFFOLD.1238	1303	AACAGAACATGTGACTCTTAATTCACTAAACAGTT[A/G]TAATTGCATGTGTTTGCTCTCCTAGTCTGTGAGAT	R
AX-565752159	Affx-1240318636	Chrysophrys auratus	CAURATUSV1.SCAFFOLD.1238	20434	GTCTGACTGAGTTTAATTATTGTAAAAGACTGATC[A/G]CTGTATATAATGTTTCCATGTCTGAAGTGTAGAGC	R
AX-565752078	Affx-1240318478	Chrysophrys auratus	CAURATUSV1.SCAFFOLD.1239	11118	TCAAATAAATTCAAGCCACCAATTCAGTTTGGCCT[C/T]AGCTTTTCGAAAAAACCCTAAATTATTTCAGTTTT	Y
AX-565734315	Affx-1240309545	Chrysophrys auratus	CAURATUSV1.SCAFFOLD.1244	4742	ACAAGAGTGAGTGTATATGTGTGTGTGTGCGTAGT[C/T]CCGACCATAAAAGTTACTGGCTACTAGTTATTGTT	Y
AX-565734139	Affx-1240309546	Chrysophrys auratus	CAURATUSV1.SCAFFOLD.1244	4795	TGGCTACTAGTTATTGTTTGTTAATACTATTCTGA[A/G]AGTAATTGGTATGGTACTTGCCATGTTGTGTATAT	R
AX-565734313	Affx-1240309544	Chrysophrys auratus	CAURATUSV1.SCAFFOLD.1244	22183	GGTGAGACCTCTTTACTTTGTCTTTTAAAGGTTAT[G/T]TATGTGAGATTTTGAATATTGACAGCCGCTGAAAG	K
AX-565709074	Affx-1240297065	Chrysophrys auratus	CAURATUSV1.SCAFFOLD.1245	2607	ATTCATCTGCTGATAACTTTCACGTTTGATTGATT[A/C]ATTCTTTAGTCTATAAAGTGTCAATAGAAATGTGA	M
AX-565709068	Affx-1240297062	Chrysophrys auratus	CAURATUSV1.SCAFFOLD.1245	15563	ACATACACATGATTAAATCTGAATTACACATTAAA[A/G]TATTGAGAACACAAAAAGAGAAGCAGTGTCAAACA	R
AX-565709391	Affx-1240297063	Chrysophrys auratus	CAURATUSV1.SCAFFOLD.1245	15791	CACTATTTAATGTGTTCTTATGGATAAGGCTTCCT[A/C]ATAATTCCTACTTGATCTTGGCTTACCGTTTACAG	M
AX-565717223	Affx-1240301090	Chrysophrys auratus	CAURATUSV1.SCAFFOLD.1246	17628	TCTTGATGTTGTGCTGCCTTGAAATACAAAAAGCA[A/C]AACTTTCTTTTTGAATAAAGATAATCTCTCCGGAC	M
AX-565717357	Affx-1240301091	Chrysophrys auratus	CAURATUSV1.SCAFFOLD.1246	18017	CCCAGTGGTTCAGGAACAACTGCGACTGGTCATTG[C/T]TGAGTGGTCAAACCCAAACATGGGTGCTGCCTCAA	Y
AX-565754955	Affx-1240320033	Chrysophrys auratus	CAURATUSV1.SCAFFOLD.1248	794	ACATACATATATATGTAAGTATATACGAACCCTAA[C/T]CCTTACACACACACACACGTATATACATATGTACA	Y
AX-565755167	Affx-1240320032	Chrysophrys auratus	CAURATUSV1.SCAFFOLD.1248	2246	AACATCCTGTCCTAGTCTAAAGATGTTAAAATAAC[A/C]TTTTATAGTCCGTCATCTCTGTCTTTCTTTCTCTG	M
AX-565754958	Affx-1240320034	Chrysophrys auratus	CAURATUSV1.SCAFFOLD.1248	9995	GCGACACATCAAAGTGACCAGAACAAAAAAAGTGT[A/C]AAACTGAGGGAAACAAAGTATTTCAAGTTTTATTT	M
AX-565723144	Affx-1240304031	Chrysophrys auratus	CAURATUSV1.SCAFFOLD.1249	15105	TTTTTAAGGCTGTTGACAGGATTTACTGATCTACA[A/G]CCGAGTGATCGAAAGAGATATCAAAATCTCCTCTC	R
AX-565723145	Affx-1240304032	Chrysophrys auratus	CAURATUSV1.SCAFFOLD.1249	21313	GTATTTATGAATGTAAATGAAGGAAGTTCCTGTAA[A/G]TCTGTGAGTGCACAGTGTTAAAGAGCAGATGTGTG	R
AX-565723418	Affx-1240304122	Chrysophrys auratus	CAURATUSV1.SCAFFOLD.1250	14413	ACCATCTCCCTGAGCTCAACTAGAACCACCTACCT[A/G]ACCACTAAATACTTGTCACCACCAGCACATCTGAA	R
AX-565723856	Affx-1240304342	Chrysophrys auratus	CAURATUSV1.SCAFFOLD.1251	5226	AGCGCTCCATCTCATTCATCTTATCTTCTATTGAT[A/G]TTATTCTTTTCTGGTGGTCATCCATGGCTTGCTTC	R
AX-565723760	Affx-1240304340	Chrysophrys auratus	CAURATUSV1.SCAFFOLD.1251	15428	AATTTTAATATGTTTTTCCACCAGATTACATAAAG[A/G]GGCATACACATACCACATAGCTAAAAATAAATATA	R
AX-565746435	Affx-1240315622	Chrysophrys auratus	CAURATUSV1.SCAFFOLD.1253	3130	AAGTTGGTGTTTGCTTGTGCTTAGACAGCATTTAA[C/T]TGGATTTTTTATTTGTATCAAAAACATGTGTATTA	Y
AX-565746437	Affx-1240315623	Chrysophrys auratus	CAURATUSV1.SCAFFOLD.1253	4355	TTTACTTGGGTACCAGCACCAAATTCCAGGCACCA[A/G]TATTGGTATGGGTTCAAATATGAACGGTACCCAGC	R
AX-565733281	Affx-1240309124	Chrysophrys auratus	CAURATUSV1.SCAFFOLD.1255	6080	TTCAGTTTACACTGATTAAAAAAAGTGAAAAGCAG[C/T]AAGTCCTCACAATTGAGGCACAACAAGTAGGGAAT	Y
AX-565733279	Affx-1240309123	Chrysophrys auratus	CAURATUSV1.SCAFFOLD.1255	20876	CCAGGCAAATTTGCATCTAGTTGCATCATTCTATT[A/C]ATTTTCTTACAATCTCGTTGCCTAAAATGAGCTTT	M
AX-565720790	Affx-1240302869	Chrysophrys auratus	CAURATUSV1.SCAFFOLD.1256	10921	TAGATACCCACAATTTGTTTATGTCTCTGAAAATA[A/G]AAAAAACAGAATAATTTTAGAGGCTTCAGTTCATC	R
AX-565720792	Affx-1240302870	Chrysophrys auratus	CAURATUSV1.SCAFFOLD.1256	12101	AGATTGTCAGAAAACATGTATAGGCTACTAAAGTA[A/G]AACGAGCCCAGGTCAACATACTATTTACTAAAAGG	R
AX-565723398	Affx-1240304162	Chrysophrys auratus	CAURATUSV1.SCAFFOLD.1263	297	TATCACTAATTAAGAAATACAGCCCTAGAAATAAG[A/C]ATCCCCCCCTGCGGAAATGGCCTTCATTAAAACAT	M
AX-565723399	Affx-1240304163	Chrysophrys auratus	CAURATUSV1.SCAFFOLD.1263	4030	GCATAAAATCGCTTGTGTTATTATTCTTTTAAACC[C/T]TCAAATTAAATGCAAGTTGTGGAAAACAGTTCTTG	Y
AX-565723396	Affx-1240304161	Chrysophrys auratus	CAURATUSV1.SCAFFOLD.1263	21797	CAAGAATTTCACGCTAAGATCAAATAATTTCACTC[A/G]CAGCCAAATTTGAACTGAATTTGGACCCATTTTTG	R
AX-565709551	Affx-1240297144	Chrysophrys auratus	CAURATUSV1.SCAFFOLD.1268	305	TGGGATGGAGGTATGCACTCTACTGAGTGCCATAC[A/G]AGTTTGTGCTTGACTTTGGCCCTTAAAAAGGCTCT	R
AX-565709546	Affx-1240297141	Chrysophrys auratus	CAURATUSV1.SCAFFOLD.1268	15157	CTGACAGAGACAAATACACACTGAGTGTTCAGTTC[A/G]AGTTGAAGCCTCAGAGGATTTTCTCTGACTCCACA	R
AX-565705280	Affx-1240294968	Chrysophrys auratus	CAURATUSV1.SCAFFOLD.1269	8746	TACACTTTAGTTACTAGTTACCTTTCAGATTACAA[C/T]TTTCATCCTTTATGGGTTCAGAAAATTCCACTTTT	Y
AX-565705278	Affx-1240294967	Chrysophrys auratus	CAURATUSV1.SCAFFOLD.1269	21976	AATAGGCCCCCTCAGCCGAGGGACGACCAACACAT[G/T]TGGAATGAAACCACAACAGATGTCAGATTTTGGCA	K
AX-565722993	Affx-1240303957	Chrysophrys auratus	CAURATUSV1.SCAFFOLD.1270	11433	AGCTACAAGAGTAGCAATTAGGGTATTAATGCTAA[A/C]TCAAAATTGTGGTCGCAACATTAGCTGACATTTCA	M
AX-565723074	Affx-1240303959	Chrysophrys auratus	CAURATUSV1.SCAFFOLD.1270	15213	CGATCTTTTATCTATAGAGCAATAACTCTGTGGAA[C/T]AATTTGCCTCACTACCTATGTTGTACTGAAAGTAA	Y
AX-565746678	Affx-1240315806	Chrysophrys auratus	CAURATUSV1.SCAFFOLD.1275	8287	TGCAGCACTAGACAGCACTTGAAAGCAGACACTAA[A/C]AGTAAAATAATAGAAGTACTCTGGTGCTTTTTTGA	M
AX-565746806	Affx-1240315807	Chrysophrys auratus	CAURATUSV1.SCAFFOLD.1275	8689	GTTAGTGGGTGATTAAACAGTCAGAAGTGTATGCT[A/G]TGTGGAGTAATATGCTTTGATTACATAGATATAGT	R
AX-565746808	Affx-1240315808	Chrysophrys auratus	CAURATUSV1.SCAFFOLD.1275	9603	AGTATGTGAAACCAATAAAATATTATGTTCTTGAC[A/G]GATTTTTAGTTCAGTTTTAATTCCTCTGTAAGTGC	R
AX-565751873	Affx-1240318381	Chrysophrys auratus	CAURATUSV1.SCAFFOLD.1276	15075	GACTTGATTTATCAAGAAGCATTCTCTAAGCACTC[G/T]GGATCAGCCATTTCGGAAATATAATGATGAAGATA	K
AX-565709742	Affx-1240297239	Chrysophrys auratus	CAURATUSV1.SCAFFOLD.1277	511	GGCTGCAAAGTAACTAAGTACATTTACTCAAGTAC[C/T]GTACTAAATATAAGGAATTACAGATAAAAAGCACA	Y
AX-565709442	Affx-1240297240	Chrysophrys auratus	CAURATUSV1.SCAFFOLD.1277	7128	TAAATAACCAAAACCATCCTTGTTTGTGAGCTTTT[C/T]CTCTGAATGTGATGGTGGAAGAGTCTTTTATTAAA	Y
AX-565709444	Affx-1240297241	Chrysophrys auratus	CAURATUSV1.SCAFFOLD.1277	7233	CTGTGTTTATGATCTAGTGTTGGTCCTGAGTATAT[C/T]TCTATATTCCTTTCTGTTTCTATAAGTTGTGTTTG	Y
AX-565715432	Affx-1240300207	Chrysophrys auratus	CAURATUSV1.SCAFFOLD.1286	494	TCAAAAAACGAAACAATGAAACAAGTTTAAAAAAG[A/G]AAAATAAGCTAAAATAGGATAGGTTTAAAGAAGAC	R
AX-565715428	Affx-1240300205	Chrysophrys auratus	CAURATUSV1.SCAFFOLD.1286	4799	TAAAACAAAAGGTCATGTTATACACTGCGCATGCT[A/C]CAAATAAAATAAAGAAACATGGTCCTCAGAGAGAA	M
AX-565746181	Affx-1240315569	Chrysophrys auratus	CAURATUSV1.SCAFFOLD.1291	7185	ATGATTTTAACTGTTCTCTTGATTGGGAATGAAAC[A/G]CTGTGGAGCGAAAATGCTCATTCCCACTAATCTTG	R
AX-565746318	Affx-1240315566	Chrysophrys auratus	CAURATUSV1.SCAFFOLD.1291	12922	CACTGTCTGCGGCTGCTTATCACATGAAAGGATCC[A/G]TGGTATTCTCCAACTGGCAATAAAGATGTGAACTT	R
AX-565736663	Affx-1240310719	Chrysophrys auratus	CAURATUSV1.SCAFFOLD.1298	12694	TGAATGTTATTGAAGATGAGCCAACATGCCAATCA[C/T]GGGACACATGGCTGTAGCCAGCAATGAGTAATTAT	Y
AX-565736499	Affx-1240310721	Chrysophrys auratus	CAURATUSV1.SCAFFOLD.1298	21556	TGAATGAAAACGAAACTAAAAAATGAGACACCTGC[A/G]CTTGTGCCTAATTGCTCATGCACACACACACAAAG	R
AX-565751254	Affx-1240318170	Chrysophrys auratus	CAURATUSV1.SCAFFOLD.1299	13981	GCACTTCAAACTGCTTCATGATGACAATACTGTGA[C/T]TCTACGTTTCAAATCATTCTGGTTCTGCTCCAGTC	Y
AX-565751256	Affx-1240318171	Chrysophrys auratus	CAURATUSV1.SCAFFOLD.1299	17316	CGTCCTGACTTTACAAGCGAAGGAAACTTGAAACG[A/G]TCGGATTTTGAGTGGAGTTTGGTCCTGTACGGAGG	R
AX-565714262	Affx-1240299525	Chrysophrys auratus	CAURATUSV1.SCAFFOLD.1300	4614	CTCAAATAAACACTAGATGTTTCTGTCTCTCTCTT[C/T]AATTTCTACAGCACCGTCTTGAAACATAGTGTGCA	Y
AX-565714061	Affx-1240299526	Chrysophrys auratus	CAURATUSV1.SCAFFOLD.1300	5004	ACCAAAGATGTAGAGAGAAGAGAACTAGACAGGAA[A/C]AGATTGAATTGGAGGAGATTCATGAGCTAGTGAGA	M
AX-565714057	Affx-1240299524	Chrysophrys auratus	CAURATUSV1.SCAFFOLD.1300	17760	CATTTACTTCGAGTAGAATAGATATGACTCAAATC[C/T]GATGTGATTCCTTACACAAGAGCAAAAAAGTGTGT	Y
AX-565754991	Affx-1240320051	Chrysophrys auratus	CAURATUSV1.SCAFFOLD.1303	2552	TTACATGAAAATCTTCGTAATTATTCCTTTAATCC[G/T]ACGGTAAGACATGCATACAACTGGTGGCGGTGTTT	K
AX-565754985	Affx-1240320048	Chrysophrys auratus	CAURATUSV1.SCAFFOLD.1303	15347	GTGTGACTGACGGAAAAATGTAAATGTAGACAAAA[A/C]ACACAGACAGGGAGGGGTACATGGATGAGGAGTGG	M
AX-565755201	Affx-1240320049	Chrysophrys auratus	CAURATUSV1.SCAFFOLD.1303	16222	TGTAAAAAAAGGGTAAAAACAAAGGGTTGTTGTTG[C/T]GCTTGCTGGCAGTCACTACAAATTGCTGAGACTTT	Y
AX-565751931	Affx-1240318517	Chrysophrys auratus	CAURATUSV1.SCAFFOLD.1305	3600	TCTTTAACCATTTTATGTCATATTGGTATTGATAA[C/T]GCCTCTCATAAGAATATTCCCCCTCTGCTCTCAGG	Y
AX-565751927	Affx-1240318514	Chrysophrys auratus	CAURATUSV1.SCAFFOLD.1305	11318	TGTACACATTACCTGCTCCCTGATCCAGTAAAGAA[A/G]GAACAGGGAGGACGGAAAAGAGGAGCAGAGGAACA	R
AX-565751930	Affx-1240318516	Chrysophrys auratus	CAURATUSV1.SCAFFOLD.1305	18063	GTGTATCTGGAATCTGCTCCAACATTAATGGAGCC[A/G]ATGGACCATTAGGTCTATGTCATCATCCCACTGCT	R
AX-565711693	Affx-1240298237	Chrysophrys auratus	CAURATUSV1.SCAFFOLD.1306	12530	AACAACAAAATCAGTGGACAAGTTGATTAACAGAA[C/T]ATCAGATACACATTTTAATATATGTAAAGTGTTTG	Y
AX-565711699	Affx-1240298240	Chrysophrys auratus	CAURATUSV1.SCAFFOLD.1306	19001	CAGAGTTTCCATAGAAGGAGTGCGGCGCCGCTCGG[C/T]CCGTTGAAACGACTCATTCTTCGTGATGCTCTTGT	Y
AX-565755359	Affx-1240320128	Chrysophrys auratus	CAURATUSV1.SCAFFOLD.1307	18222	TCCTCCCTGAGAGATCTCAGTTGGTCCCTTTCAGC[A/C]GTGAGGTTGTCACACTTTTCAGCCAGAAGTGAACA	M
AX-565755148	Affx-1240320129	Chrysophrys auratus	CAURATUSV1.SCAFFOLD.1307	18348	AGCTGCTCCTTAAGTTCACAGATTGATTGTCTCAT[A/G]TCAGATCTTTCAGTGTGAAACTCCTTGGCCATGCT	R
AX-565755150	Affx-1240320130	Chrysophrys auratus	CAURATUSV1.SCAFFOLD.1307	19091	CTCGAATGAGAAAATGCTCGTGTGTAAATTCAGTA[A/C]TTCAGCTGAAAAATCCTCACCTGTGATAACTTACT	M
AX-565729925	Affx-1240307459	Chrysophrys auratus	CAURATUSV1.SCAFFOLD.1310	310	TCAGGTGTTGGCTAACACCAATTACACTGCCAATA[C/T]AGTCTGCTACCACACTTAGGGCTATACTCATGTCA	Y
AX-565729919	Affx-1240307456	Chrysophrys auratus	CAURATUSV1.SCAFFOLD.1310	18931	CAACAAACACAGAAAAGATACTGGAGCTAGGAATA[A/C]GAGTAAGTTTTGAAAGCTAATATTCTTGCTAGCTA	M
AX-565740880	Affx-1240312827	Chrysophrys auratus	CAURATUSV1.SCAFFOLD.1312	11282	TCATAATTTGGACTTTATCTCATGATTCTGAATTA[A/C]TGAATACACTAAATAAAGAATCTGTCCTTAAAGGA	M
AX-565740883	Affx-1240312828	Chrysophrys auratus	CAURATUSV1.SCAFFOLD.1312	12177	ATATACTATCAAAATCTTTTTTTTTTATTCAAATG[A/C]CAAATGTGCTGCTTTGCGCTGATGCAATGTATGTA	M
AX-565740726	Affx-1240312829	Chrysophrys auratus	CAURATUSV1.SCAFFOLD.1312	20307	TGTTGAACCCTGAAACTATTTCCAGTTTATGCAGA[A/G]GACAAAGTGATTTAGAAAAGACCTACAGGCACTAA	R
AX-565704710	Affx-1240294926	Chrysophrys auratus	CAURATUSV1.SCAFFOLD.1315	1560	TTGGAGAAACACCATATTCAGTATTATTGGTTATC[A/G]CTTTACCATCTGTACCATCCAGACCAGGATGGAAA	R
AX-565704714	Affx-1240294928	Chrysophrys auratus	CAURATUSV1.SCAFFOLD.1315	5445	GATACAGTATATATCCTTTCTAGACAGTTTGTAAG[C/T]TTATTATGTTTATCTCTTTGCCTGAGTAGTAAACT	Y
AX-565736755	Affx-1240310765	Chrysophrys auratus	CAURATUSV1.SCAFFOLD.1316	2460	GTCTTTGTAGGCTCTGAACACAGAAGCTGAGAAAG[A/G]AGTTCGTCCCAATTGAAAGTCATTTTTCTCCGAAC	R
AX-565736586	Affx-1240310766	Chrysophrys auratus	CAURATUSV1.SCAFFOLD.1316	6466	AATGTACTGTGACGGTCACATGGTCAAAATAATGA[A/C]CCTGTATGTGTGTTCTTGTGTTTTCAGGCACGTAA	M
AX-565742523	Affx-1240313664	Chrysophrys auratus	CAURATUSV1.SCAFFOLD.1318	1703	TTAGTACACTTGCAGATTTCTCTGGTTTGAACATA[A/G]TTGGTAACATTCAGCATAATGTAAGTACACAATTC	R
AX-565742525	Affx-1240313665	Chrysophrys auratus	CAURATUSV1.SCAFFOLD.1318	19376	TTATTCAAGCAACTGGGCTGGAATGGCCCTATGTA[A/C]ATTTTATAGCATTTTATTACAAACTGTCAGTTCTT	M
AX-565746402	Affx-1240315606	Chrysophrys auratus	CAURATUSV1.SCAFFOLD.1323	300	GTAGAGCACAAACCAGTGGGTGAGTTAGTCAGGGT[A/G]GGTTTACACTTGGTGGGACTCCATTTTTCTTCCTA	R
AX-565746400	Affx-1240315605	Chrysophrys auratus	CAURATUSV1.SCAFFOLD.1323	13419	GACGAATGGCTGTAGGAGGAAGCTCCAAGACAGTA[A/C]TAAGAGTCCATACAGAGCATTGATGGATAGACGGA	M
AX-565727747	Affx-1240306365	Chrysophrys auratus	CAURATUSV1.SCAFFOLD.1329	12381	TGATCGTCTTTAGACTTTAAAATGGAAATTTCTGT[C/T]ATTTTGGTTCATTTCAGCAGCAGAAGAAGAAGGAG	Y
AX-565740705	Affx-1240312742	Chrysophrys auratus	CAURATUSV1.SCAFFOLD.1331	19622	GTTACAAGAGAGCCTCCTGATCTTATTGCTGGAAT[G/T]AAGTGAGCGAAGTTTTGTTCTTTGAGCTGTCTGGC	K
AX-565740712	Affx-1240312746	Chrysophrys auratus	CAURATUSV1.SCAFFOLD.1331	21532	AGGTGCTCAAAGTTGAAAAGGGGCACATGGAGCAC[A/G]AATTTGAAACACCATACAGAAGCATACCTTGCAAT	R
AX-565721591	Affx-1240303261	Chrysophrys auratus	CAURATUSV1.SCAFFOLD.1332	3930	TTTATATCTCGGTTTGTTTATCGATGAAACAAACT[G/T]GGATGCTGAGCTGGCGTTTCTAATGAGGCTGGAGG	K
AX-565746536	Affx-1240315738	Chrysophrys auratus	CAURATUSV1.SCAFFOLD.1334	11230	GTAAATAAATTATTGTAATTGAGGGGAATTCGTTA[A/C]AAGGAAGAAAAATCTGTATCTTCTTTAATTGTCTC	M
AX-565736792	Affx-1240310867	Chrysophrys auratus	CAURATUSV1.SCAFFOLD.1335	3385	TTAATTTCTCCACAGGGAGAGCTCTTAAACATTCA[A/C]AATGCCGCTGATTAATCAATGGAGGTTGTTCTTTT	M
AX-565736790	Affx-1240310866	Chrysophrys auratus	CAURATUSV1.SCAFFOLD.1335	12947	GGACAGAATTTTTCCAGGGGAAAAATATATGTTTA[A/G]AAAAAGTCCATAGACATGTTGACCTGGCCTTAATG	R
AX-565733774	Affx-1240309367	Chrysophrys auratus	CAURATUSV1.SCAFFOLD.1343	28598	ATTAGTGGAGATATTAGCTGAACATTATAAAAAGT[A/G]TAACATGTTTACAAAATGCTCAGCATCGCTGATAC	R
AX-565721593	Affx-1240303262	Chrysophrys auratus	CAURATUSV1.SCAFFOLD.1344	101	ATCTTTTCTAGTTTGTATCTGTTTTGCACATGCTA[G/T]TTAAGTAGCTCATAGTTAATATATATGTACATATG	K
AX-565721597	Affx-1240303264	Chrysophrys auratus	CAURATUSV1.SCAFFOLD.1344	4641	TGACAACAGAAATAATTGACAACAACACCCTGACC[A/G]CAAAAATCCACCCAGGAGCTGGAGTTTCTCAGAGC	R
AX-565721680	Affx-1240303263	Chrysophrys auratus	CAURATUSV1.SCAFFOLD.1344	13549	TGGTTCCATTTTAGCTCAAAATTCATGTCTGTCTC[A/G]GACCCATCTTGAAATTCTGAAGCAAAAAGTCTGAT	R
AX-565725376	Affx-1240305145	Chrysophrys auratus	CAURATUSV1.SCAFFOLD.1345	569	GGCCAGCAAAAGCTTACTCTTGGTTGACATGACAA[A/C]AAAAGAGTCAAACCTTGAAATTTGGTGATTTGAGT	M
AX-565715673	Affx-1240300238	Chrysophrys auratus	CAURATUSV1.SCAFFOLD.1346	7525	GGAGCAGAGAGTTCAAGCTGGAGTTTGTGTGAGTG[A/G]TTTCTACTCTTAAAGACGGACAAGTTCAATCACAC	R
AX-565715671	Affx-1240300237	Chrysophrys auratus	CAURATUSV1.SCAFFOLD.1346	15249	AAGTTAAGATCTCAACATCCTGCACCTGTCCTGAG[C/T]GGTTACCCATAAATATAGTTTGTCTAATAATACAA	Y
AX-565714023	Affx-1240299507	Chrysophrys auratus	CAURATUSV1.SCAFFOLD.1350	1716	ATCAAGGTATAGGCACATCTTAAGAATGTACACTG[A/G]ATAGACTGTTAAGAAATTTAAATTTGATTTGTGGT	R
AX-565714026	Affx-1240299508	Chrysophrys auratus	CAURATUSV1.SCAFFOLD.1350	2602	CCACAAGTGTAGAAGTTTGATGAACACCATCAAGA[G/T]CCAGGACAGAAACAGACTCCAGTGTACATCTTGGA	K
AX-565714231	Affx-1240299509	Chrysophrys auratus	CAURATUSV1.SCAFFOLD.1350	5994	CTGTATTTCACCAGGAAGGTTGGGGAATTGTCTCT[A/G]TACTGTAGTGTTGTAGACCAAATTTAACTGATAGC	R
AX-565728109	Affx-1240306542	Chrysophrys auratus	CAURATUSV1.SCAFFOLD.1351	22574	TTGTTATATTATGATTTATTATCTGAGGTGTTGAC[C/T]GGGCTGTCAGAATAATCTTTCAGTGTTGATGACCT	Y
AX-565703983	Affx-1240294501	Chrysophrys auratus	CAURATUSV1.SCAFFOLD.1352	1776	TGAACCTACTGTTTGCAACTTGAAAGGTCATTTGT[A/C]AAAAAAGCGGTACTAATATAAGTTGTACAAATGCA	M
AX-565703985	Affx-1240294503	Chrysophrys auratus	CAURATUSV1.SCAFFOLD.1352	9619	GCAGCAAAAGAACAATATACTGTACATTTGTAACA[C/T]TGGGGTTCTTGGTCCATGTACCTTCCGTTCATTCT	Y
AX-565704354	Affx-1240294500	Chrysophrys auratus	CAURATUSV1.SCAFFOLD.1352	10423	AACATTTAGCTGATGCTTTTCTTTCAAAGGTATAT[A/G]CTCCTAGCCTGTACATAACTGATGATGACAATGTG	R
AX-565733521	Affx-1240309150	Chrysophrys auratus	CAURATUSV1.SCAFFOLD.1353	23790	GAGCGGAGGAGGGGGCGGCGTCACAGAGCCCGCGA[A/C]CCAATCAGCTTACTGAGAACTCTGACTGATGTCCG	M
AX-565754972	Affx-1240320041	Chrysophrys auratus	CAURATUSV1.SCAFFOLD.1354	105	AAGCAGTTAAATATTAAGAGAAAAGTTTGATGCTA[A/C]CAGAGCCCTGACCAAATTTCTCCTGAACTTAAAGA	M
AX-565711855	Affx-1240298418	Chrysophrys auratus	CAURATUSV1.SCAFFOLD.1355	1181	GGCAAGCAACTCCTTTGACTGTGCTGTCATTTTTA[C/T]GACAAAACAGTCACACCATGCTGTCATCGTGAACT	Y
AX-565712036	Affx-1240298419	Chrysophrys auratus	CAURATUSV1.SCAFFOLD.1355	1265	TTATAACTGTATAGAAAGTGACCAACACGCACTCC[A/G]CTGAATGCTTTCTTTGGGACCAATTTCCCATCTGA	R
AX-565712040	Affx-1240298421	Chrysophrys auratus	CAURATUSV1.SCAFFOLD.1355	5769	ACTGCTTGCTTTTGTATTTTGTGATTTGTCATTGT[A/G]TTGTCCTATTTGTAGTCTTGTTTTGTGATTTGCTG	R
AX-565721845	Affx-1240303344	Chrysophrys auratus	CAURATUSV1.SCAFFOLD.1357	6141	CCCATTTTTGGAAAACAGAGTGACATGTAAGACTT[G/T]AGTGGAATATAAATTCATTATTTGTTGGTGTGTGT	K
AX-565704975	Affx-1240294813	Chrysophrys auratus	CAURATUSV1.SCAFFOLD.1358	4487	TGGTAAAGTTGTTAATGTTGGAGCTAATTTTATTA[A/C]TTTATATACTTCTGGGTGTATACATTAATAATTAA	M
AX-565751605	Affx-1240318247	Chrysophrys auratus	CAURATUSV1.SCAFFOLD.1360	7956	TGACAATGCATGTCCGCCCAGCGTCTCAGGGATTT[A/G]CATTTTATTTGCAGTTACAGGGCTACCTGCTTGAA	R
AX-565751609	Affx-1240318249	Chrysophrys auratus	CAURATUSV1.SCAFFOLD.1360	9558	ATCCCAAAATGTGTGCACTTTCCATTTACACAGTT[A/C]ATTGTGTAGCGACAACAAAGTTACACAAAATTCTT	M
AX-565751401	Affx-1240318245	Chrysophrys auratus	CAURATUSV1.SCAFFOLD.1360	11075	TCTGCAGACCCACCTTTTTTAAACGGTGTAGGACA[A/G]TTGGTTGGTCCGCACCTGGGGCCTCATTTCTAAAA	R
AX-565721369	Affx-1240303153	Chrysophrys auratus	CAURATUSV1.SCAFFOLD.1361	20478	AAGACATTTTGGTATATTAATGAATATTCAGCGGC[A/G]GAAAGGGGGACACGGCTTGTGTTAGCCGATGCTAG	R
AX-565722936	Affx-1240303928	Chrysophrys auratus	CAURATUSV1.SCAFFOLD.1362	17037	TTTCCTTTACAGAGAAATCCTGACATTATGGTTAT[A/G]AAAATTGACATTATTTTGTTGATTGTCTTGTTTAG	R
AX-565722938	Affx-1240303929	Chrysophrys auratus	CAURATUSV1.SCAFFOLD.1362	17178	TTGGGCCTGGCCTGCTGAAACTTTTGGTCTAAGAA[A/G]GGAGCTTTTGGTCAGGAGATGGAAGACCTCCTGGA	R
AX-565738298	Affx-1240311616	Chrysophrys auratus	CAURATUSV1.SCAFFOLD.1363	6730	CCTCGGCAACATTTCCTGGATAAAATCCAGCAGTG[A/G]TTGTGTAAATAGAGCATTTTGCTCATATACAGTCA	R
AX-565738299	Affx-1240311617	Chrysophrys auratus	CAURATUSV1.SCAFFOLD.1363	7448	ACTCCATACTAATATTTACTGATGGATCCAAAGAG[C/T]CAGAGAGTTTTCATACCGGAGTCTGATGTCGTCAT	Y
AX-565738294	Affx-1240311614	Chrysophrys auratus	CAURATUSV1.SCAFFOLD.1363	17289	TAATGTTTGTCACTTTTTGTTAAACAACAGTCCAG[C/T]TGTTTTCAGAAATAACACCAGCCTCAGTCTTTAGC	Y
AX-565725762	Affx-1240305286	Chrysophrys auratus	CAURATUSV1.SCAFFOLD.1364	6631	GTTAGTTTTGATGCTCTCCACATTGACTTTCCATT[A/C]AGTTGGCTTAGGTGGTACCCAAAATGGCTTGGGTG	M
AX-565725764	Affx-1240305287	Chrysophrys auratus	CAURATUSV1.SCAFFOLD.1364	7685	ACAATGGCTTCAGGACAACAGGGCTTTTCTTCCCC[A/G]ATGCTTTGAATATGTTGGCATACGCATGTGCTCAA	R
AX-565736553	Affx-1240310749	Chrysophrys auratus	CAURATUSV1.SCAFFOLD.1367	5786	GATGATAGCAGCTTTAAAAATGGCTGATAATAAAA[A/G]CTGGTTAGAGTAAAACAGCACATGATGTCATGTAG	R
AX-565736715	Affx-1240310746	Chrysophrys auratus	CAURATUSV1.SCAFFOLD.1367	10006	TTTATAAAAAGATGCAGATCTCCAGGAGATGTGTT[A/C]CCTATTTACTTTAGTCTTCCCGATGCGATGAAATC	M
AX-565736717	Affx-1240310747	Chrysophrys auratus	CAURATUSV1.SCAFFOLD.1367	14731	GCTTTTAGAGGATATTTAACTACCAAATCAAAGAA[A/G]GTACAAAAACTTAAACTGATAAATAGCAAAATCAC	R
AX-565736719	Affx-1240310748	Chrysophrys auratus	CAURATUSV1.SCAFFOLD.1367	19340	TCACAGTGAATTTAACCTCTAACCTTCTGGATGTC[A/G]AATGTCACAACTTCATCATGTTAAGCTATCAGATA	R
AX-565723478	Affx-1240304152	Chrysophrys auratus	CAURATUSV1.SCAFFOLD.1368	1452	GCAAAACGACAAGAGAACAAAGACTGTGATTTTTC[A/G]CATTTTAAGCTTAAAAGAGGAGATAAGTAAATAGG	R
AX-565723482	Affx-1240304154	Chrysophrys auratus	CAURATUSV1.SCAFFOLD.1368	2336	TTGATGCTGCCACTAAGGGTCACTAAAGTGAGAAC[A/G]CTTTAAATCCTTTACAAAAGGGCTTTATAGATCCT	R
AX-565736448	Affx-1240310697	Chrysophrys auratus	CAURATUSV1.SCAFFOLD.1369	10483	ATGATTAACTAAAGGAAGACAGGTACACAGAAAAA[G/T]GGCGGGAAAAAGACAAAGACAAGAAGCAGAACACA	K
AX-565715455	Affx-1240300219	Chrysophrys auratus	CAURATUSV1.SCAFFOLD.1370	9526	GGTGATAAGAAGTTTACAAGTATTTGAATGACAGC[A/C]TAACTTATTCCATAAGCAAATTATGTGGTAAGATG	M
AX-565715632	Affx-1240300218	Chrysophrys auratus	CAURATUSV1.SCAFFOLD.1370	16328	ATAGAGCGGAGGTCTCAGGTGCGTCTCCGGTGACG[A/G]TGAAATATGCCACAGAGTTGAATAGCACGGAAGAA	R
AX-565734627	Affx-1240309704	Chrysophrys auratus	CAURATUSV1.SCAFFOLD.1374	9491	CGACTTTACCAGGTTTTAAATATATTTCGTATATA[A/C]AGCTTTTTTATGACCATATTCTCAACCTGACTTGA	M
AX-565717204	Affx-1240301081	Chrysophrys auratus	CAURATUSV1.SCAFFOLD.1375	703	TAAAATAAAATACATGTAAGACGGAAATCAAAAAT[G/T]TAACCAGCTGGTGTACCAACTACGTGATTTCAAAC	K
AX-565717206	Affx-1240301082	Chrysophrys auratus	CAURATUSV1.SCAFFOLD.1375	8231	CCACTAGTAAACTACCCTGAAGAAAAAAGATAGCT[A/G]CTCCTGATTTCATACATTGATACAATCACTTCTGT	R
AX-565717200	Affx-1240301080	Chrysophrys auratus	CAURATUSV1.SCAFFOLD.1375	20223	TTGGCGGGAATGCTAACACAGAACTCTACACCAAA[A/C]CAGCAGTGAAGGAATCGGGGGTGTACTCATTAGGC	M
AX-565733918	Affx-1240309439	Chrysophrys auratus	CAURATUSV1.SCAFFOLD.1380	8806	CAGTATAGTGAAGAGTTTGATTTTATGGTGTCAAT[C/T]GCTAGTTTCAGGTCTTCTTCAATACATAACGATGT	Y
AX-565725303	Affx-1240305108	Chrysophrys auratus	CAURATUSV1.SCAFFOLD.1381	3224	GACACTTGGTTTTTTCAACAAACATACTTATGGCC[A/G]ACTCTGTGGAATGGTGAGCCCGGAAGCCAAACTGC	R
AX-565725298	Affx-1240305106	Chrysophrys auratus	CAURATUSV1.SCAFFOLD.1381	12529	ATTCATTCACTAAATACCGTAAATCACTTTACAGG[A/G]AGGGTCCGGTGGGCTCCAGGTAGATTTAAGGGTCC	R
AX-565721492	Affx-1240303170	Chrysophrys auratus	CAURATUSV1.SCAFFOLD.1383	13364	CAACCCAGGCTCACTGGGATAAAGCACAACACAGA[A/C]ATGAAGACTACTGGAAAATGTTGACTTCCATCAAT	M
AX-565705053	Affx-1240294851	Chrysophrys auratus	CAURATUSV1.SCAFFOLD.1385	4442	CTCTGCACGTGTGGACTCCACCAACTGAGCTAACA[A/C]AGTGCCCTGTGGTCCCATGACTTTTAGTATTATTC	M
AX-565705055	Affx-1240294852	Chrysophrys auratus	CAURATUSV1.SCAFFOLD.1385	6283	TACTTGGAGGTGTTCAGCTCGTAGACACTGCTTTA[A/C]TGCAGATGGTACATTTTGCCTTAAAAGAAAATATT	M
AX-565705049	Affx-1240294849	Chrysophrys auratus	CAURATUSV1.SCAFFOLD.1385	16531	TTTACTCAAGTACGGTACTTGAGTACAATTTTGAC[A/G]TACTTGTGCCTTACTTGGGTATTTACACTTTATAC	R
AX-565755009	Affx-1240320060	Chrysophrys auratus	CAURATUSV1.SCAFFOLD.1387	2302	AACTGCATATGAAAAACAATACAAAAAGATCTACC[A/G]TGTTAAATCAGGTTTATTTAACATTTAATTTCTTT	R
AX-565755215	Affx-1240320056	Chrysophrys auratus	CAURATUSV1.SCAFFOLD.1387	19613	ACCCACCAACATGCTCTGGGCAGGATGACTGACCA[A/G]CACACATAATATTCAAATCACCACACTAACTAATC	R
AX-565755003	Affx-1240320057	Chrysophrys auratus	CAURATUSV1.SCAFFOLD.1387	19879	TGTTTCCCGTTTATTATAAATTTTGACCCAAGTGT[C/T]CCTCAAAAAAGACTCAAAGAGTTCTCCTTTAACTT	Y
AX-565755007	Affx-1240320059	Chrysophrys auratus	CAURATUSV1.SCAFFOLD.1387	20335	AACCGAAGCTAACGCACCGTTAAAGTTGATAGCTG[A/G]GAAACATCGACACACACTGTTGCTGTTACTGCATT	R
AX-565752455	Affx-1240318668	Chrysophrys auratus	CAURATUSV1.SCAFFOLD.1388	1031	TGGTCTCAGATCTGAACCTGACTGGTTGCTGCTGC[A/G]TCACATGTTGCACCAATTCATAAAATCAGAAGATC	R
AX-565752225	Affx-1240318670	Chrysophrys auratus	CAURATUSV1.SCAFFOLD.1388	1212	GGTGGATTCATGGTGTCGTCTCTGAGAGTCTGAAA[C/T]GAGCAGACAGAGGGAGGAGTCAATATAAACACTCG	Y
AX-565723570	Affx-1240304247	Chrysophrys auratus	CAURATUSV1.SCAFFOLD.1389	3682	TATGTTTCTGCTAAACAAAAGGATTTAAGAGTTTC[A/G]TAAGGCAATTTTTGCCTGTTTTAAATTATTTTTTG	R
AX-565723667	Affx-1240304246	Chrysophrys auratus	CAURATUSV1.SCAFFOLD.1389	17984	TACATTCAAATTTGTACATGTCTTACCTACCATAC[A/G]TATTTTTTACAATATGTGTAACATCATGTTCACCT	R
AX-565734109	Affx-1240309531	Chrysophrys auratus	CAURATUSV1.SCAFFOLD.1392	4502	ACACTTGGAAATAGGCTGTGATGAACTTTAATTAC[A/G]GATGAGTTCAAATAAAGATCAGATTTCTTTTGCAT	R
AX-565751637	Affx-1240318366	Chrysophrys auratus	CAURATUSV1.SCAFFOLD.1396	340	AGAGAGACAGAATATGGACTGAAGTGTCCACAAGA[C/T]ATGAAAACTTGATCATGAAGCCTAAAGTTGCAGCG	Y
AX-565751631	Affx-1240318363	Chrysophrys auratus	CAURATUSV1.SCAFFOLD.1396	10927	TGGTGGCTACATACATCAACTCATGCTGAAAGAGC[A/G]ATGCTAAAGCTAGCCGGTCAGACGATCCGTGTTTA	R
AX-565751838	Affx-1240318364	Chrysophrys auratus	CAURATUSV1.SCAFFOLD.1396	13321	TTCAGGACTGTGGGACGGCCAGCTGCCATCACAGC[A/G]TCAGTCTTTATTGAAATACAGAACTGGACTGTGAT	R
AX-565750976	Affx-1240317939	Chrysophrys auratus	CAURATUSV1.SCAFFOLD.1397	7417	CTAAGCAGGGGATGTGTGTATATAGAATATTAGGG[A/C]TGCCACTCACATTTTACTTTTACTATTTACATTAC	M
AX-565750970	Affx-1240317936	Chrysophrys auratus	CAURATUSV1.SCAFFOLD.1397	16874	TTGCTGTAGGGAAGGAGGCAGCTTTTTGCCTCATC[A/C]CATGTCTGTTACATAAAGACACAAACATAAGGTGA	M
AX-565750791	Affx-1240317937	Chrysophrys auratus	CAURATUSV1.SCAFFOLD.1397	17214	TTTGATGTCTCACACAAGGTACATACTTTATTACC[A/G]AACATCGATACGATAGAAGCAAGACAGGGAAGACC	R
AX-565727766	Affx-1240306264	Chrysophrys auratus	CAURATUSV1.SCAFFOLD.1398	5209	CAAACAAAAAAAAAAAACATTATTTTATGAGCATG[C/T]GTTTATACATACCTGTATATGATTCACAGCCATTA	Y
AX-565727769	Affx-1240306266	Chrysophrys auratus	CAURATUSV1.SCAFFOLD.1398	5791	TTTTCATCAATGGTGGTTGTTTAACAATGAAGACA[A/G]CGCCTCCCATGTAGCCTATATCTTTTGTTTATTTT	R
AX-565727772	Affx-1240306267	Chrysophrys auratus	CAURATUSV1.SCAFFOLD.1398	7819	CAATTAAACAGCATAAACATTTGATATTTTCTGGT[A/G]TTCAGTTCCTACATTACTTGACCTCAGAAACAGAG	R
AX-565727774	Affx-1240306268	Chrysophrys auratus	CAURATUSV1.SCAFFOLD.1398	8058	TCTATGGAAAACAATGACTGAAGATATAATAACTA[A/C]ATTTTAAACTGTGAAATCTGCATTATTGTACTCAT	M
AX-565733187	Affx-1240308984	Chrysophrys auratus	CAURATUSV1.SCAFFOLD.1399	15288	CTGATAATGATCGGTTTATTAGTGTGCATGTTAAC[A/G]TGCTCAATGTTCTTTAGTGTGACTTGGACTGGTTG	R
AX-565751657	Affx-1240318272	Chrysophrys auratus	CAURATUSV1.SCAFFOLD.1403	9588	AAGGAGGTGAGACATGGTAGGGAAGGAAAAAACAC[A/C]AATACATGTTGTAAGATTTGAACATGATGAAACAG	M
AX-565751444	Affx-1240318268	Chrysophrys auratus	CAURATUSV1.SCAFFOLD.1403	17304	ATGCCAAATCAAATCAGATTCTTAGATTTAATGAG[A/C]TAAAACCCACAGCTGTTCACACAGGAAATACAGAA	M
AX-565751446	Affx-1240318269	Chrysophrys auratus	CAURATUSV1.SCAFFOLD.1403	21700	CGCTGGGGACAATATTTAGCATTTAGAGTAGAAAT[A/G]CTTCTTTATTGTACTTCAGTAGATTGTCAGTATTT	R
AX-565733895	Affx-1240309336	Chrysophrys auratus	CAURATUSV1.SCAFFOLD.1412	15939	GAGGACCAAAAAAGAGCAAAAAGGAGAGTGAATAT[C/T]GGACACTTGTTATATGGATGGAAACACAACAAATA	Y
AX-565733896	Affx-1240309337	Chrysophrys auratus	CAURATUSV1.SCAFFOLD.1412	17055	GGGCCCTGAGGGAGGTGACTATATATTTGGGACAT[C/T]GCAGCTTTGAGCATTATGATACTCTCACGGTATTT	Y
AX-565733715	Affx-1240309338	Chrysophrys auratus	CAURATUSV1.SCAFFOLD.1412	20462	TAGTTGCGTTTCAACAATGAGGTGTTGCTACATAT[A/G]GGCGTTTGAAATATTAGCTGCTGTATAGTGGGGGA	R
AX-565746689	Affx-1240315748	Chrysophrys auratus	CAURATUSV1.SCAFFOLD.1413	5951	GACCCTGAACCACAGCAACAACCACTGAACTTGAT[A/G]AATGTAAACTTTAATGTTTCATGTTCTCAGACATG	R
AX-565746687	Affx-1240315747	Chrysophrys auratus	CAURATUSV1.SCAFFOLD.1413	19399	ACGTACAGCACCGGAACATGTAGGTCCAAGAAAAC[A/G]TGAGTAAAACCAAAACTATCAGATACGATGTCAAA	R
AX-565721396	Affx-1240303166	Chrysophrys auratus	CAURATUSV1.SCAFFOLD.1417	10504	AATGCAGTGATGATGCAGACATTCATACAGTAGAC[A/G]TGTAACGCAGACAAACTATATATCTCTCTCTCTAT	R
AX-565721398	Affx-1240303167	Chrysophrys auratus	CAURATUSV1.SCAFFOLD.1417	10654	GACTGCTAGATTTATCTTGAGATATCATGAAATGG[A/G]AATTTAGGAGTCGAGACGAGCACCTCTCCTTAATA	R
AX-565721400	Affx-1240303168	Chrysophrys auratus	CAURATUSV1.SCAFFOLD.1417	10808	TATCACTGAGCTCTAAGTCAGCGTAGCTCACATTA[A/C]AACAGTATTTGCTGGTTATAACTGAAGCTAAAACA	M
AX-565755299	Affx-1240320205	Chrysophrys auratus	CAURATUSV1.SCAFFOLD.1418	1302	TACGTTCCATTGAATGTGTAGAAATAATACATATA[C/T]TAATTCAATAGTTAATCAATGCACAGCGACGTCAT	Y
AX-565755307	Affx-1240320208	Chrysophrys auratus	CAURATUSV1.SCAFFOLD.1418	4483	TCGAGGATCCATTAATGTGATCAGGTTCTTCCCAC[C/T]GACAACAATCAACTACAATTGCCACTTTTCCCTTT	Y
AX-565751669	Affx-1240318278	Chrysophrys auratus	CAURATUSV1.SCAFFOLD.1420	534	TTGTAAGAAAAAACTGACCCGTCCAACCCAACAAT[A/C]ATGTCACAATATGTGGGTGGGACAGGTTCCCGAGC	M
AX-565751335	Affx-1240318115	Chrysophrys auratus	CAURATUSV1.SCAFFOLD.1421	7886	TTAACATGTCATTAACATTCATCCATTAAATAAGA[A/C]AATTATTAAAGTGTGTGAGACTTGTGTGTGGACAC	M
AX-565723013	Affx-1240303967	Chrysophrys auratus	CAURATUSV1.SCAFFOLD.1422	2949	ATATATGAACTTGAGTGTGTATTGTTATTAATTTA[A/G]ATACACGTTTATATGCTGGTAAAGAATAAAGGGCA	R
AX-565740698	Affx-1240312738	Chrysophrys auratus	CAURATUSV1.SCAFFOLD.1425	18773	GCCTGGTGGTTTCACCAAGGTATCTCTGATCTGAC[A/G]TGTTTTGTTCATAATCACTATTTTTTAGCAGATTT	R
AX-565746464	Affx-1240315704	Chrysophrys auratus	CAURATUSV1.SCAFFOLD.1427	2373	ATCTTGCTGGAGTGAAGCAGACTTGAAACTATCGA[C/T]TGAGACCATAAATTCATTAGGAAACTGTCCACTGA	Y
AX-565746605	Affx-1240315705	Chrysophrys auratus	CAURATUSV1.SCAFFOLD.1427	2502	GAGTTGTTGAGTGAGTGAGTTGCCTTGCTAGGTGT[A/G]ATGAAGTGTCACTATTCTACTTCTTCAGTTACATC	R
AX-565744393	Affx-1240314602	Chrysophrys auratus	CAURATUSV1.SCAFFOLD.1428	176	GAGAGTGCAGCACCGGTCAGTATGAGAAAACTGAT[G/T]TGTTTTTTGTAAACCTATTCTAATAAAATTATGAG	K
AX-565744391	Affx-1240314601	Chrysophrys auratus	CAURATUSV1.SCAFFOLD.1428	17502	GCACATCAGATTTTGGAGACACCCACCACATGCGT[A/G]TCATGCTGTTAAGTTAAATTATTGAAATGTTGGAT	R
AX-565721888	Affx-1240303404	Chrysophrys auratus	CAURATUSV1.SCAFFOLD.1433	1817	TGAGCAGTCTTTCTTAACCCTCACAAATTCACATT[C/T]ATAAATACTTACATTTTTCTGTAATATCTGAAGAC	Y
AX-565721968	Affx-1240303406	Chrysophrys auratus	CAURATUSV1.SCAFFOLD.1433	9339	GTTTTCCATCGTCATTACCAGACTGCTCCAGTGCA[A/G]CTGACTTTATTGTTGGATGTACGTAACACACACAT	R
AX-565721885	Affx-1240303403	Chrysophrys auratus	CAURATUSV1.SCAFFOLD.1433	10890	CAAAGTGAATATTGATTAATGCACACCTGGTAGCA[A/C]TGAGAGGCTTTGCTCATCTCATTTTAAGTACAGTA	M
AX-565721178	Affx-1240303011	Chrysophrys auratus	CAURATUSV1.SCAFFOLD.1434	1419	TATGAACTGCCTTAACTTCATTATCATGGAGTAAT[A/G]ATGGTTATTATGAAGAGGCTAAATAGGTAGTAATT	R
AX-565721183	Affx-1240303014	Chrysophrys auratus	CAURATUSV1.SCAFFOLD.1434	2296	GCATCAGCTCCTAAAGGCTTGAGGTCACACACTGG[A/G]TTGTAAGCAGATCTACTTTGCCTATACTTCCTGTC	R
AX-565721179	Affx-1240303012	Chrysophrys auratus	CAURATUSV1.SCAFFOLD.1434	17957	AACCATTGACTTTCTCCAGCTATTTTTTTTTAGAT[A/G]TAACAGCACTAAAATTGGCTACGACATTGATCTAT	R
AX-565721181	Affx-1240303013	Chrysophrys auratus	CAURATUSV1.SCAFFOLD.1434	19583	GAATATAACTGAAATGCAGATATATGTTTCACAGC[A/G]TTCCAATATTTTGAGTTATTTATTTAACTGCTGTA	R
AX-565747089	Affx-1240315951	Chrysophrys auratus	CAURATUSV1.SCAFFOLD.1435	15764	TTATCCCCCGGCTCTTTGCCAGATCATTCACATTG[C/T]CGATGTGGCACTAATGCTACATCCAAGTTGAAGTA	Y
AX-565746974	Affx-1240315953	Chrysophrys auratus	CAURATUSV1.SCAFFOLD.1435	17566	ATGGTAATGGGAATAAAGGAGGAACTAATGTGATG[C/T]TATTATAGAGTGACAAAGCACTTGTAAGGACAAGG	Y
AX-565703915	Affx-1240294434	Chrysophrys auratus	CAURATUSV1.SCAFFOLD.1436	20036	ACTACTGTCACCGCGATTAACAGCAAGATAAGCAC[C/T]CTTGATGGCTTCGGGGCAAAACTCGATAACGTGGA	Y
AX-565715435	Affx-1240300118	Chrysophrys auratus	CAURATUSV1.SCAFFOLD.1437	8491	CTGTTGCTTATTTGCGTCGCCGCCGATGTGAATGG[C/T]TTTGATGCGAAATATTCGGCGGCGAATATTTCGCA	Y
AX-565715245	Affx-1240300115	Chrysophrys auratus	CAURATUSV1.SCAFFOLD.1437	13419	GACAAATTCCCAGCAATTTGCCTGTCAGTAAAGAC[A/C]TTATGATTGATACTATGGGGGAGCCAGGGGGAGCT	M
AX-565738563	Affx-1240311669	Chrysophrys auratus	CAURATUSV1.SCAFFOLD.1438	5339	TTGTTTGAACTGTATTTTATATATATTTGTTTAAT[C/T]CTATCCTTGTTGATGTGATGGTACTTGCTTGTTAT	Y
AX-565738567	Affx-1240311671	Chrysophrys auratus	CAURATUSV1.SCAFFOLD.1438	9112	TGTTGGATATCTGAAGGTGTGTTCAAGGTTAAACT[A/G]CATGTTCAGTTGCTCTTTAAACTGGTATTAGACAA	R
AX-565704392	Affx-1240294520	Chrysophrys auratus	CAURATUSV1.SCAFFOLD.1439	17272	CTTTGCTTTTGTAGTGTTGATGCAGCAAAAGAGGA[C/T]GAGTCTCTTGGAAGACTTGTAAATGGCGACCATAT	Y
AX-565734036	Affx-1240309408	Chrysophrys auratus	CAURATUSV1.SCAFFOLD.1441	1607	CATCAGAGCCAAAGTAATTGATTTTATGATCAGTC[A/G]GATAAAAAATAGTGATTGTGCTGATCAGCTGACTC	R
AX-565721504	Affx-1240303176	Chrysophrys auratus	CAURATUSV1.SCAFFOLD.1443	3146	TTTGTGCATGTAAAAGGTCTGCAAAGTGAAAAAGA[C/T]CAAAATCTGTATGCATACAGCACTCTGCTGCATGT	Y
AX-565721506	Affx-1240303177	Chrysophrys auratus	CAURATUSV1.SCAFFOLD.1443	8401	CCAGCCATCTTGTAGAGCCTCCTCAGGTCCTCTTG[A/G]AAGCTGTCATAGTTGTAGCCTCGACTCAGTTTGAT	R
AX-565751731	Affx-1240318415	Chrysophrys auratus	CAURATUSV1.SCAFFOLD.1444	1371	TTTGATGTTATATTTTATGTGACAGGAAAAACTTC[A/G]GAAACAAAATCAAAGGTATACTAGAGCACAGGTAT	R
AX-565751949	Affx-1240318416	Chrysophrys auratus	CAURATUSV1.SCAFFOLD.1444	2206	CTCACACTTGCTAATTAGCAATAAACTCTAGACAA[A/C]TGAGCTGATGGGAATGTTACTAGTTTTTGCAGGTA	M
AX-565734227	Affx-1240309504	Chrysophrys auratus	CAURATUSV1.SCAFFOLD.1445	18735	GCACAACCCGCCGACACCTCAGTGAGAAAGTGAGC[A/G]CTGACGGAGAGACTCAGAACTTTAAAATGTTCGAT	R
AX-565705499	Affx-1240295079	Chrysophrys auratus	CAURATUSV1.SCAFFOLD.1446	1340	TCACTGAATCAGGCGGTTCCAGATTTACTCTCTTT[A/G]GTGCATTTAAAGCTGTATAATCTGATTTATTTCTG	R
AX-565705497	Affx-1240295078	Chrysophrys auratus	CAURATUSV1.SCAFFOLD.1446	10317	AGTTGTCATTGGCTGCTGAGCTGCCTTCATGAGAT[G/T]TATTGCTTTCCAGACAAACAGTCACCTTGTATTAA	K
AX-565705020	Affx-1240295080	Chrysophrys auratus	CAURATUSV1.SCAFFOLD.1446	15818	TCCTTCAATTCATATTCCGCTGGCGTTTATTGGCT[C/T]GGCAAGTGACATGCATTGCCAAAGCGAGCTAAAAA	Y
AX-565705022	Affx-1240295081	Chrysophrys auratus	CAURATUSV1.SCAFFOLD.1446	18886	ACTGTGTGGCTCAATAACATTATCACGAAATGAAA[C/T]ATCATAAAAATGCCAAAATACACTGGGAGTGGAGC	Y
AX-565754884	Affx-1240319998	Chrysophrys auratus	CAURATUSV1.SCAFFOLD.1447	1139	TTGGACTCACAGTGGATTATCAAAAGATGGCGTAG[A/C]ATGAAAAAATAAAACGTTTGTAATCCATGTGTGTG	M
AX-565755098	Affx-1240319999	Chrysophrys auratus	CAURATUSV1.SCAFFOLD.1447	18906	ACGTGTGCACTTTTATGTGTCTCAATGACTGATCA[A/C]TAGGATGCTGCCACTCAAAACCAGCTTGAGAAAGA	M
AX-565747081	Affx-1240315947	Chrysophrys auratus	CAURATUSV1.SCAFFOLD.1448	10997	GATGATGGGGAATAAAAATGGGGAAGAGAGATAAT[G/T]ATGAAGAAAAAGTAAATAATGATCATATTACTAAC	K
AX-565746975	Affx-1240315892	Chrysophrys auratus	CAURATUSV1.SCAFFOLD.1451	5989	TGTCTTATCTTTTTATTTCACACTTTTTACTTTTG[A/C]AATCTACAAATCGATCCTCTTATAACTTAAATAAA	M
AX-565744266	Affx-1240314607	Chrysophrys auratus	CAURATUSV1.SCAFFOLD.1453	16240	TTTGGCTGTTGTAAAAAGGGCTTTAACTAAGGACT[A/C]TATTCATTTTTTTAATCCATTTTCTCAATTAATTG	M
AX-565709553	Affx-1240297145	Chrysophrys auratus	CAURATUSV1.SCAFFOLD.1454	1958	CAAGCATCATATGAACAAATTTGTTCTCAAGTTTT[C/T]ATTTGTTGCATGTAGTTGTTTTTCTTATATTGATG	Y
AX-565734247	Affx-1240309513	Chrysophrys auratus	CAURATUSV1.SCAFFOLD.1460	491	GTTTTCCCTCAGCTGTCAGAGGCAACACACCTGCT[A/C]TTACATCACAAACAGGGTGTGGCCTGGAGTGCAAC	M
AX-565734250	Affx-1240309514	Chrysophrys auratus	CAURATUSV1.SCAFFOLD.1460	6086	GTGTTTAAAGGTGAAACAGGTGGTAAGATACTTTA[A/G]TTAGAGACAAACGAATCGAACAATCCCAAACCACA	R
AX-565727938	Affx-1240306352	Chrysophrys auratus	CAURATUSV1.SCAFFOLD.1461	4857	GGATCAGGTTCTGTATTCTGGACCCGTAAAGACCT[C/T]TAGCTCACATTTCCTTAAACTTAAAAACAGATTGA	Y
AX-565704207	Affx-1240294426	Chrysophrys auratus	CAURATUSV1.SCAFFOLD.1463	13362	TTCCAAAGATCCTTGATGAGGATGTGCAACACTGA[G/T]TGTTTGACAAGATTCTCATGATCTTTGGGAAGATC	K
AX-565740829	Affx-1240312803	Chrysophrys auratus	CAURATUSV1.SCAFFOLD.1465	6341	ATGGAGACTGTCTGAAGCTATTGTGTCACTTTGTA[C/T]GCAGATCTTTCAGCTCTTTACACTGCTACTTGGGT	Y
AX-565709392	Affx-1240297217	Chrysophrys auratus	CAURATUSV1.SCAFFOLD.1468	14252	GAATTTTTAACCAAGGAGCGAATGAAGTCAACATT[A/G]TATTATACACCATTAGATCATCTTGACATCTCTCT	R
AX-565709697	Affx-1240297218	Chrysophrys auratus	CAURATUSV1.SCAFFOLD.1468	16424	CTGCTGAACAAATCGTTAGGAAATATTTGTTTGTA[C/T]TGTCACAAATGTTGGAGATACAGCAATTCTAAAAT	Y
AX-565721512	Affx-1240303222	Chrysophrys auratus	CAURATUSV1.SCAFFOLD.1469	19403	CTTCGATGTCTTATTAATGATGGGGTATGAGGTAG[C/T]GTGAATGAATTAAAACTGTACATGCATGTGTGTGT	Y
AX-565733076	Affx-1240309020	Chrysophrys auratus	CAURATUSV1.SCAFFOLD.1471	938	TTGTTTTGTTTTTTTACGTGGCTGAAATGCTCAAA[C/T]GCTCATTTGACATTCATCGATTTTTCTTTGTTTAT	Y
AX-565733072	Affx-1240309018	Chrysophrys auratus	CAURATUSV1.SCAFFOLD.1471	14096	TTATTGGCAATATTTTTTGTCATTATTGTAATGAA[G/T]TAAATTATAAGTTGCTCATAGATATTCCACCTTTG	K
AX-565751928	Affx-1240318407	Chrysophrys auratus	CAURATUSV1.SCAFFOLD.1473	121	TTGTATATTAAACCAAAGACAGTTTTGAGCATTTT[C/T]TGTTATATCCTAAAGAATATTGTTAAAAATACTCT	Y
AX-565751932	Affx-1240318409	Chrysophrys auratus	CAURATUSV1.SCAFFOLD.1473	8867	GCCTGAGCCCTGCATGTCTGAAGACACTGTGATGA[A/G]CTGAACTGATGCTTGTTCACAAGAAAACCCCACAG	R
AX-565733737	Affx-1240309258	Chrysophrys auratus	CAURATUSV1.SCAFFOLD.1479	376	TCTTGCTTGATGCTAACACTTCCTACTCTGCTCTG[C/T]AGCCCTATGCTAACATTTTTGGTCTAACTTGTTGC	Y
AX-565733739	Affx-1240309259	Chrysophrys auratus	CAURATUSV1.SCAFFOLD.1479	6449	GAGCAGGACAGTATGAGTTCAGGTACGAGTCAACA[A/G]CGAAGACGTAGGTTCATCATTTTTACATCACAAAT	R
AX-565733734	Affx-1240309256	Chrysophrys auratus	CAURATUSV1.SCAFFOLD.1479	10664	TAATCCACAAACACTCCCACCTTCTCAGGCTTCGA[A/G]TTTACAGTGAGAGGTAGAGGAGCGCCAACAAGAGC	R
AX-565733552	Affx-1240309257	Chrysophrys auratus	CAURATUSV1.SCAFFOLD.1479	17843	GATTGTGTTTCACCCTGTCATTTAAAAATATTACC[C/T]CGTCCTCAGTGTGTGTTTGTGTTTGTGTGTGTGTG	Y
AX-565756891	Affx-1240321008	Chrysophrys auratus	CAURATUSV1.SCAFFOLD.1480	1289	GGCTTAAATAAAAGAACTGAAGGATAAGTCTGAAT[A/G]TAAGATGCCAGGAAATGTAACCGCTACACAAACGA	R
AX-565742469	Affx-1240313693	Chrysophrys auratus	CAURATUSV1.SCAFFOLD.1481	187	TTTATGTTATTGCTAATATGATAAGTGGTTCAGCT[G/T]ATCATACTGTTATATTTAATAATATCATATGAAAC	K
AX-565742579	Affx-1240313692	Chrysophrys auratus	CAURATUSV1.SCAFFOLD.1481	1860	ACTAGTCACTATCCTGGGAAAAGTGAGTGAATGTC[A/G]TTGTCATCCTTTAGGGATGCAGAAGATGCTGTGTA	R
AX-565742584	Affx-1240313694	Chrysophrys auratus	CAURATUSV1.SCAFFOLD.1481	2477	CTGATTGTAAGACCATAACGCATTGCCTGATATGC[A/G]TGCATGGAGTAGAGTACCTTTGTAAGATGAGATAC	R
AX-565730179	Affx-1240307464	Chrysophrys auratus	CAURATUSV1.SCAFFOLD.1483	1343	GCTTGTCTGATGTGTTTGATGAAATACCTGCAGAC[A/G]TCACACAGTCTGGATCTGATGTCAGTACTGGTCTG	R
AX-565721127	Affx-1240303035	Chrysophrys auratus	CAURATUSV1.SCAFFOLD.1485	6917	ATGAATTTTCTATATTTGTAGCTGATCACAAAGCA[A/G]CACTCGGTCCCCTTAGACACAGCAGTTCACTGCAG	R
AX-565721122	Affx-1240303033	Chrysophrys auratus	CAURATUSV1.SCAFFOLD.1485	14478	TTTGCATACTCACGGTCATTCTGGAGATACATGCT[A/G]CAGAACTAGTTCCCAGTAACCCTGGAAGTATGCGT	R
AX-565721222	Affx-1240303034	Chrysophrys auratus	CAURATUSV1.SCAFFOLD.1485	18020	TTTATGCTGTCAACCCCAACATTACAGAGGTAACC[A/G]TGCTCAATAACAGATATGTTTTAATTACAGCCTCT	R
AX-565750835	Affx-1240317959	Chrysophrys auratus	CAURATUSV1.SCAFFOLD.1488	267	AATTTTCTTGTTTATGCAAACTGTATTTATTTAAT[C/T]ATGCATAGCTGTATTCTGTGAGATTTCTTATGCTA	Y
AX-565751010	Affx-1240317956	Chrysophrys auratus	CAURATUSV1.SCAFFOLD.1488	15878	TTCTTTTGATGTGCACATATATGTGTACTTAATAT[C/T]TATTTCTGTATCATAACCAGTCACACTGGTCAAAC	Y
AX-565751438	Affx-1240318265	Chrysophrys auratus	CAURATUSV1.SCAFFOLD.1490	2918	CCGAGTTGATAAAAATCTGTGTCGACTGCAGAGTC[A/G]GTTGACCCGGGTGTAAATGCAGCGTGTACACACTC	R
AX-565733997	Affx-1240309477	Chrysophrys auratus	CAURATUSV1.SCAFFOLD.1491	11009	GTATGTAGGCCTATTGATGAATTGATTGATTATAG[A/G]AGATGGAACGGTTTGTTATGATGAGCAGACATCGT	R
AX-565733821	Affx-1240309391	Chrysophrys auratus	CAURATUSV1.SCAFFOLD.1492	1673	TAAAAATATAAAGTGTGGCTGTTTTTCAACAAACT[G/T]TATTGTCTTTATATTTATGTGGTTACAATATTTTG	K
AX-565734760	Affx-1240309768	Chrysophrys auratus	CAURATUSV1.SCAFFOLD.1493	17720	ACATCAGGAGATCAGGCCTACACTGGCTGAACTAC[C/T]ACATTTATTCAGTGTAGTTTCTATTAAAAGTATCT	Y
AX-565740642	Affx-1240312710	Chrysophrys auratus	CAURATUSV1.SCAFFOLD.1494	4284	ACGACTAAAATATACATTTTTAAATCTGCATGTAT[A/C]CATCAATGGTCTGATATTTAACAGCTACAGTGTTA	M
AX-565740636	Affx-1240312707	Chrysophrys auratus	CAURATUSV1.SCAFFOLD.1494	11117	GGTGCATTGTCAAGTTAATCCTGCCGATCTCTCTC[C/T]ATAGTGTCTCGTTATATCCTTCATGCTCAGGAAAC	Y
AX-565756989	Affx-1240321057	Chrysophrys auratus	CAURATUSV1.SCAFFOLD.1495	1294	AGGAGTAGGACCAAAGTATGTCTTGCCACTAAACC[A/G]GGATGACCCCACTTCTTCCCCTTAAACAAGCCTGT	R
AX-565757109	Affx-1240321058	Chrysophrys auratus	CAURATUSV1.SCAFFOLD.1495	18333	CACTGCCAGCAGAAAGTACACATTTTATTTGAAAT[A/G]ATTTTCACAGTGCTGCAACTTTCAGGCAAAAAGCA	R
AX-565730095	Affx-1240307421	Chrysophrys auratus	CAURATUSV1.SCAFFOLD.1496	1255	TATATCTATCCATCTTTCTCTTTTCTTTGTGAGTT[A/C]GGCTATTTACTGTCTTCTGATTATATCCTAGCCTC	M
AX-565725523	Affx-1240305224	Chrysophrys auratus	CAURATUSV1.SCAFFOLD.1497	7286	ATAGTGTATTACATTACAACATTTTTATGAGTGAC[A/G]AAAGTTACTAACATTTGATATTTTCATTTACAAGA	R
AX-565715534	Affx-1240300258	Chrysophrys auratus	CAURATUSV1.SCAFFOLD.1502	3278	GTTTCTATGAGAAATTAAGTAAATCATCTGGAGCC[A/G]TCAAAGACACTGGTATTCCACTTTAAAGTCAGTGT	R
AX-565715710	Affx-1240300256	Chrysophrys auratus	CAURATUSV1.SCAFFOLD.1502	14820	GAAGTGCCAGTAGACCTGGAGAAAAGCAAAATGAC[A/G]TTATGAGTAATTTTCAAGAGGTGTAGTGAACTTGA	R
AX-565715532	Affx-1240300257	Chrysophrys auratus	CAURATUSV1.SCAFFOLD.1502	15644	TACAGTCTTTTTATCAGATTTATAAAACCCTGAAT[A/G]TCTGTTCCCACGCGTCTTTTCTTCACCTCAATCAT	R
AX-565752530	Affx-1240318703	Chrysophrys auratus	CAURATUSV1.SCAFFOLD.1504	9021	GTTTGGACCTGAAGAGAAAGAAAATTTAGTAATTA[C/T]GCTACATATTATTGAAATGTACTGCTGCTGCCAAG	Y
AX-565733356	Affx-1240309067	Chrysophrys auratus	CAURATUSV1.SCAFFOLD.1506	10903	ACAAGAATACAACTAATTATATAAAAGAAAAGTGA[A/G]AGTCAGAGCTCAACATAAAATTTTGGACAATGATT	R
AX-565704704	Affx-1240294923	Chrysophrys auratus	CAURATUSV1.SCAFFOLD.1507	588	TAAATACAATAACAGAGAGATCCGAGTTTAACATT[A/C]ATCCACCTTAAAATCTGAAGTGTTGCTGAAGTCCA	M
AX-565705192	Affx-1240294924	Chrysophrys auratus	CAURATUSV1.SCAFFOLD.1507	6387	CCTCGTTTGTTAAAAACAAACCCAACCGGTTCTGA[A/G]TGAGCGTGTTATTTCCACCGTTAGAGAAGCAGAAC	R
AX-565727657	Affx-1240306209	Chrysophrys auratus	CAURATUSV1.SCAFFOLD.1508	2720	TACAACTCTACATTGGGCAGGGAAAGCCCACCTTT[A/C]CTTCTTGTTGTATACAATTTCTGAGGATTAATCCT	M
AX-565752912	Affx-1240318898	Chrysophrys auratus	CAURATUSV1.SCAFFOLD.1509	14480	CACGTAATGAGGCCTCGATACGGAGACGTAACAGA[C/T]GTGGCGAAAGTTTCCTTCTTGGAGATACAAAAATT	Y
AX-565723545	Affx-1240304184	Chrysophrys auratus	CAURATUSV1.SCAFFOLD.1510	3355	TGGCTGCCTGTGTAATTCACGGTGGGTATCGAGCT[A/G]TAATAACACACCTGAGAGCAGAAGTTTAACACAGT	R
AX-565723547	Affx-1240304235	Chrysophrys auratus	CAURATUSV1.SCAFFOLD.1511	7164	TTCATTTTGTTGTGATGAAACGAGTCGTTGTCAAA[A/C]GTCACCATTTGGTTTTGTCATCAGAGCTTCAGTGA	M
AX-565709410	Affx-1240297073	Chrysophrys auratus	CAURATUSV1.SCAFFOLD.1512	431	TATATTCTAAATTTATTAATAGTAATCTGAAAAGT[A/G]GATTAAAGTATACTGTAAGTAGAACTAAAGAACAT	R
AX-565709089	Affx-1240297072	Chrysophrys auratus	CAURATUSV1.SCAFFOLD.1512	3820	GCGTTTATTTTGCCACATACTGAACTGAACATGCA[C/T]GGCTAACCTCTTTCTCTGCTCTGCTAATGTCTGCT	Y
AX-565714193	Affx-1240299489	Chrysophrys auratus	CAURATUSV1.SCAFFOLD.1513	6526	AACATGGAGCTGACCCGAACCCTCAGAACAGGGCA[A/G]TGGAAAGGTCATTAAAGTTGGATATTGACTCCGGC	R
AX-565727481	Affx-1240306234	Chrysophrys auratus	CAURATUSV1.SCAFFOLD.1515	3409	GGTGGATAGATGGAGGGGTCAGAGAGGACACAGCT[A/G]AAGATGAGACCTCTTAGCCAATGATTGAACCTGGA	R
AX-565740639	Affx-1240312786	Chrysophrys auratus	CAURATUSV1.SCAFFOLD.1518	5102	CCTCTGACACTTTTAGCAGTTACAAGGAAGATTTC[A/G]GCTTTTAAAGGGTTTAAATAAATAGCATCTTTCTC	R
AX-565740791	Affx-1240312784	Chrysophrys auratus	CAURATUSV1.SCAFFOLD.1518	12278	CATTCAAATCAATGAGGGTTGACTGGAACTGGATA[G/T]TGGAAAAACCTCTTGATGCAACAAAAATCAACAGC	K
AX-565727761	Affx-1240306372	Chrysophrys auratus	CAURATUSV1.SCAFFOLD.1519	5706	AGCAAAAATGAAGAAGCAGTATACAGAGTCTGGCC[A/G]GAAGCCATGCGAGGACATTTTGTTCAGTGCCAGCT	R
AX-565746849	Affx-1240315829	Chrysophrys auratus	CAURATUSV1.SCAFFOLD.1525	21736	GTTGTTGGAGATGTTTGTTGCAGACTGAGGATCAT[G/T]AGTGTCTGTGTCTGACATGCTGTTATTTAACTGTT	K
AX-565746850	Affx-1240315830	Chrysophrys auratus	CAURATUSV1.SCAFFOLD.1525	21797	TTTAACTGTTGGCTTCCTTATTCCATTTATTATTT[A/C]ATTATTTATCTTTCTTTCCAGACTTTCTCTTGTAC	M
AX-565734696	Affx-1240309737	Chrysophrys auratus	CAURATUSV1.SCAFFOLD.1527	4286	GCTACAAGGGTGCCCTGACATGTACAAATCTTACT[G/T]ATCCTAGTTTGTAGAAATGTAAACTATCAATACTT	K
AX-565734700	Affx-1240309739	Chrysophrys auratus	CAURATUSV1.SCAFFOLD.1527	8994	GGGCTCTCACTGAGGAGATCACGTCAGCAAGTGTC[A/G]CTGGAATATCTTGAAAAATGCAAGTCCTGAATCTT	R
AX-565733335	Affx-1240309056	Chrysophrys auratus	CAURATUSV1.SCAFFOLD.1531	1429	TAAAAAGAACAGAAGACCAGGTACTCTTTTGTTTG[A/C]GTCTTGTCATCAGTTTAAATGCTTCAAACGTGGCA	M
AX-565703888	Affx-1240294408	Chrysophrys auratus	CAURATUSV1.SCAFFOLD.1534	204	CGCTGGACTTTTAGTTGCATATACAGTATGAGCAG[A/G]GGAATTAAATGCTCCCTGACAAGTAAAAGGATATT	R
AX-565704164	Affx-1240294405	Chrysophrys auratus	CAURATUSV1.SCAFFOLD.1534	14054	GACTGACTGCTTGAATGGCTGATTGATTAGCTGGA[G/T]TCAGAGTTAATCACACAGAGGTTGAGTTCTTGTCA	K
AX-565703886	Affx-1240294406	Chrysophrys auratus	CAURATUSV1.SCAFFOLD.1534	16771	ACTGCAGTTTACATCATACATCGAGTGTTGGCAGA[A/G]GTCATCAGGAGTATGAATACTGTCCACAACGTTTC	R
AX-565709165	Affx-1240297109	Chrysophrys auratus	CAURATUSV1.SCAFFOLD.1536	411	AGAAGCAGAGGGCCAATATGAAATATCCTTAAATC[A/G]ACTATTTTAATTTCCTATAATTTTATTCGGCTCGG	R
AX-565709479	Affx-1240297107	Chrysophrys auratus	CAURATUSV1.SCAFFOLD.1536	13241	TAATTCAGCAAAAAAAAAAAAGGGGCTACAGGCAT[A/G]GCAGAAACTGTTCTAGAGAGCTCTTGACCTCAGCT	R
AX-565728058	Affx-1240306411	Chrysophrys auratus	CAURATUSV1.SCAFFOLD.1537	10414	TGTGAATATAAATGAAGTAAGTACATAAAGGTTTT[C/T]GAGTAGGGTTGGGTAATGTAAGGTTTATTTTACCA	Y
AX-565727847	Affx-1240306412	Chrysophrys auratus	CAURATUSV1.SCAFFOLD.1537	16998	ACAGATGATTTCTGATGAGCAGCACCAGGATCAAT[A/G]CAGGTATCAGTAAAATCCTGAGTCCATCCCTCTGT	R
AX-565751736	Affx-1240318311	Chrysophrys auratus	CAURATUSV1.SCAFFOLD.1538	5830	CTGGAGTATCCGTCTGATCTCACACTCATTGTTAC[C/T]GTTGTCCAGACTTCTGTCGAACATTTTTTACATAT	Y
AX-565704074	Affx-1240294591	Chrysophrys auratus	CAURATUSV1.SCAFFOLD.1541	12796	GGGCACCATGTGTAGTGCTCCGTGCAACATTAATA[A/G]GGAGTTTTGGGTTAAATTTGGTTATCAATAATAAT	R
AX-565751230	Affx-1240318158	Chrysophrys auratus	CAURATUSV1.SCAFFOLD.1542	4253	CAGTGACCAGATCAAGAAACCTGGAGCTATGTAGC[A/G]CTGTAACACACACACACGCACACACACACACACAC	R
AX-565751424	Affx-1240318159	Chrysophrys auratus	CAURATUSV1.SCAFFOLD.1542	8065	AAAGGTTAACACAATTTTGACATAAAGTGAGTGTT[A/G]TGTTTATGCAGAGTTGGGTTATATTCTGTGTGTTT	R
AX-565751428	Affx-1240318161	Chrysophrys auratus	CAURATUSV1.SCAFFOLD.1542	8220	TATTAAGAGAGAGTGACCAAGATATCTGTACATGA[A/G]AAACAGTAAATCGATAATCCAATCAAGCACAATCA	R
AX-565755405	Affx-1240320151	Chrysophrys auratus	CAURATUSV1.SCAFFOLD.1543	12812	GCAGGCATATGCAACAGCTGTAACCCCTGCTGCTC[A/G]CTGCCGTTTTGGTGCCAATTACATTTCTCAGTAGG	R
AX-565723219	Affx-1240304070	Chrysophrys auratus	CAURATUSV1.SCAFFOLD.1546	3237	AAATCAACTGTATGTTTCGAAGCTCGGATATCAGA[A/G]AGCGTCCACAAAAACCCAAAGAAAAATAAAGCCAG	R
AX-565723311	Affx-1240304072	Chrysophrys auratus	CAURATUSV1.SCAFFOLD.1546	5193	AATGTCTCGCTGTGTCCACAACCCAAAGATATTCA[A/G]TTCAGTGTCATACAGAGGGAAAGAAACCAGAAAAT	R
AX-565715504	Affx-1240300152	Chrysophrys auratus	CAURATUSV1.SCAFFOLD.1548	8406	GATGCTTCCATCTGACAGAGAGAGAATAGGCTGTC[C/T]GGGTTATTTTCCACATTATTTCCATGTGTATGCAT	Y
AX-565723003	Affx-1240303962	Chrysophrys auratus	CAURATUSV1.SCAFFOLD.1550	4950	GTGCGAGACCTTTAGCAGTAGACTGGAAGAAGACA[A/C]AAAAATGTCTTCTACTCCAGCCAGTCTTAAGTAAT	M
AX-565723084	Affx-1240303964	Chrysophrys auratus	CAURATUSV1.SCAFFOLD.1550	8019	TGCCAAATTAGCTGTGAACGTGGAAAAAAGCCCGC[C/T]ATCCGTCAACAAAATTAACAACCATTTGGCTGTTG	Y
AX-565734646	Affx-1240309713	Chrysophrys auratus	CAURATUSV1.SCAFFOLD.1551	20108	TGTACATTAATTCTGAAAAATAATCTTTTGACATA[A/C]TTAACCCTTGAAGTGAAACAAACAATAATCAAGCA	M
AX-565746194	Affx-1240315576	Chrysophrys auratus	CAURATUSV1.SCAFFOLD.1554	873	GCGGGTTTAACACGTCAAAGAATCATAACGTGCCG[G/T]ACGTCATTAGATTCAGGAGAATCTTGAGTTTCAGT	K
AX-565746192	Affx-1240315575	Chrysophrys auratus	CAURATUSV1.SCAFFOLD.1554	7978	TAAAGTCGGGGAAAAATGGTAGTCATAGTTACAGA[C/T]TGATAAAGTAAAGAAACGTGACATGTTTACCGTCT	Y
AX-565721735	Affx-1240303332	Chrysophrys auratus	CAURATUSV1.SCAFFOLD.1555	5146	AATGTGAGAATGGCATGAAATTTTCTTAACAGTGG[C/T]GCACTATTTACATGCCATCCCATTACATAATATTG	Y
AX-565755119	Affx-1240320009	Chrysophrys auratus	CAURATUSV1.SCAFFOLD.1559	169	GCACGGCTGCAGTGGGCCTCTATTATTAGCTAATA[C/T]TAGCGAACGTTGTGCCCATGTCTGTAGAAAAAACC	Y
AX-565752773	Affx-1240318828	Chrysophrys auratus	CAURATUSV1.SCAFFOLD.1564	12607	AAATAATGATACTTAACAAAAACGAAAGCACTTAA[A/G]ATTAGTGCTCCTCCTCAAAATTAGGAGATTGAGGT	R
AX-565733873	Affx-1240309325	Chrysophrys auratus	CAURATUSV1.SCAFFOLD.1567	785	ATGGGAGAAAACTATGGAAGATTGAAGGGTTTGAA[A/G]TGGATAACAGGAATTTCAGGAATGTAGTGATGGCA	R
AX-565733684	Affx-1240309323	Chrysophrys auratus	CAURATUSV1.SCAFFOLD.1567	12349	AATTCCTATTTCACTCTATACTACATGCACTTCGC[A/G]CCTCACTTGATGTAGGTAGGCCCTGTAAATGCAGT	R
AX-565733686	Affx-1240309324	Chrysophrys auratus	CAURATUSV1.SCAFFOLD.1567	19939	GAGGACAGAAGAAAAGAGAGACATATAGAAAGAAA[G/T]CTTCATCATTATATTCTTCGGCGAGTGGTTTAACA	K
AX-565752263	Affx-1240318571	Chrysophrys auratus	CAURATUSV1.SCAFFOLD.1569	15315	ATATATTAATGCTACACAGAATCAAAGTTTCCAAG[C/T]GAGTAAAGACTAGTGGAGATATTACATTTTGAAAA	Y
AX-565752038	Affx-1240318572	Chrysophrys auratus	CAURATUSV1.SCAFFOLD.1569	18318	ATTACAATACATAAAAAGGTTAATGTGTCGTCATG[A/C]TGGGGTCAATATTTTGTAATATGAACATCAGATAA	M
AX-565751905	Affx-1240318502	Chrysophrys auratus	CAURATUSV1.SCAFFOLD.1570	1920	GGAGTAATACAAAGAGTGCCATAATTTGTCACCTC[A/G]CTGAAAGGAACCACGCATTGCGAGGGCATACAAAT	R
AX-565704369	Affx-1240294761	Chrysophrys auratus	CAURATUSV1.SCAFFOLD.1571	10400	ATACTGATAAAGAGCCATAAATGGAGATCCTCAGT[A/G]GTGTTTAATTTTCTTAAAACCTGCACACATAAAAA	R
AX-565725799	Affx-1240305303	Chrysophrys auratus	CAURATUSV1.SCAFFOLD.1572	8157	GGATCTGGATCTGGATCAGTCCGTCTCGTAGGATC[A/C]ATCTGGATATCTCTCGCTGTCTTCAGCTATGCTAA	M
AX-565725683	Affx-1240305304	Chrysophrys auratus	CAURATUSV1.SCAFFOLD.1572	8737	TTAAAGGTGCATCGGACCGACTGAGTAAATTATGA[A/C]GGTGAAACGAGTCTTTTCACTGCAGGCCGACGCTC	M
AX-565704522	Affx-1240294833	Chrysophrys auratus	CAURATUSV1.SCAFFOLD.1574	7290	GAAGAACAAAATTATTGATTTTATATCATCACATC[A/G]CGGAAACATAGAGTGCAGAGAAAAAACCTGTTCAT	R
AX-565721923	Affx-1240303421	Chrysophrys auratus	CAURATUSV1.SCAFFOLD.1575	2954	CACTGAACTCGGCTCTGTGTCTTCAGGCAAAATCA[G/T]GAGATGAAACAAAAACTACTTCTATTGAAAAAAAA	K
AX-565721990	Affx-1240303418	Chrysophrys auratus	CAURATUSV1.SCAFFOLD.1575	11802	AGAGAAAGAAAATAGTTTTGAGTGCTGGAACACAC[A/G]TACTCCCTTTGTTTTCCCAAGGAAAATACTTATTT	R
AX-565738736	Affx-1240311755	Chrysophrys auratus	CAURATUSV1.SCAFFOLD.1576	3017	AATTCTGGAAATACCTACAGCTAAGGAGCCTGTTC[A/C]AACTTAACAGGGTTTAAAGAACCAAATATGATACA	M
AX-565738740	Affx-1240311757	Chrysophrys auratus	CAURATUSV1.SCAFFOLD.1576	9387	TTTACCCATCAGCTAGTTTTTTATGACTTAATGTC[C/T]TGTGTACAGCACTTTATTAGTGGCCATTCGGGACA	Y
AX-565721687	Affx-1240303307	Chrysophrys auratus	CAURATUSV1.SCAFFOLD.1579	11821	GGTAGAGGGTCGTGTATTCGTCCTCAAACTGAACC[A/G]ATATGACCACGATGTCTCTGCTGAAGATCAATAAG	R
AX-565721691	Affx-1240303309	Chrysophrys auratus	CAURATUSV1.SCAFFOLD.1579	18435	GAGAGAGGAACATCTGAGAGGACGGAGAGAAAGAC[G/T]AGCAGTGGGAGGGAGTGATTAATGAACGAGGGAGG	K
AX-565752568	Affx-1240318845	Chrysophrys auratus	CAURATUSV1.SCAFFOLD.1580	10210	TAACTGGGAAGGAAATCCTCAGTCATTGACTTAAT[A/G]GGATAACAGAACCCCTAACGACTCCTTACCATTGA	R
AX-565752810	Affx-1240318846	Chrysophrys auratus	CAURATUSV1.SCAFFOLD.1580	15349	TTTTTAATGATTTTCCAGGAAGTTACAAACTCTAA[A/G]ATAGCATTAAAAATACCTGGTGTAAAGGTGAGACG	R
AX-565734448	Affx-1240309612	Chrysophrys auratus	CAURATUSV1.SCAFFOLD.1581	4922	TCTGATCTTACTCACTGCAGCTCTGAATCATTTTA[A/G]ATCTTCAACTACTTCACGTCATTCCTGCAGATAGA	R
AX-565738905	Affx-1240311836	Chrysophrys auratus	CAURATUSV1.SCAFFOLD.1583	13103	CTGATTGAAGGTGAAAATGACAACTTCAAAGTTGA[C/T]TCAGTCTCGTATTATTTTTAGAAGCTTATTTTTTG	Y
AX-565738907	Affx-1240311837	Chrysophrys auratus	CAURATUSV1.SCAFFOLD.1583	13155	TTTAGAAGCTTATTTTTTGTTTGTTGTTTAATAAA[C/T]GGAATCATTTAATTAGAGATGTTCGTGTTTTACAA	Y
AX-565704180	Affx-1240294413	Chrysophrys auratus	CAURATUSV1.SCAFFOLD.1584	484	AGAGCTTTATTAACGCTCTCCGGCGTTTCCTTGCT[A/G]TAAGAGGTCCTGTAAAGCAAATCCGTTCAGACAGA	R
AX-565704176	Affx-1240294411	Chrysophrys auratus	CAURATUSV1.SCAFFOLD.1584	14819	TAACCTTGGTCCACCTGTACTGCACGTTCGGGAGC[A/G]CTGTGCAGTGAATGGTCACATTTTCTCCAGCATGG	R
AX-565717163	Affx-1240301063	Chrysophrys auratus	CAURATUSV1.SCAFFOLD.1586	7035	TGAATGAGGTAAATGAAGTAAAGTCAACTTAAATA[C/T]GAGCCTGTAAGCTGAACACCATGTTCATGAATGCA	Y
AX-565717303	Affx-1240301064	Chrysophrys auratus	CAURATUSV1.SCAFFOLD.1586	7360	AAAGTTTCTGAGCTGAGGGGGGGAGTGTGTTTGGT[C/T]TGTTGATTTTTGAAAATGTGAATGTCAGCTACTCG	Y
AX-565752656	Affx-1240318767	Chrysophrys auratus	CAURATUSV1.SCAFFOLD.1587	923	TCAACTGACGGTGAATCTTCACAGATGATGTTCTC[A/G]TCAGTTTGTTGGATTCAGAAAGAGAAAAGTGTTAA	R
AX-565752413	Affx-1240318765	Chrysophrys auratus	CAURATUSV1.SCAFFOLD.1587	6147	TATTATTTATTGACAATATGGTGCTAATCAATAAC[C/T]ATACATGTTGATGAATGTCTTAATTTTATTTACAC	Y
AX-565752409	Affx-1240318763	Chrysophrys auratus	CAURATUSV1.SCAFFOLD.1587	12300	GTCCTCAATGACATTCCTTTTAAACAGACAGTGGC[A/C]AAATTTCAGTCGTAGTATTACTGGATCTCAGTGCT	M
AX-565721823	Affx-1240303374	Chrysophrys auratus	CAURATUSV1.SCAFFOLD.1593	1347	AACAAAGTCTTTTGAGAAATATTTAGAAATCTGAG[A/G]AAACAAAAAGAGAAAAATCACTGAGTGAAAGAAAA	R
AX-565721825	Affx-1240303375	Chrysophrys auratus	CAURATUSV1.SCAFFOLD.1593	3955	AACAGGATTTTTGGATATACAGAACCGACCTTTTC[A/G]AAAGGGTTGTTAAGTGAATGAAAGAGGGAGTCTTT	R
AX-565721827	Affx-1240303376	Chrysophrys auratus	CAURATUSV1.SCAFFOLD.1593	5279	TTGATTTTTAATTTGTCTGCATGTCCACGTTTTCA[A/G]AAATCTGGATATGAATGTGTAGAGATGAGAGTCTT	R
AX-565721829	Affx-1240303377	Chrysophrys auratus	CAURATUSV1.SCAFFOLD.1593	7879	CCATGTAAAACAAATCCTGACGAATAAAAACAGAC[A/G]ATATTTTATTTCTTATTATCAATAAACGTCATATG	R
AX-565705098	Affx-1240295116	Chrysophrys auratus	CAURATUSV1.SCAFFOLD.1594	5358	CTTTTATTAAGTACCACATTTTAGTAAACTCCTCT[C/T]GAGCGTGCTCATCATTTGTTTTTTTAAAACAATTC	Y
AX-565723458	Affx-1240304142	Chrysophrys auratus	CAURATUSV1.SCAFFOLD.1596	922	TTATTGATTATTTTTTGTATTTCTTCTATCTCAAT[C/T]TTGTGTTAATCTGAATTTTCTTTGTCCAATTTGTT	Y
AX-565723359	Affx-1240304141	Chrysophrys auratus	CAURATUSV1.SCAFFOLD.1596	17862	ACTTAATTTGGAAGTCAGCATTAGTTCCACAAATG[A/G]TTATAAAATATTTCATAGGAAAGCCAAAACTGCTT	R
AX-565734555	Affx-1240309749	Chrysophrys auratus	CAURATUSV1.SCAFFOLD.1600	1249	AAGTTTAAAAACTTCAAAATTTCAATGCATGAATA[A/G]CAAAGTCTACTTACATATGAGCAATCAATAATCCA	R
AX-565734727	Affx-1240309752	Chrysophrys auratus	CAURATUSV1.SCAFFOLD.1600	2562	CACAGAAATAAGTAGATCTAAAAAATGAATCTCTT[G/T]TTGACTATATTCCATCGTGAATTTCAAGTTAGGAT	K
AX-565715643	Affx-1240300223	Chrysophrys auratus	CAURATUSV1.SCAFFOLD.1601	15913	GATGTTTTATCTTTAAGCTGCCATGTGAAAACTAT[A/G]TTATTGTAGATTAAATCAAACGTGTCAGACACTGC	R
AX-565747045	Affx-1240315988	Chrysophrys auratus	CAURATUSV1.SCAFFOLD.1602	12646	TATACTTTATAACCTTTGAGCTGAGAGACAGACTG[A/G]AAATAAACCAGCCTTTTCTTGATATTCTTCATGGC	R
AX-565752863	Affx-1240318874	Chrysophrys auratus	CAURATUSV1.SCAFFOLD.1603	4890	GAGATTATGACGTGCTTTTAAATAAAGATCTATAG[A/C]ATTATCATTTGTCAGAAAATCAAATTCTGTCTGAA	M
AX-565751040	Affx-1240318062	Chrysophrys auratus	CAURATUSV1.SCAFFOLD.1604	4700	CACAAGTTGTGCCGTTTATCTCAGGGTATTTGCAT[C/T]AATGTTTTGGGTTTTTTTTGCTTGGTTTTTTAATT	Y
AX-565751220	Affx-1240318059	Chrysophrys auratus	CAURATUSV1.SCAFFOLD.1604	11923	TTCAGAAGACTTAAACGGAAGACTGGTACAAACAC[C/T]TTTACATAGTGTACTCAGAACTGAGTGCATGAATG	Y
AX-565751222	Affx-1240318060	Chrysophrys auratus	CAURATUSV1.SCAFFOLD.1604	19538	TATTCTGCAGATTATTTTCACAATGAACTGATTCA[C/T]TGTGTAGTCTAGAAAATTGTGAAAGACACTCGTGA	Y
AX-565742573	Affx-1240313689	Chrysophrys auratus	CAURATUSV1.SCAFFOLD.1605	22829	TGATCCGTGTTGCTGATAATTCTCTAACTTCTTGA[C/T]AGCCTCGAGGTGTACGATATTAAAAGACTTACAAA	Y
AX-565746814	Affx-1240315872	Chrysophrys auratus	CAURATUSV1.SCAFFOLD.1606	5208	TATTCTGAGGTCCGGAGTTAACCTTTCTTGATATG[A/C]AAGAATGTTTGTTACTCTGCAGCTATGACACACAA	M
AX-565746803	Affx-1240315868	Chrysophrys auratus	CAURATUSV1.SCAFFOLD.1606	10614	CCCACCACCAGTATATCGTCCGCAATGGGTTCTAC[A/G]CCCTTGAGCCCTGCCAGTAGCTCATGCTGTTTTCG	R
AX-565746933	Affx-1240315871	Chrysophrys auratus	CAURATUSV1.SCAFFOLD.1606	17189	GGACACGATGAAAGTGAATGCTCAGAAAATCAGGC[A/G]TTTTCAGAGGACTGGCGGATTTTGTAGCATCACTA	R
AX-565728308	Affx-1240306535	Chrysophrys auratus	CAURATUSV1.SCAFFOLD.1608	11109	TAGCATCGCCATGGCTCCCTCGACAAAAAGCCTGT[A/G]AGATTTTTCAATTGAATTTTGGATCATTGCTTAAA	R
AX-565728312	Affx-1240306537	Chrysophrys auratus	CAURATUSV1.SCAFFOLD.1608	14987	CGTCATTTTGTGCGTGTTTGTCTTTTGTTTCTGAC[A/G]GAGCAACAGTTTTTCCACAGGATATTCTGCAGGAA	R
AX-565744388	Affx-1240314599	Chrysophrys auratus	CAURATUSV1.SCAFFOLD.1609	9236	TTTAATGACAACACACGATCAATCTGCATCTCCTC[A/G]ACTTCTACAGTATGATAACAATCCTTGACAGCGTG	R
AX-565744383	Affx-1240314597	Chrysophrys auratus	CAURATUSV1.SCAFFOLD.1609	16061	TGTGGTTTGCTAATTAGACGTATGATATGTATACA[A/G]TGAGATGTTGAAGGTCAGTATTTAATTCAGCGTGT	R
AX-565734349	Affx-1240309650	Chrysophrys auratus	CAURATUSV1.SCAFFOLD.1611	14765	ACTCCTCCATCTACATGTGTGTCGATACGTAGAAA[C/T]TCCACCTCCAGACCAGACCAGCCAATCAACAGGCT	Y
AX-565721204	Affx-1240303072	Chrysophrys auratus	CAURATUSV1.SCAFFOLD.1614	9547	ATCTTTGTGCAAACATACACTCAGATAAACTGAGA[C/T]GGGGCAGATGGAGAATGAATACGTCTCTATTGCAG	Y
AX-565746210	Affx-1240315584	Chrysophrys auratus	CAURATUSV1.SCAFFOLD.1616	4520	CATTTAATGCCAAAAGACAATGATGTGCAAACTTT[A/G]GAGAGGGTCTGCCAACTCCTGGGGCTTCTCAATGA	R
AX-565746208	Affx-1240315583	Chrysophrys auratus	CAURATUSV1.SCAFFOLD.1616	16421	AGGCAAATACTAATTTTAGAAACTGATAAAATGCA[C/T]GACTACCACACCCTATTGTTCTCAACTAATAAGCT	Y
AX-565752113	Affx-1240318497	Chrysophrys auratus	CAURATUSV1.SCAFFOLD.1617	3895	GTATTTTCTCTCCTCATAAGCTTCAGATCTCACTT[A/C]TTTATGATTACATTGTGCATTAATCTGAGCAACAG	M
AX-565752115	Affx-1240318498	Chrysophrys auratus	CAURATUSV1.SCAFFOLD.1617	4503	CTGTTAATACTGTCAGCTTCATGTAATAAAAGTAT[C/T]GGTAGTATTTTCAGCTTTATGTAGTAAAAGTACTT	Y
AX-565714006	Affx-1240299499	Chrysophrys auratus	CAURATUSV1.SCAFFOLD.1619	21205	GGTAATTGCTAAATAGTTCAACAACTGTGACAGCA[A/G]TTGCAGCTAGACAGATGGCAGTTTGAGGGTGTAAC	R
AX-565714213	Affx-1240299500	Chrysophrys auratus	CAURATUSV1.SCAFFOLD.1619	25599	TTTACCCTGCCTGCCTTCTGAGTGTGTTCTGTTTG[G/T]TTCCAGACTATTTTGCTTTATGTAAGGACTGTGGG	K
AX-565714013	Affx-1240299502	Chrysophrys auratus	CAURATUSV1.SCAFFOLD.1619	29182	ACCCAGAAACAGCTGTAAGATCAGATATGAACACA[A/G]ACCAGTTTACCATCATCTGACCACCAGAGACGAGC	R
AX-565734219	Affx-1240309500	Chrysophrys auratus	CAURATUSV1.SCAFFOLD.1624	5331	GTCTCTTCCTCTGTGATCGACTACAGATGGCACAG[A/G]TGCATTCTGGTACATGGAGTCTACGCGGACTTTCT	R
AX-565727970	Affx-1240306474	Chrysophrys auratus	CAURATUSV1.SCAFFOLD.1628	9717	GTAAAAACAGCACATTCATTCAGAGGGAACAGAGG[A/C]AGCTTAAAGACAGAGCAACAGGTTGGTCTGTGTCA	M
AX-565704905	Affx-1240294778	Chrysophrys auratus	CAURATUSV1.SCAFFOLD.1629	6630	ATGACCTCCTCTTTCTTTCCTCTTCTTTACATTCA[G/T]GCCTTTATTTCTTCCTTTTTCTCACCATCTTCTCT	K
AX-565704402	Affx-1240294775	Chrysophrys auratus	CAURATUSV1.SCAFFOLD.1629	10500	GAACAGACTCTAACAGATGGTTTTACACGAGACAC[A/G]AAGCAGCATGATCATCCGTTTGAAGTTATGTTGTT	R
AX-565704407	Affx-1240294777	Chrysophrys auratus	CAURATUSV1.SCAFFOLD.1629	13924	TTGATTAGTAAACTGTCATTAAGCAAAACAAAAGT[A/C]AAATCCAAGCAGACGATGTTGGGATATCGTCACCA	M
AX-565704393	Affx-1240294771	Chrysophrys auratus	CAURATUSV1.SCAFFOLD.1632	4240	CTGGAAAATTATATCTGATATAACAGGATTAAATC[C/T]GACAGAATAAGCACAAAAAGAAGGTAAACACTGCG	Y
AX-565704398	Affx-1240294773	Chrysophrys auratus	CAURATUSV1.SCAFFOLD.1632	9633	CATAGTGGGAAAGTAAATGAAGAGAAAGACAGCAA[C/T]TCAGCAACTGGAGAAAATATCTAAACAGGAGGATG	Y
AX-565736777	Affx-1240310860	Chrysophrys auratus	CAURATUSV1.SCAFFOLD.1633	13304	AACCTAAAAATTCAATGAAATTTCTCATTTAATCC[A/G]AATGGATCACTTGTTTCCCCTATGTATATTGTTTT	R
AX-565736948	Affx-1240310861	Chrysophrys auratus	CAURATUSV1.SCAFFOLD.1633	17623	ATGATAGCGATTTCTCAGCTTTATGAGGCATGGTC[A/G]ATGGGATTTTGCCTCCATTGCCATTAAATCTCCTC	R
AX-565721174	Affx-1240303057	Chrysophrys auratus	CAURATUSV1.SCAFFOLD.1636	426	GCTATATCAGTAATTTCAGCACTACTCTATCAGTA[C/T]GGATTATTATTTGAATCCACTTTAAACTCAATATT	Y
AX-565721176	Affx-1240303058	Chrysophrys auratus	CAURATUSV1.SCAFFOLD.1636	4522	CTTGGATTACCATGACTACACCAAAACACACTGAT[G/T]CTGTCAGAATAATTTAGCCTGAGGCGGACAACTAG	K
AX-565721170	Affx-1240303055	Chrysophrys auratus	CAURATUSV1.SCAFFOLD.1636	14788	AGCCACATTCTTACGATGATGAGGAAAAGGGCAGC[A/G]ACAGAAACACAAGGAAAGAAAATAAAAGACTGGAA	R
AX-565734381	Affx-1240309578	Chrysophrys auratus	CAURATUSV1.SCAFFOLD.1637	3557	TGAAATGTACATACTAAGCACACAGGAGATGAGAT[G/T]TGTGTGTTTAATTTGCAGTTTATTAACAATGTACA	K
AX-565734384	Affx-1240309579	Chrysophrys auratus	CAURATUSV1.SCAFFOLD.1637	7400	TTGATTAGCAGGCCTTCTTTCCACAACATGTCATA[C/T]GCTTTTTCTATATCAAAGAACACCGCCACCACTAT	Y
AX-565752546	Affx-1240318711	Chrysophrys auratus	CAURATUSV1.SCAFFOLD.1641	5055	TCAATGAAAGGAGGCCAGAGGTTAACATGGTGCAC[C/T]GTACTAAACACTCAGGGTTTTACACCACAGGTTTT	Y
AX-565752550	Affx-1240318713	Chrysophrys auratus	CAURATUSV1.SCAFFOLD.1641	8247	TAAGTCTTTCATTTGCGATTGATTTTTGATGCACC[A/G]TAGTGAGTATTTAATGTTGGTTCTGATCTACATGT	R
AX-565723606	Affx-1240304214	Chrysophrys auratus	CAURATUSV1.SCAFFOLD.1642	10822	GTCAGAAACTGCAGCTCAGCTTGTGATCAAGGTCT[A/G]ATTCATGGTTAGAATAAGTTAAAGATGGTTAAAAG	R
AX-565723507	Affx-1240304215	Chrysophrys auratus	CAURATUSV1.SCAFFOLD.1642	11356	TTAACATTATTTATCTGAGGACACATGAGAAGAAC[A/G]AGGTGCTTATCAATTCACTTGTTTTCTGACTTTCT	R
AX-565752272	Affx-1240318693	Chrysophrys auratus	CAURATUSV1.SCAFFOLD.1644	1382	AATGCTAGTGAAAGTCAATGGAGACAACGATCACA[C/T]GGCCCCAAGCCTGCAAGAGTGTGCTGAGTGGCAGA	Y
AX-565752516	Affx-1240318696	Chrysophrys auratus	CAURATUSV1.SCAFFOLD.1644	4515	TATTTCACTTTGAGTCTCTCAGTTTTCTACTTCAT[A/C]ATTTGTTTCACTTTCTTTCTAAACTGATCCTCTGA	M
AX-565751538	Affx-1240318315	Chrysophrys auratus	CAURATUSV1.SCAFFOLD.1645	3897	ATAAAATAGAAAATACAGATCAATGACACAGAAAT[A/G]CAACTGATAGACACAATAATCAAACCTGGACTCAC	R
AX-565751477	Affx-1240318183	Chrysophrys auratus	CAURATUSV1.SCAFFOLD.1651	11879	TACAAGTGATCTTTGCATTGCTCTCTCACATCCTC[A/G]GATGCTTGTTTCTCTTTATGTGGTTCATCTCAAAG	R
AX-565751479	Affx-1240318184	Chrysophrys auratus	CAURATUSV1.SCAFFOLD.1651	13541	TTACAAATACAGGAAATTATATTATTTTGTATGTC[C/T]TACTATCTGACAGAGTATTTTCCTTAATAATTGCA	Y
AX-565740505	Affx-1240312641	Chrysophrys auratus	CAURATUSV1.SCAFFOLD.1655	4711	CTCCTTTGGAGACCAGGATGAAGTGAGAACGATTA[C/T]GTGTTTTATGCAGGCATATACTGCATACAAGAGAG	Y
AX-565740507	Affx-1240312642	Chrysophrys auratus	CAURATUSV1.SCAFFOLD.1655	4784	GAAAGGAAATTTTACTCTTATCACAAATGACATTG[C/T]CATTATTAGTAATAGAAGTAGTGGCAGTAGTTGCA	Y
AX-565740509	Affx-1240312643	Chrysophrys auratus	CAURATUSV1.SCAFFOLD.1655	5068	ACAAAAGGACACATTGCTGCTATGCAGGTATTTCA[A/G]AGGGAATACATATAGATGTCCAAATAGACAGAGCA	R
AX-565751116	Affx-1240318100	Chrysophrys auratus	CAURATUSV1.SCAFFOLD.1657	329	ACACAACATTTTTCACGGGCCCTAATGATGCAGGA[A/G]AACATGCGTACAACAGAGAATCGCAAAACATTTCC	R
AX-565751119	Affx-1240318101	Chrysophrys auratus	CAURATUSV1.SCAFFOLD.1657	8191	CTTGGTGAGTACGATGCTGTTATCACTCATATAAA[C/T]GGTGGACAAAACTATAAAAAATAAAACCAGAGTAG	Y
AX-565738387	Affx-1240311659	Chrysophrys auratus	CAURATUSV1.SCAFFOLD.1658	16947	TGGCTGCCAAAACAATCAATGTCTGCCGGATAACA[C/T]CACTTCAGGAAGTAGAAGCTAATCAGTTAAAGCTC	Y
AX-565738389	Affx-1240311660	Chrysophrys auratus	CAURATUSV1.SCAFFOLD.1658	17032	TTCCACTTTGAATTTTCCTTTAATGCTTGTTAACT[C/T]CTCAATAAATGCATGAGACTGCTGCCCAAGCCTGA	Y
AX-565738396	Affx-1240311663	Chrysophrys auratus	CAURATUSV1.SCAFFOLD.1658	17550	CAAGAGCATACATTCATCCCAACAAGCTGGATTAA[A/C]ATGACCTTGGCAGGCACAAAAACACAAACAACTGA	M
AX-565728059	Affx-1240306518	Chrysophrys auratus	CAURATUSV1.SCAFFOLD.1661	298	TGTCAAACAGTCGTGGTTTGGTTTATGTTACAAAA[C/T]GACTTGGTTAGGTTTAGAAAAATATCATATTTTGG	Y
AX-565728277	Affx-1240306519	Chrysophrys auratus	CAURATUSV1.SCAFFOLD.1661	601	CTTGGCTCTCAAACCATAAACATCTACGTGGTCAG[C/T]GTCTGTGTGCAGCTTTGAAGCTCCTTAATAATCAT	Y
AX-565736357	Affx-1240310571	Chrysophrys auratus	CAURATUSV1.SCAFFOLD.1662	310	GATTACAGTAAAGTTAGGTAATGATACATTACTGT[C/T]GTCCTCGTCTCTTAAGACCTTTATAAAAATGAAAC	Y
AX-565736203	Affx-1240310570	Chrysophrys auratus	CAURATUSV1.SCAFFOLD.1662	1975	TAAGATGCTGATTAAACAACATGATTGGTGCACAG[A/G]TGTGCTTTGGACTGGTCACAACAAAAGAAACTTAT	R
AX-565736359	Affx-1240310572	Chrysophrys auratus	CAURATUSV1.SCAFFOLD.1662	9448	ATTTGAGAGTTCCAGCAGGATGGAGTGATGTAACA[A/C]AGTTCTGATAGCATGGGAAATATGTAATCAGAAGC	M
AX-565715554	Affx-1240300178	Chrysophrys auratus	CAURATUSV1.SCAFFOLD.1665	782	TAAAGTTGTGGGTCGTAAAAACAAAACAATGAGCT[C/T]AAAGACGCTTCAACGGTCTGAAGAGCTGAGGGTTA	Y
AX-565715367	Affx-1240300175	Chrysophrys auratus	CAURATUSV1.SCAFFOLD.1665	20537	AGCAAAGAATATCAATCATCATTTCTACTTCAATT[C/T]TGGAAACTACTGTACAAACACATTTCTAATTAAAG	Y
AX-565715369	Affx-1240300176	Chrysophrys auratus	CAURATUSV1.SCAFFOLD.1665	20649	GACCAATTATTCAAAGATTAAGAACATAAAACAAT[A/G]ACTTGATTCTGGTTATTTTAACAAAACCATTTATA	R
AX-565715371	Affx-1240300177	Chrysophrys auratus	CAURATUSV1.SCAFFOLD.1665	20750	CATTATATTTGGCTGATAAAATAGTTATTTGTGAT[G/T]GGTTATGTGTGTTGAATATATTTTCAACTGATTTA	K
AX-565704307	Affx-1240294476	Chrysophrys auratus	CAURATUSV1.SCAFFOLD.1669	12854	GGCTGGTCTGTGCCCCAGTGTAACACACATAGTGA[A/G]TTTACATGTGTTGAGGACTGTTAATCTTCCTCCAT	R
AX-565703959	Affx-1240294477	Chrysophrys auratus	CAURATUSV1.SCAFFOLD.1669	13463	GATTAAAAAGACAAACAATCGAGTAAAACTGATAC[A/G]ATCCAGTCTTTTATCTCTCTAGTAAATAAAGAACA	R
AX-565734779	Affx-1240309777	Chrysophrys auratus	CAURATUSV1.SCAFFOLD.1670	16227	TGTCACATCATCTTCTTTAAGTCTGACACGTGACT[C/T]CGGCTTTCACAATAAAAGACAAATATTTGAGCACA	Y
AX-565734781	Affx-1240309778	Chrysophrys auratus	CAURATUSV1.SCAFFOLD.1670	16956	AAACGTCCTGAACACTTAAAGTTAAAGTTAACGAC[A/G]TGTTCAGTTCTCTTAATGTTCACATGCAGGTAAAC	R
AX-565755127	Affx-1240320118	Chrysophrys auratus	CAURATUSV1.SCAFFOLD.1671	1937	GTTTTCTATAAATCAAATGTGAGAATCAAGTCTAT[G/T]ATGCACAGTCCACTTTCACACCACGACCTCCTCAG	K
AX-565755121	Affx-1240320116	Chrysophrys auratus	CAURATUSV1.SCAFFOLD.1671	11331	GACGCTGGAAATGTTTATACCGTTATTGTAGATCC[A/C]AAATTCTCAGCATTCACTTCTGGACCACTGAGAAC	M
AX-565704300	Affx-1240294473	Chrysophrys auratus	CAURATUSV1.SCAFFOLD.1672	9298	TCTTCTACAGTTGTTGAACTTGATTCTTACACTGG[C/T]GTCTTTATTAGAGTCAGGCTGCAACATTATTGATG	Y
AX-565734393	Affx-1240309584	Chrysophrys auratus	CAURATUSV1.SCAFFOLD.1674	16621	GGAAAAAGACATCACAGACATCTCAGACCGCTTTG[C/T]TCCAAACCGGAGGTCCAAACTTCCACAAGAGGTCG	Y
AX-565723778	Affx-1240304348	Chrysophrys auratus	CAURATUSV1.SCAFFOLD.1678	7341	CATTAGCTTAGCGATAGCATAAAAACTGTCGACAT[A/G]GTGAAACAGTTAGCCTGGTGCTCGTACTGCAGGCA	R
AX-565746825	Affx-1240315877	Chrysophrys auratus	CAURATUSV1.SCAFFOLD.1679	1036	GGTGAAATATAAACGCGACAAAAAAAATGCAAGAC[A/G]CAATGCATTGTAGGATTTGTACAAAAATAAAAATG	R
AX-565746831	Affx-1240315880	Chrysophrys auratus	CAURATUSV1.SCAFFOLD.1679	21951	ACACAGTAACCATATCTTTCAACATAAATTGTAAA[A/C]ATGGAAATATACAGTATATTGATTACTAGATGGTT	M
AX-565723523	Affx-1240304174	Chrysophrys auratus	CAURATUSV1.SCAFFOLD.1683	278	TGAGGACGTGTTGCACAGCGGTGCAGCTTGTCACT[A/G]CGTTTGCACAGTGTTTTAAAGCGTTTAATTGTTTG	R
AX-565736340	Affx-1240310639	Chrysophrys auratus	CAURATUSV1.SCAFFOLD.1685	228	ATTAATTAAAATGTGGAGTTACAGTAATTCACCGC[A/G]CATTGTACTGTACTGTATTTTTTTCCATTGATTTT	R
AX-565736502	Affx-1240310640	Chrysophrys auratus	CAURATUSV1.SCAFFOLD.1685	506	TGTTTTAATAATCACTTGATTAGCCACATTGTACA[C/T]TAGTATTCATGTTTACAGTTTTCTGTGTTATCACT	Y
AX-565704687	Affx-1240294914	Chrysophrys auratus	CAURATUSV1.SCAFFOLD.1689	5998	ATGTAAAAACAACACTAAAAATTGATTGGACAAAA[G/T]AATTTTAAGGGATTTTTCTAGCTAGCTCATGCTGA	K
AX-565723054	Affx-1240303987	Chrysophrys auratus	CAURATUSV1.SCAFFOLD.1691	363	AAACACTATTGATATCAATATTTTACCATTATGGA[A/C]TCTGAAATGTAATTGTTTTTCTTGGCAAGTCACTT	M
AX-565723059	Affx-1240303989	Chrysophrys auratus	CAURATUSV1.SCAFFOLD.1691	9231	CCAGCTAAGGCAAACACAGAGGTAGAATCTAGAAT[A/C]TGTCCAAGAAGTGAGAACTTAAATCAAGAGTTGAT	M
AX-565738623	Affx-1240311701	Chrysophrys auratus	CAURATUSV1.SCAFFOLD.1692	1138	TCATACCATAACACCCAGAAAAAGCCAAAGACAAA[A/G]GCCTTTTTAGACAGTTCATTCAAAGGTTGGTATGT	R
AX-565746426	Affx-1240315685	Chrysophrys auratus	CAURATUSV1.SCAFFOLD.1693	11838	TCTTGCGTAAAAAACACATTTACTATTAGCCTTAA[A/G]GCACATGGTGTGTTTCCCCTGAGTCAGCTGCTCTT	R
AX-565704928	Affx-1240294790	Chrysophrys auratus	CAURATUSV1.SCAFFOLD.1696	111	ATGGAGAAAACAGAAAAAAAACAGTAAATCATGAA[A/G]CAGAGCTCATCTTTAATTCACATATTGCTTAAATC	R
AX-565704934	Affx-1240294793	Chrysophrys auratus	CAURATUSV1.SCAFFOLD.1696	5036	TTCATTTTAAAAAAAGCGCTGTTCTGAGCATTAAC[A/G]TATTCACAAGAGGTCATTTCGACGTCTTTGGTGGC	R
AX-565704930	Affx-1240294791	Chrysophrys auratus	CAURATUSV1.SCAFFOLD.1696	11505	GAAAAGGAAATGCATAATCAGCTGTGAGGCGACGC[A/G]CGTCGATATTGAACGAGACTACATGTCACCTTTGC	R
AX-565755293	Affx-1240320202	Chrysophrys auratus	CAURATUSV1.SCAFFOLD.1697	216	ATATATCCAACGATCACTGCGCTCACCTGAAATAT[A/C]TCTAAAAATAACCCCAGTGTGCATCAGCTGTATTG	M
AX-565734341	Affx-1240309646	Chrysophrys auratus	CAURATUSV1.SCAFFOLD.1698	13024	AATTTGTAGAAACCTCACCTTATGATCATGGTGTT[A/C]TTAAAGTATTCATGTTGCTAAATTTCTTATTTCAA	M
AX-565751781	Affx-1240318334	Chrysophrys auratus	CAURATUSV1.SCAFFOLD.1702	723	ATGAGTAATTTAAAGGAAAATGCATTACGCAAACA[A/C]ATTTTTTACATGCCTACAAATCTACCCGGCTGATG	M
AX-565751569	Affx-1240318331	Chrysophrys auratus	CAURATUSV1.SCAFFOLD.1702	1279	TAATTTCTGACATGGTCTGACAACACATAGTATAA[A/G]CTAGTTATTTTCAAGCATAACCCAGTCCCTCTAGT	R
AX-565752349	Affx-1240318734	Chrysophrys auratus	CAURATUSV1.SCAFFOLD.1705	8068	AGTTTTCAAGTGCCTCGAAATGATTAGAAATGTTC[A/G]GATGACATGAGTCAGAAGCAATCCTACGCAAAACA	R
AX-565752342	Affx-1240318730	Chrysophrys auratus	CAURATUSV1.SCAFFOLD.1705	11727	TGCCCTGATGAACATGTGTGTTAACAAAGACTGCA[A/C]CCTCAAACACACACACACAGAGACACACACACGCA	M
AX-565723212	Affx-1240304066	Chrysophrys auratus	CAURATUSV1.SCAFFOLD.1708	7528	AAATGAGTTGAAAAAGTCCCTCAAGACTGAAGATG[G/T]TTAAAGAAAAATAACATTTATCAAATACAGAGTCA	K
AX-565723302	Affx-1240304067	Chrysophrys auratus	CAURATUSV1.SCAFFOLD.1708	7589	TACAGAGTCAGAAGTGTTTTGCAGAAGATGAAATA[C/T]TCAGTTCAGTTTGAGAGATCATTTAAAAACAATAC	Y
AX-565723304	Affx-1240304068	Chrysophrys auratus	CAURATUSV1.SCAFFOLD.1708	7887	CTGACAGCTGCAGTACAACATGATGAGACCTGACG[G/T]TCACTGACTCCAGTTTCACATATACATGTATGATC	K
AX-565746735	Affx-1240315772	Chrysophrys auratus	CAURATUSV1.SCAFFOLD.1709	11906	CAGGCAGGGTCGACGTCAAGACCCAGGAATCACGT[A/G]GAGACATTCAGCATACCAGGCAACTGTTTGTTATC	R
AX-565746531	Affx-1240315667	Chrysophrys auratus	CAURATUSV1.SCAFFOLD.1712	6744	AAGGGCAACTAAGTCCACAGAAGGAAGGAGACTGC[A/G]GTTCTGGTCCGAGTTTGAAACCAAAGTTCAGGTGT	R
AX-565734098	Affx-1240309526	Chrysophrys auratus	CAURATUSV1.SCAFFOLD.1713	3594	GAGTGACAGGTGTTGTAATTATGATTTAGTTAAGT[G/T]TAAGCCACATATCTTATTCATAAAGTGCAGATACT	K
AX-565734102	Affx-1240309528	Chrysophrys auratus	CAURATUSV1.SCAFFOLD.1713	4599	AATGATTTTGTGATTGGATTCCTTGAGCACTTAAT[C/T]CAACAGCTGCTGAGAAGTGTATTAAATGTAGGCAA	Y
AX-565736443	Affx-1240310694	Chrysophrys auratus	CAURATUSV1.SCAFFOLD.1715	16240	TTTAAAATTTTGTACAGAGCATCAGAAAGTTGTGA[C/T]GACACGTTATTGGTTTGGGTCTTTTCATGAGACGT	Y
AX-565736445	Affx-1240310695	Chrysophrys auratus	CAURATUSV1.SCAFFOLD.1715	16410	ATCAGAAATGTACAATCAACCCAACAAACGGACAA[A/G]CAAGCATGTGAAAAGCTCTGACAACTCACCTTTAT	R
AX-565746491	Affx-1240315650	Chrysophrys auratus	CAURATUSV1.SCAFFOLD.1718	5967	ATGTATCATTCTCGTGTGTCGTCGGATTCGTTGTG[A/G]ACAGGTGTTCGTTATAATGAGTTGATTTCATTGTG	R
AX-565746487	Affx-1240315648	Chrysophrys auratus	CAURATUSV1.SCAFFOLD.1718	13326	TCAAATACTAGTAAATTATACATAATAACATATTG[C/T]CTGTTTACACGATGAGTTGAACGATCATCAGATCA	Y
AX-565704408	Affx-1240294529	Chrysophrys auratus	CAURATUSV1.SCAFFOLD.1719	1053	GGCCTGTCTCATGAGCCCCATTTATACCTGGTATT[A/G]ATAAATGTTGTGTTATCTCGATTCTGCCAGCACTG	R
AX-565704412	Affx-1240294531	Chrysophrys auratus	CAURATUSV1.SCAFFOLD.1719	4758	ACCGGCAACATTCCTAGAAGAACTTTCTCTGATTT[A/C]AGGTATTTTTTCAGATCAAACACATCAAGCTCCTC	M
AX-565725601	Affx-1240305263	Chrysophrys auratus	CAURATUSV1.SCAFFOLD.1721	9739	AACTTATGACGCATCTTTAAACACGGACCAGACAT[A/G]TCACTGCTCCTGTATAACTTCAGGAGTAACCTTAA	R
AX-565751300	Affx-1240318098	Chrysophrys auratus	CAURATUSV1.SCAFFOLD.1724	8037	TCACAGAACATAAACAAGTTTACAGAACAGTAGAG[A/G]GTGACTTAAAGAGATATTGTGCCCAGCTGGCTAGC	R
AX-565751293	Affx-1240318095	Chrysophrys auratus	CAURATUSV1.SCAFFOLD.1724	11514	TTCTTATCTCTTTAGGATTTCATCGTACTATTCCG[G/T]CATTTTTCGGGAATTTTTCAGGGATTTGAACCAAA	K
AX-565751109	Affx-1240318096	Chrysophrys auratus	CAURATUSV1.SCAFFOLD.1724	11785	GCTTCAGGATCCTCTGAGGTCTTTGATGAAAGTCT[A/G]GGATTGTTGTACTTCTTGGTAGTTCATGGTAATCT	R
AX-565738793	Affx-1240311782	Chrysophrys auratus	CAURATUSV1.SCAFFOLD.1725	255	GGTTTTTTACTTATTGCTGAGATTAAAGGGCAACT[A/C]TTTAATTTTTCTGAAATACTTTAACTTGGGTTATT	M
AX-565738796	Affx-1240311783	Chrysophrys auratus	CAURATUSV1.SCAFFOLD.1725	381	ACATAAATATTTTGATTGTGTGAATAAATAATTCC[C/T]TTATTTTAATTCATGATTCCCTTTGTGTCAAGTTA	Y
AX-565738798	Affx-1240311784	Chrysophrys auratus	CAURATUSV1.SCAFFOLD.1725	6546	TCCACCCCTTTGGGTAACAATTGGACACACAGAAA[A/C]ATTTTAATTACAAGCTGTGTTTTCCATTTACTGCA	M
AX-565738791	Affx-1240311781	Chrysophrys auratus	CAURATUSV1.SCAFFOLD.1725	13689	GTATTGTGCTAACCCTTGCACTCAAAAACTGTGGG[A/G]GCTGCCCAATCGCATAAAATGGCAATTTCTACATC	R
AX-565704774	Affx-1240294958	Chrysophrys auratus	CAURATUSV1.SCAFFOLD.1729	13394	TAAGTAGTACCATGCGGTGATGCCAACAACAAAAG[A/G]CTCAGTTTTGCTTCAGGTATTGGAAAACAGTCAGT	R
AX-565705260	Affx-1240294959	Chrysophrys auratus	CAURATUSV1.SCAFFOLD.1729	13769	AGCGTGAGGTGGAGCTGAAACGCTATATGTACCTC[C/T]TGAAAATGAAATTGACTTGAAGTCGTTTTGGCTCT	Y
AX-565705262	Affx-1240294960	Chrysophrys auratus	CAURATUSV1.SCAFFOLD.1729	14524	CCCATACACACAACCACCTCCAGGACATACTGGAG[A/C]TGCAGAGGCTACTCTGCTGTTTGCTTAGTTTTAGT	M
AX-565704780	Affx-1240294961	Chrysophrys auratus	CAURATUSV1.SCAFFOLD.1729	15217	CGTGGAATATATAATTATGTATACTTGTGTAAAAG[A/G]AGAAGGGGAAAACATCAAATTGAGGGACAGGGAAA	R
AX-565740691	Affx-1240312812	Chrysophrys auratus	CAURATUSV1.SCAFFOLD.1731	7248	TTCTCTTTTGGGGCTTGTTTTGAAATATTACAGAG[C/T]AGGTTTAATATGAACAGTGTTCCCAATATGTTGAG	Y
AX-565740685	Affx-1240312809	Chrysophrys auratus	CAURATUSV1.SCAFFOLD.1731	14824	ATTCTGATGATTTTATGTCTCACTGAACCTGGAAT[A/G]CGTGGTTGAATCTTTGGATTAATTCCATTGTGTTG	R
AX-565722977	Affx-1240303949	Chrysophrys auratus	CAURATUSV1.SCAFFOLD.1732	3790	ACCTCCAAGCTTTACTTGATGGTCAAACAATGCAA[C/T]ATAAATCCAGCCACGGAGAGCAGCTCTCTTAGCGG	Y
AX-565755139	Affx-1240320018	Chrysophrys auratus	CAURATUSV1.SCAFFOLD.1733	6745	TTAGTGTCCAGAAGGAATGATTATAGAGATTAGGC[A/G]TCTTTGTTTTTTGGATTATTCAGCTTTTCATTAAA	R
AX-565736930	Affx-1240310853	Chrysophrys auratus	CAURATUSV1.SCAFFOLD.1734	2020	ATCCTCAAGTGAGTTGATCCAGTAGGAGATGCTGC[A/G]AGATTTTTGGGATTTTCAGTTTTGAAAGATGATTT	R
AX-565728293	Affx-1240306636	Chrysophrys auratus	CAURATUSV1.SCAFFOLD.1736	244	GAAGGATTTAAATCATCAAGTAAAGACACGACAAA[A/G]CAAACTGCATTCTTCTTCTTCTTCTTCTATATATA	R
AX-565733765	Affx-1240309271	Chrysophrys auratus	CAURATUSV1.SCAFFOLD.1737	6887	TCAGTCCAGACCTCCACTGAACCTGTGGAGCCAAA[A/G]TGTGTTCATCGCATCATCGAGTATGAAACGTGAAA	R
AX-565733576	Affx-1240309268	Chrysophrys auratus	CAURATUSV1.SCAFFOLD.1737	15509	CTCTTAATTAAAACAGATCGCAAACTAGTTCTGAC[A/G]AAGAGGTTAGTCGTTAACTATTTACAGCTGCTAAC	R
AX-565733578	Affx-1240309269	Chrysophrys auratus	CAURATUSV1.SCAFFOLD.1737	16290	CTTTTGTGTGTTTTTAAATAGACAATCTAACAGAC[C/T]GGAGCCCGACAGATGTCCAGTGGGCTGATGTCTCA	Y
AX-565723431	Affx-1240304178	Chrysophrys auratus	CAURATUSV1.SCAFFOLD.1738	159	TTTTGTTGTTTTCATGGTCTACACTTGTTCTATTA[C/T]TATCGACTTGTCAGTCATCTGTGAAGCACTTTGAA	Y
AX-565723433	Affx-1240304179	Chrysophrys auratus	CAURATUSV1.SCAFFOLD.1738	16852	CCAAGGTGACAAAGATGATATTTATATTCCTAGCA[A/G]CACCCTTGATGCTGACAGGAGAGACGAATCTCAGA	R
AX-565723535	Affx-1240304180	Chrysophrys auratus	CAURATUSV1.SCAFFOLD.1738	17020	AATCTCAAAGTCAGGGTTAAAAAAGGAGAAAAAAT[G/T]ATACTTTGTTGCAAATTAGTTTTCGTCCTTTTCAC	K
AX-565728223	Affx-1240306491	Chrysophrys auratus	CAURATUSV1.SCAFFOLD.1740	12787	ATTGGTCAGGTCCCACAGGCCTGAGCAGCTCTGCC[C/T]GTATTAAATCAGCTTAACCAAGTTAGCTACATTTC	Y
AX-565721796	Affx-1240303319	Chrysophrys auratus	CAURATUSV1.SCAFFOLD.1741	1157	GTACGCACTGGCCTTTCTGTGCTTGATGGACAGTG[A/G]CGCTATTACCTGGGTGAAAAGTTTGGACATGAAGT	R
AX-565721712	Affx-1240303320	Chrysophrys auratus	CAURATUSV1.SCAFFOLD.1741	14156	TTCTATGAAATTCACAGGATCCTATGGCTGTACTC[A/C]AAAACACTTTTGAAGTTTAGTGCTCGGAGCTAAGT	M
AX-565723904	Affx-1240304366	Chrysophrys auratus	CAURATUSV1.SCAFFOLD.1743	725	ATTCTGTGACAGTGAAGAAGAAAGAACCTCAAAAG[G/T]TCATCGTTAATCAGTTCTACAACATTCAAATGCAT	K
AX-565752295	Affx-1240318586	Chrysophrys auratus	CAURATUSV1.SCAFFOLD.1745	8202	ACACAGGTCTCAACTCCTTCCTTTAATTTAATGTG[C/T]TTTGTTGTTATAAACATCTGCTGGACAATACCAAG	Y
AX-565728282	Affx-1240306631	Chrysophrys auratus	CAURATUSV1.SCAFFOLD.1746	10142	AGCAGAGAGATCGCCATGTCTGTTCCAGAGTTCCA[A/G]GTGCGGGTGGTGACGTATATCATTTGCGTCGAGAG	R
AX-565705520	Affx-1240295090	Chrysophrys auratus	CAURATUSV1.SCAFFOLD.1747	8378	CTCTTGATGGTAGTTAAAGGATTAGGGGTGTTCGT[A/G]TGTTCCCATGGTTTCTGTCTGCAGACAACAAGGCC	R
AX-565705031	Affx-1240295086	Chrysophrys auratus	CAURATUSV1.SCAFFOLD.1747	10689	GCTTAGTTTTGAATGCTTTACTTAAAGTGACATAT[A/G]CACATTTCAAGCCCTTTTTGTGCACAGCAAGGGCT	R
AX-565738672	Affx-1240311725	Chrysophrys auratus	CAURATUSV1.SCAFFOLD.1752	6368	GCCAGTTCCTCTGTGTACTACCATCGTCACAACCC[A/G]TATATTAGACAATAAACTTTTAAAGCGTTATCGAC	R
AX-565738666	Affx-1240311722	Chrysophrys auratus	CAURATUSV1.SCAFFOLD.1752	10212	GGGGGGGGGTCTGCTGTCGGCTGTGTTTCAAGCCC[C/T]GTTTCCAGTTTCCTCATCTGTCCTAAGCACATTCA	Y
AX-565738668	Affx-1240311723	Chrysophrys auratus	CAURATUSV1.SCAFFOLD.1752	14914	ATTCTGGGAAATGTATTGCGTCCTGTGTTTTTGGA[A/G]CATCTCAATGTCACAATATCCACCAACCCTTTGAA	R
AX-565704080	Affx-1240294597	Chrysophrys auratus	CAURATUSV1.SCAFFOLD.1754	8823	GATAGACTAACTTTTCTCCTACATTTGAAAAAGTA[C/T]TTAAGTCAGTGTGTGGTCATCAGTGTAAGTCTTGT	Y
AX-565704543	Affx-1240294598	Chrysophrys auratus	CAURATUSV1.SCAFFOLD.1754	8873	GGTCATCAGTGTAAGTCTTGTATCTATGTTAACAG[A/G]ATAAGTTTAACTCATAAAAGTTAAAGTTACTGTTG	R
AX-565704538	Affx-1240294595	Chrysophrys auratus	CAURATUSV1.SCAFFOLD.1754	19870	TGGAATATTTAAAGGTTTGTTGAAAAGCTTAGATT[G/T]TTTTGAAGCGTCTGAAGTAGATTGAATAGTGGAAA	K
AX-565704249	Affx-1240294448	Chrysophrys auratus	CAURATUSV1.SCAFFOLD.1755	23365	CAGAACTTTCCACAGTAAATAAAAGATCAACTTAG[A/C]AAATGATCCATGAGGAGAAATTGACAAAATGTTCC	M
AX-565703932	Affx-1240294450	Chrysophrys auratus	CAURATUSV1.SCAFFOLD.1755	23413	AGGAGAAATTGACAAAATGTTCCAGTCTCTCAACC[A/G]CATGGGGACAGTTCACCATATGTGAGACAGGGGAG	R
AX-565704258	Affx-1240294452	Chrysophrys auratus	CAURATUSV1.SCAFFOLD.1755	28239	TCACGTCTATATGATTGTTTTTGGACGGCAGCACT[A/G]TCTGCAATGAGCCACTTCTATCTGTAGAAAATAAA	R
AX-565723098	Affx-1240304008	Chrysophrys auratus	CAURATUSV1.SCAFFOLD.1757	5906	GATACAGTTTTGATACTAGATAACTGGCTTGTGAA[C/T]ACATGTGCAGGTTGATAGTTACCTCTAATGGTCCA	Y
AX-565752340	Affx-1240318729	Chrysophrys auratus	CAURATUSV1.SCAFFOLD.1758	904	ACAGCCATTGAAAGAAAGAATTCAGTTCTTAAAGA[C/T]GAACGGTCTTTGTTTCGGGTGTCTGACAGCAGGCC	Y
AX-565752577	Affx-1240318727	Chrysophrys auratus	CAURATUSV1.SCAFFOLD.1758	5703	TTAGTATGAACGAATGACATATCCATTTTCTTTAA[A/C]TTTAATACTGCTACATTCAAGATGAAAAAAACAAA	M
AX-565754608	Affx-1240319865	Chrysophrys auratus	CAURATUSV1.SCAFFOLD.1760	14943	AACCTTATTTGTAGAACATTAAATCTGTTGCTTTG[A/C]ATCTTTTTGCCATGCAGAATGCCAGTGTTTTTCAT	M
AX-565746486	Affx-1240315713	Chrysophrys auratus	CAURATUSV1.SCAFFOLD.1762	9622	CAAGTTACTGACTGATAAAGTTATAGTTTTTGCTA[A/G]CTGGTTTTCATTAGCGTCAGTTGTTATAACAGTCA	R
AX-565746619	Affx-1240315712	Chrysophrys auratus	CAURATUSV1.SCAFFOLD.1762	16410	AAGTACTTCTCTGTAAATACAAACCAAACCAGTGC[A/G]TCTGTAAAATGGGAGGCATTCAAGGCCTATTTAAG	R
AX-565752343	Affx-1240318610	Chrysophrys auratus	CAURATUSV1.SCAFFOLD.1765	12093	CCCCTTTATGCTCAGCAATCCTCAACTTCAGATTA[C/T]GCTTTGTTTAGCCAACGTACATCAAGCCACATGGG	Y
AX-565752348	Affx-1240318612	Chrysophrys auratus	CAURATUSV1.SCAFFOLD.1765	18273	AGCAGCATTTGCACTAAGGTCGTTTTTTTTCTTGT[A/G]GCAGACATAAAAGTAGCCATTAGTGCTAAATGGAA	R
AX-565752350	Affx-1240318613	Chrysophrys auratus	CAURATUSV1.SCAFFOLD.1765	18558	ACTATGACTTTGGGGACAACAAAACAAAACACGTA[A/C]GTTTCTGAACTGATACAACAGCAGATTTTCATCAA	M
AX-565751203	Affx-1240318145	Chrysophrys auratus	CAURATUSV1.SCAFFOLD.1766	164	CAAATTGTTTCTAAATCAACTCCTAATTCAGAATA[G/T]TTGATGTGTCTGCCCACACCACGCTCCTGTCACAT	K
AX-565751204	Affx-1240318146	Chrysophrys auratus	CAURATUSV1.SCAFFOLD.1766	1677	TTTATTATCTTCAATAAGTAGATCAGTGGTCAAAA[A/G]TTAGTTAATAAGCAGTTTAAAGTCCATGTTAGCGC	R
AX-565751206	Affx-1240318147	Chrysophrys auratus	CAURATUSV1.SCAFFOLD.1766	2964	AAGATCATTTATTTAATATTGGAAAAACTCCGGGC[A/C]TCCATTTTTTGAAGATTCAACCAATCATTAGCTTT	M
AX-565703992	Affx-1240294510	Chrysophrys auratus	CAURATUSV1.SCAFFOLD.1769	119	TTTTTCTACTCTTTTGTCTCGTAATAAATTCTTAT[A/G]TTACCATTGAATAATAGTAATTTTAGCCCCTGAGA	R
AX-565704370	Affx-1240294509	Chrysophrys auratus	CAURATUSV1.SCAFFOLD.1769	1181	TACTGTATGTGTGATTGTAAAGATTTTCATCTTCA[A/G]TAGGTCCCAGTTGACTTCAGAATGTCCGAAAGTAT	R
AX-565704374	Affx-1240294511	Chrysophrys auratus	CAURATUSV1.SCAFFOLD.1769	5069	TCATTGTCCCTCTCTGTCAAAAGGCAGGTTTATCC[A/G]TTCAACTTTATATTCTGATCCTTTGTTGTATTCTG	R
AX-565704368	Affx-1240294508	Chrysophrys auratus	CAURATUSV1.SCAFFOLD.1769	11286	TAGGCTTAGTGCCAGGGTGTTTCCTTGCCTTTTTC[A/C]AAGTGCATGTTGGGATAAGCTTTGGCCTTGGGTAG	M
AX-565721628	Affx-1240303279	Chrysophrys auratus	CAURATUSV1.SCAFFOLD.1774	1404	ATGTTGACTTACAAACTACGACATGTACATAAAAC[A/G]AGGACTGCAATGCCACTACCTGTTTGTCACACAGA	R
AX-565715653	Affx-1240300228	Chrysophrys auratus	CAURATUSV1.SCAFFOLD.1775	171	TACATTTTGTACTTTAGACCCATAGACCTACAGTA[A/G]TACAGAAATGTATTGTACTGTGTGTTTGAACAATG	R
AX-565715477	Affx-1240300231	Chrysophrys auratus	CAURATUSV1.SCAFFOLD.1775	8267	TGTAATGTAACAGCTTAACACCTCGAATGGCAACT[A/G]CCACACATGGGAGAAGTTATCATTTGTAACATGTT	R
AX-565740628	Affx-1240312781	Chrysophrys auratus	CAURATUSV1.SCAFFOLD.1776	1927	ATGTAAATGGGAACAGCTGCAGCTGAGTTAATTTG[A/C]ATGCACTGCTGCTAATTGACCTGATGCAGAGATAA	M
AX-565751072	Affx-1240317987	Chrysophrys auratus	CAURATUSV1.SCAFFOLD.1777	1100	CTACCTGGAAATTATTGTCAACAAACATTGTGATT[A/G]GTTCTGTGGGACTCAGATAAATACACAGTGCAAGT	R
AX-565750895	Affx-1240317988	Chrysophrys auratus	CAURATUSV1.SCAFFOLD.1777	11143	TGATGATGTTTCTCATGTCACCATTTAATTTTACT[G/T]GCTAAGCATGTTAACAACTGCTAATTAACACAAAA	K
AX-565736229	Affx-1240310584	Chrysophrys auratus	CAURATUSV1.SCAFFOLD.1778	2060	TTAAGGGCAATTACACAGAGTCTTGAATTTCAAAC[C/T]AATGTTGACTCATAAGCTTCAAATAAATCTGCTGG	Y
AX-565704046	Affx-1240294563	Chrysophrys auratus	CAURATUSV1.SCAFFOLD.1779	4358	CATGTTGTAGAGGACACTTTGAATACCTGATGTCA[A/C]TGTTGATGTTTCACACTAGCTGCAGATTTAAGTTA	M
AX-565704474	Affx-1240294564	Chrysophrys auratus	CAURATUSV1.SCAFFOLD.1779	4467	TCCTTATGTTCCCTTGTGATGTTGTTTGGTAGCTA[A/G]CGTTAGCTAGTTTTAGCCCTCAGCCTCTTTGCTAA	R
AX-565729754	Affx-1240307374	Chrysophrys auratus	CAURATUSV1.SCAFFOLD.1780	1342	TCCTCCTCAGGACATCCTTTAAAACAGTTGTCGTC[A/G]AACACTATTAGGACGACATGCTAATGCTTTAAAGA	R
AX-565729993	Affx-1240307373	Chrysophrys auratus	CAURATUSV1.SCAFFOLD.1780	10822	GTGGTAGTTTTTTATATATTTGTGGTTGTTTAGTG[C/T]TGCTTTGTAGTACATCCGTACATGCTAGTTTGTTA	Y
AX-565747056	Affx-1240315993	Chrysophrys auratus	CAURATUSV1.SCAFFOLD.1781	10574	TATCAAATGAGGCTACTTTTTAAATTTTGTACATT[G/T]TCACTAACACAGGGAGGACTTGAGTAGGTCTGCAT	K
AX-565734398	Affx-1240309673	Chrysophrys auratus	CAURATUSV1.SCAFFOLD.1782	3777	CACCCACAAGACTCCTGACACAGTCTGAAGCTAAT[A/G]TTCCTGCAGAATAACAGAACCAATTCTGTCACCCC	R
AX-565734400	Affx-1240309674	Chrysophrys auratus	CAURATUSV1.SCAFFOLD.1782	3891	AGACGCAGCACGTTGAGATGCATTAAAGGAAGAAG[C/T]AACGGCAAAATAAATAAAGATGTTTGACGTATTTC	Y
AX-565734574	Affx-1240309675	Chrysophrys auratus	CAURATUSV1.SCAFFOLD.1782	6661	TCACTGATGGAGAAAAAGTTTGTATTATGACCTCA[G/T]TAACGATGTAATCTGAGTTTGGATTTTCCTCTACA	K
AX-565727698	Affx-1240306341	Chrysophrys auratus	CAURATUSV1.SCAFFOLD.1783	3016	TAAGAATTTGGGCTTAAACAATCTGCAAAATGACC[A/G]AAGTCCTGACTGTCATCGTGGTTTGGAGCCTAAAA	R
AX-565727702	Affx-1240306343	Chrysophrys auratus	CAURATUSV1.SCAFFOLD.1783	3980	CAAACGAGGATATGTGGCACGAGCTGTTCCATTAC[A/G]TTTGACGATGATCAAAGTAGCTCTCGATTAATTTT	R
AX-565727705	Affx-1240306344	Chrysophrys auratus	CAURATUSV1.SCAFFOLD.1783	4139	CGTGCTGGAAGAAGTTGATCCGAGAATATCGCAAC[C/T]ATTCAGGTTATCAATTCATCGGTTTTAGCAATTTT	Y
AX-565725447	Affx-1240305184	Chrysophrys auratus	CAURATUSV1.SCAFFOLD.1784	8650	GAGTCTACAGCAACAGTGGTACAGTTAAGGTACAC[C/T]GAGGAGATACTTCTCTTCCAAATAAGTTCAGTTGG	Y
AX-565725556	Affx-1240305185	Chrysophrys auratus	CAURATUSV1.SCAFFOLD.1784	8835	GTGACGTCTTGGACTTATCATAGTTGTGTGCAAAG[C/T]TTCTTTCTGTGCCGTTAAGGATTATTACTAATAAT	Y
AX-565704073	Affx-1240294590	Chrysophrys auratus	CAURATUSV1.SCAFFOLD.1785	912	AATTCCAGTAAAAATTAACAAGCATTTATAGACCA[C/T]GGCTTGTTGAGGAGGGGTAGCATTTAAGTTGTCAT	Y
AX-565704072	Affx-1240294589	Chrysophrys auratus	CAURATUSV1.SCAFFOLD.1785	4721	ATGTACTAAAGCTTGTAGTTTTTGAAAGGTGTTCT[A/G]CGTAGGTGGGGACAGAGTACATGTAGGTTATTTAT	R
AX-565752006	Affx-1240318445	Chrysophrys auratus	CAURATUSV1.SCAFFOLD.1786	1501	TTTCTATCATCTAAACCTTTTGCTGAAATAAAGCA[A/G]CTTTATTTGTTGATTTATAAGTGATAAGTGAATGA	R
AX-565752000	Affx-1240318442	Chrysophrys auratus	CAURATUSV1.SCAFFOLD.1786	10782	AGAGGAGCACAAACACTTTGCCTCATAGAGTAAAC[G/T]TGTGTGAATCTGTGGCGTAAAGTAATATTTATCAC	K
AX-565755141	Affx-1240320126	Chrysophrys auratus	CAURATUSV1.SCAFFOLD.1789	1635	TCTTTTTTGTGGCAAATTAAGTGAACTTGAGAAAA[A/C]ATGCCCAATAACCTTAATATATTAACTTGAATATA	M
AX-565755357	Affx-1240320127	Chrysophrys auratus	CAURATUSV1.SCAFFOLD.1789	4270	CTTTTTCCACAAGACAGGCCATACTGCTGTCACAA[A/G]ATGAATGTAAATATTTGAAAGACGAAGCGATCAAA	R
AX-565755140	Affx-1240320125	Chrysophrys auratus	CAURATUSV1.SCAFFOLD.1789	12778	AGTTCATTGAATATCATTTCTTAAGCTATTGTCAT[A/G]CTTTTTTTTGAGTCAGTGTTGTTAAAGTTCATAGT	R
AX-565704995	Affx-1240294823	Chrysophrys auratus	CAURATUSV1.SCAFFOLD.1790	11339	CTGTTCCATGAGGGATTTGATAGGAAGCCGTTGTG[A/G]AAAGGTTTACCAGTATAATGGTCCATAATTGATGT	R
AX-565725541	Affx-1240305234	Chrysophrys auratus	CAURATUSV1.SCAFFOLD.1791	364	CTAACAGTAAGAGAGGTTAGTCTGAGGAATAGTAT[G/T]ACATCAATATCTAAAATCTAAGTACTAGGTGGAGG	K
AX-565715572	Affx-1240300187	Chrysophrys auratus	CAURATUSV1.SCAFFOLD.1793	177	TTCATCAGCTGTCTTCTCTGAAACCACTCCTTCAT[G/T]TTCTGCTTCTGACTCATTAACATAAATCAGCAGAG	K
AX-565751064	Affx-1240317983	Chrysophrys auratus	CAURATUSV1.SCAFFOLD.1795	289	TGTAATTATCATGATCATAATCAATAAGCAGATCA[G/T]TCATTAGTTTCTTGTACATAGCTGAGATTCTGCTC	K
AX-565750891	Affx-1240317986	Chrysophrys auratus	CAURATUSV1.SCAFFOLD.1795	427	ACTTTACTGATGGGATGTGTGAACAAACTGAAGCT[C/T]TATAAAATGAATAAACAAACATGAACAAAGTGTTT	Y
AX-565751062	Affx-1240317982	Chrysophrys auratus	CAURATUSV1.SCAFFOLD.1795	14593	GAAATATTGTGCTGACTGGTACCTGAATGCAGCAT[C/T]AGTGTTACAGGCTGTGACTCCTGTGAACAAACTGA	Y
AX-565748804	Affx-1240316932	Chrysophrys auratus	CAURATUSV1.SCAFFOLD.1796	615	AATAGAAAATGTTTATACAGTAATGACTGGTGCAA[A/G]TATGGGTTCCATACTGTTATAATGGTTTGCCACTG	R
AX-565733827	Affx-1240309394	Chrysophrys auratus	CAURATUSV1.SCAFFOLD.1797	241	AGTGTTGTACAGTCAGTGCATCACTTTTTTAAATC[A/G]TATCACTTCAGACTGGTGATTTAAGATGATTTGTT	R
AX-565733830	Affx-1240309396	Chrysophrys auratus	CAURATUSV1.SCAFFOLD.1797	4569	GCAGAAATACGATCAGACAGCACAGCGACAGATAG[A/G]TGGTCATTTATTAATCTTGAGAATATATTATATGA	R
AX-565738635	Affx-1240311707	Chrysophrys auratus	CAURATUSV1.SCAFFOLD.1798	320	TCTGCTCCTCGGCTGTTCTGTAGTCACACTTGGAG[C/T]TGTTTTTTTACCATGGTTAAGTACATAACCGCATA	Y
AX-565755235	Affx-1240320066	Chrysophrys auratus	CAURATUSV1.SCAFFOLD.1799	6881	ACAAATAACAGGCTGCTCTGTGCACAAGCACAAAG[A/C]ATCTCAAATTCGAGTAAGTGCTGCAAACTCAAACT	M
AX-565755019	Affx-1240320065	Chrysophrys auratus	CAURATUSV1.SCAFFOLD.1799	14773	AGTGGTGAATATTGTTCCCTGTTTATTCAGACTTT[C/T]TTAATATTGAAAGTGTCGTTTGTCCAATTTGCACC	Y
AX-565733048	Affx-1240309005	Chrysophrys auratus	CAURATUSV1.SCAFFOLD.1800	120	CACAACTTAAAACTAAGAATGGCCGTTAGCTGTTA[A/G]GTTACTCAACTCCAACTCCAATACTCAAGTAAAGT	R
AX-565733050	Affx-1240309006	Chrysophrys auratus	CAURATUSV1.SCAFFOLD.1800	6848	AGACGCATTTTTAATGAATGACAGCGGTGCTAACT[A/G]AACACGGTGCATTTCCTGTGACAAGCCGTCAAGTC	R
AX-565721548	Affx-1240303240	Chrysophrys auratus	CAURATUSV1.SCAFFOLD.1801	2397	CAACTTTTACATCCTCTACAGGAGAAAGATGAATG[A/G]TAGCCTCAACTCACAGAGATTGCCAATGCTGGCCT	R
AX-565721631	Affx-1240303239	Chrysophrys auratus	CAURATUSV1.SCAFFOLD.1801	12288	CTGGCTGGCAAACTAAGGGGAATGAGGTTCTTGAT[A/C]ATTCAGGGAGCAATTCAGCATAGGCCAAGGGCAGA	M
AX-565746927	Affx-1240315928	Chrysophrys auratus	CAURATUSV1.SCAFFOLD.1802	7076	ACATTAAAGATAAACGCATGTGTGAAAAACAGCAG[G/T]GATCAGCCACGACATTAGAAACACTGACAGGTGAA	K
AX-565727624	Affx-1240306306	Chrysophrys auratus	CAURATUSV1.SCAFFOLD.1803	110	AACATGATCTTTTCTTTAGTGATTCTTGTTCCTAA[A/C]CCTAACCAGACCTAAAATATGAAGCATCGTTGTCG	M
AX-565727850	Affx-1240306308	Chrysophrys auratus	CAURATUSV1.SCAFFOLD.1803	557	CCTTTCGCACACTGAACCGGTGTTTATGTGAGTTT[G/T]GAGTTTGACTCCTCATTCGAGTTGAAGCCCCACGA	K
AX-565725281	Affx-1240305098	Chrysophrys auratus	CAURATUSV1.SCAFFOLD.1805	91	CCTTCCATGTTCGGTTTGAAAGCAATCGATGAACT[C/T]GACGATGTTGTGTCGGTCCAGTTTGAGGTGCTTGA	Y
AX-565725360	Affx-1240305096	Chrysophrys auratus	CAURATUSV1.SCAFFOLD.1805	159	TGAACCGTCTCAGCATGGAAATCTGGAGACACACG[G/T]CAAGTTTGACATGATTAGTTTTTACAGTCAGTTAA	K
AX-565725358	Affx-1240305095	Chrysophrys auratus	CAURATUSV1.SCAFFOLD.1805	1178	CATTGATGCATTTAAATGTCAAATTAACAGAAAAC[C/T]TATCTCCGGGATTTATTCATCTCTACAACTGGAAA	Y
AX-565734454	Affx-1240309615	Chrysophrys auratus	CAURATUSV1.SCAFFOLD.1806	1348	CCGAGTTGAAATAAAAACGTCATCGCTCCAGATAT[A/C]TGACTGCTTCCTGGAGTATTATTGATGCATTTAGT	M
AX-565734456	Affx-1240309616	Chrysophrys auratus	CAURATUSV1.SCAFFOLD.1806	1938	TGTGATTGCTTTTGTATGGAGTGCATGTGAGTGCA[A/G]TTCCCCATCTTTGGTCTAAATATTCAAAGTACTCA	R
AX-565751994	Affx-1240318550	Chrysophrys auratus	CAURATUSV1.SCAFFOLD.1807	8593	CTGCTTGCCAAAGCGGAGACACGAGCTATTGAAAT[C/T]CGGAACCAGGTCGACCAACTGAGAGCAGAAATTAA	Y
AX-565723726	Affx-1240304323	Chrysophrys auratus	CAURATUSV1.SCAFFOLD.1808	6283	ATATCAGACATAGACTTACGTAGGGTATTTGTTTT[G/T]TACACATGAGAGAACACAACTGAAGCGATCTCACA	K
AX-565723824	Affx-1240304325	Chrysophrys auratus	CAURATUSV1.SCAFFOLD.1808	8798	CTTGACAACGCATGGTTTGGACAATGAGGTCATCC[A/C]GGGACATCAGTTTTGAAGAGAGTGCAACAATGCGA	M
AX-565723724	Affx-1240304322	Chrysophrys auratus	CAURATUSV1.SCAFFOLD.1808	11430	GTGAGTGAGGTTACCTTACATACAGATTCCTGCCT[A/C]AACATACATACATTCAAATGTGAGTACACATCTGG	M
AX-565734129	Affx-1240309541	Chrysophrys auratus	CAURATUSV1.SCAFFOLD.1812	7224	TTCCTCCTGTGTTTATGCATGCTTTCATGCAAACC[A/C]CTTAAAGACAAAAACACGTCCTGTCCTAGAGGGAA	M
AX-565734131	Affx-1240309542	Chrysophrys auratus	CAURATUSV1.SCAFFOLD.1812	9670	CTAAAAAAACAATGACTGAAAAGGAAGAAAGGAAT[A/G]AAGACAGGGGAAAGGAGAAACAAAGGTAAAGGGAA	R
AX-565734305	Affx-1240309540	Chrysophrys auratus	CAURATUSV1.SCAFFOLD.1812	14281	TCCCCCACAGAGACAGTTGTCATGTTGTCGAGAGT[C/T]GCTTGATAACAAACATCACACATATCGTTTGTGTG	Y
AX-565704916	Affx-1240294784	Chrysophrys auratus	CAURATUSV1.SCAFFOLD.1813	3274	AAACTGTATTTACTCAAGCACTTTACCTAAGTACA[A/G]TTTTAAGGTTCTTCCATTTAATGCAACTTCATACC	R
AX-565751523	Affx-1240318206	Chrysophrys auratus	CAURATUSV1.SCAFFOLD.1815	11287	TCTGTCAGTCTGTCCCCATTTGAAAGTTGTTGGGG[G/T]TTTTTTATTTCCCACGCACAGCAGTGTCTCACAGT	K
AX-565751525	Affx-1240318207	Chrysophrys auratus	CAURATUSV1.SCAFFOLD.1815	12050	AGCAGAGAGGAAGCATCTGAGACAGCACTTCTCTA[A/C]TGCATGACTTATTAAATGTTGCTACATCTGATAGG	M
AX-565751527	Affx-1240318208	Chrysophrys auratus	CAURATUSV1.SCAFFOLD.1815	13994	TTCTGTACAAACACAATTACTCTCCTCACAATTGT[A/C]TCCTATGCAACAATGCTTACATTTCATATAGAAAC	M
AX-565751330	Affx-1240318209	Chrysophrys auratus	CAURATUSV1.SCAFFOLD.1815	14313	TAGAAAGTGCACTAATACTTTTATTAGAAATCATC[G/T]TGATCATATCACAACTCCTATATGTAAATACATTT	K
AX-565723068	Affx-1240303956	Chrysophrys auratus	CAURATUSV1.SCAFFOLD.1817	595	ACGTCTCCTGTCCGAGTCCGTATGGGTATCAGAAA[A/C]ATTATCCTTCCGCTTGTAAAGCAAAATTGGGCTCT	M
AX-565740517	Affx-1240312727	Chrysophrys auratus	CAURATUSV1.SCAFFOLD.1819	5534	ATAATTCACTGAAATTTAAAGACCATTTACAGAAT[A/G]AAAAGCATACCATCAGGTCCTATTGGAGCAGAACA	R
AX-565754569	Affx-1240319846	Chrysophrys auratus	CAURATUSV1.SCAFFOLD.1820	339	TTAAATAAAGTTAAAAGTGTAAGTATTCAGTCCTG[C/T]ATCGCTACATGCATTTCCACACCCAACACTGTTTT	Y
AX-565754565	Affx-1240319844	Chrysophrys auratus	CAURATUSV1.SCAFFOLD.1820	10842	AAAGAAATGTAAATTCAATTTAAATTCCTTTTGCC[A/G]ATGATTCAAATTCAGTGGAGCAGAAAATATGAAGA	R
AX-565738553	Affx-1240311665	Chrysophrys auratus	CAURATUSV1.SCAFFOLD.1822	2562	TATCATAGCGAGGCTTTGTATATCAGCAGTCCTGA[C/T]GGTGTCTCTTTTTGAGTATATCTTCTACACAGAGG	Y
AX-565738398	Affx-1240311664	Chrysophrys auratus	CAURATUSV1.SCAFFOLD.1822	14014	CACAACAATGATGCACACAATGCTGAGAACCGAAT[C/T]TTATTATTTTATTTGAATTGTATTTAATAGGGACG	Y
AX-565751935	Affx-1240318519	Chrysophrys auratus	CAURATUSV1.SCAFFOLD.1826	12025	CCTTCTTATATAATTGTACTAATAGTGCAAGAAGC[C/T]ATCTTTTACTGTCTTTTAGTTCTGCAAAGCTAAAT	Y
AX-565709657	Affx-1240297198	Chrysophrys auratus	CAURATUSV1.SCAFFOLD.1827	10963	TTCATTCAACATCAAACTGTCAGATTAAGAAGGTT[A/G]AATTCATAAATAATTCTGATAAACTACAGTGAAGT	R
AX-565709660	Affx-1240297200	Chrysophrys auratus	CAURATUSV1.SCAFFOLD.1827	13220	TATTAAACTGAGACTGTTTCAGAACCAGAGAAAAG[C/T]TCTCAGTTTTCATTATTCGACAGTCTTCCCGTCCG	Y
AX-565752015	Affx-1240318561	Chrysophrys auratus	CAURATUSV1.SCAFFOLD.1829	1655	ATCATCATTACCAATAAAAATACAAGCACATGTTC[A/C]CTTAAATAACACCACAAAACAGAGATGGTCTTTTG	M
AX-565752010	Affx-1240318558	Chrysophrys auratus	CAURATUSV1.SCAFFOLD.1829	11341	TGAGCTATGTGAGCCGGGCAATTAGCTTTCAAAAT[A/G]CTACTGTTGGCACTGCTCAATAACTGGTTAACAGA	R
AX-565721006	Affx-1240302977	Chrysophrys auratus	CAURATUSV1.SCAFFOLD.1832	5621	TGACTAATAATTAATAACTTACTATAAATAATAAT[A/G]TCATAAAAGACTGGATGGGGTTGTTTTTTAAAGAT	R
AX-565723738	Affx-1240304329	Chrysophrys auratus	CAURATUSV1.SCAFFOLD.1837	885	TATCACTTTAAAAGTAAACGTATAAATTGCTGTGA[A/G]CACCGTTATCTGCGCTCATCTAACAGAGATGATAA	R
AX-565723826	Affx-1240304326	Chrysophrys auratus	CAURATUSV1.SCAFFOLD.1837	12273	GGTCACATGACGATACATGGAGAACATGACAGTGG[A/G]AAAAAATACATGCATTCTGGCAGATCACATTGAGC	R
AX-565730188	Affx-1240307469	Chrysophrys auratus	CAURATUSV1.SCAFFOLD.1839	1488	ACATAATAGTGCACTTGAAAAGTTATATAAATAGT[C/T]AGAGAGTGCACTTGATGTAAACTTGAAGTATTATA	Y
AX-565730186	Affx-1240307468	Chrysophrys auratus	CAURATUSV1.SCAFFOLD.1839	13349	GAATAACAATGTTGTTACGTTTTCTCGATAAAAAT[A/G]CTCTTATGTCTTTGATTTGCGACAGAAATATGACC	R
AX-565738713	Affx-1240311821	Chrysophrys auratus	CAURATUSV1.SCAFFOLD.1841	545	CGTTTATTCAAATCATCCAAAGCTTCACGACTGAA[G/T]CCGAAGCTAAAGCTGCGACTGATGAAAAATTAATC	K
AX-565738865	Affx-1240311817	Chrysophrys auratus	CAURATUSV1.SCAFFOLD.1841	12380	GTTTTAATCATCCAAACACAGCCGGGCAGTAAACA[A/C]GTACATTTCTTTGGCTTCTTCACAAAACTTTTAAA	M
AX-565704452	Affx-1240294553	Chrysophrys auratus	CAURATUSV1.SCAFFOLD.1845	516	CCAAAGTGTTTCGTCCTTGTCCGTGCACCCAAGCC[C/T]TTAATCATCATCATATTCAGTTTTGCCAAAGAGAA	Y
AX-565755206	Affx-1240320158	Chrysophrys auratus	CAURATUSV1.SCAFFOLD.1850	264	CTTAAGTACAAGTAACTTAAAACTGTAATAAGGTA[A/C]AGTACTTGAGTAAATGTATCTGCTTTTAACCAGTA	M
AX-565755212	Affx-1240320161	Chrysophrys auratus	CAURATUSV1.SCAFFOLD.1850	554	CAGATCTGAAGTTTGAAGACAAATCATATTGCTTA[G/T]ATCAGAGCTCAAACAAATTTCACATCCAAGGAAGT	K
AX-565755421	Affx-1240320159	Chrysophrys auratus	CAURATUSV1.SCAFFOLD.1850	3244	ACCTTCTTGTACATTTGTAAAGAAATCTAGAATCA[C/T]ATTTACATTTATTTGTTTGGCAGACCAAATGTTGT	Y
AX-565746517	Affx-1240315659	Chrysophrys auratus	CAURATUSV1.SCAFFOLD.1854	13965	TTTCTACTGTGATGTGTATTCCTCCTGTGTATTTC[A/G]ATTGTTTACTCTGTATTTCTATTATGTACTGTGTA	R
AX-565740660	Affx-1240312796	Chrysophrys auratus	CAURATUSV1.SCAFFOLD.1855	9242	TCCAGTCTTGTTGGTGGATGAAATTATCCTGACAT[C/T]AAGGAGGTAATGAGAAGAAGAGTTAAGTGTTTATG	Y
AX-565704613	Affx-1240294876	Chrysophrys auratus	CAURATUSV1.SCAFFOLD.1856	3791	TTTTTCTTGTCCAAATCACAACGTCCTGTATACAC[A/G]ATATTATTCAAATGATCAGAAAGTAAATGAAAAAC	R
AX-565736483	Affx-1240310630	Chrysophrys auratus	CAURATUSV1.SCAFFOLD.1857	12688	CAATAATTTACTTCATTCACCTTCTGTCGCGGCTT[A/G]TCTGTTTTCAACAAAAATCCTCTTTCCCCAATTCT	R
AX-565736325	Affx-1240310631	Chrysophrys auratus	CAURATUSV1.SCAFFOLD.1857	13279	TATGCGATAGTATAAAGAATAAAACCTAATTTAAC[C/T]GCTATATTATTGGGATCATGCTCATTCCTTAATAC	Y
AX-565723331	Affx-1240304082	Chrysophrys auratus	CAURATUSV1.SCAFFOLD.1859	14303	TTTTGTTTCCCTTCATTCATGTTTGTTGATTTCTG[C/T]TTAGTTGAGGTTATTTACCAATCAGTAAAAAGTGA	Y
AX-565746238	Affx-1240315598	Chrysophrys auratus	CAURATUSV1.SCAFFOLD.1860	847	GTTTTTGTTCTTGTGTAATGGAAACATTTTAAAAA[C/T]GTAGTCATGAGCTGAAATAATGTTGTCATTTATTC	Y
AX-565746237	Affx-1240315597	Chrysophrys auratus	CAURATUSV1.SCAFFOLD.1860	1878	CATTTACAACTTAAAAGAACACATAAAGTTAAACA[C/T]TATTTTAAGACAAGCTCTTCACCTGCCCAGCAGAC	Y
AX-565751689	Affx-1240318288	Chrysophrys auratus	CAURATUSV1.SCAFFOLD.1861	5001	AACCCATGGGAAGCTGATCGCCTCATGAGCATTTC[A/G]ATCTGCATTCAGCCCAGGAAATGTTTATTTAATCC	R
AX-565723769	Affx-1240304298	Chrysophrys auratus	CAURATUSV1.SCAFFOLD.1862	13460	GCATCAGAATTTAGCGTTGTAAAACCCAGCTCTTA[G/T]TGGGTTTAAGTATTAATGAGACCCCCGAGCTGGAG	K
AX-565723773	Affx-1240304300	Chrysophrys auratus	CAURATUSV1.SCAFFOLD.1862	13933	TTTTACATGAGCACTGAAGGCCAAAACGTAGAGAA[A/C]AGGCTTTGTTTTTAGAAATATGTGTACGTGTGGAC	M
AX-565704134	Affx-1240294646	Chrysophrys auratus	CAURATUSV1.SCAFFOLD.1864	1422	TTCCTCTCAAAAGTGGGCTATTTTGATGGAGATTG[A/G]TCGAATGAGAAATAGGGAATACCTGACCTGAAGAT	R
AX-565738891	Affx-1240311828	Chrysophrys auratus	CAURATUSV1.SCAFFOLD.1868	2133	CAGTCTCAGCCAAAGGTCCGTTGGAGCTGTCGATC[A/G]TGTCATTTTCCATCTTCATCATCAGATGTAGTTTA	R
AX-565738884	Affx-1240311826	Chrysophrys auratus	CAURATUSV1.SCAFFOLD.1868	10442	ATCAGGAAAGAACTTTTAGGTGTAATACTGTACGT[A/G]ACTGTCCTGTATGTTTTAGGGTGAAACTAATGATC	R
AX-565746562	Affx-1240315751	Chrysophrys auratus	CAURATUSV1.SCAFFOLD.1869	2039	AGAATATCATTTCAATCCAACCATGGTGTCATGAA[C/T]GTTTTATTTTACCACCCACTCTTAGTCAGAAGGAT	Y
AX-565738910	Affx-1240311838	Chrysophrys auratus	CAURATUSV1.SCAFFOLD.1871	1979	ATCATTGTCTTCATCATCTTCATCAGCACTGTAGT[A/C]CTGATCCTGCCTCTGTAATTTCATTTCATTTAACT	M
AX-565738752	Affx-1240311842	Chrysophrys auratus	CAURATUSV1.SCAFFOLD.1871	5875	ATATTGACTTGTTGTGATCAAAAACAATATCTAAT[A/G]ACAATTGGAATATTAAATGATGAAATAATTTGGTT	R
AX-565757112	Affx-1240321061	Chrysophrys auratus	CAURATUSV1.SCAFFOLD.1873	1337	ATAAGCTCCTTTGTTTGTCCTGCAGTGCTACACTC[A/C]CTGAAGTTTTTCATAACTGTATCAACTATAATCCC	M
AX-565757115	Affx-1240321064	Chrysophrys auratus	CAURATUSV1.SCAFFOLD.1873	8176	CGCAATACTCATTCATTCATTAAATATGTAGCTAC[A/G]TTCACATAAATGTGTCAATGATGACCAAACCTCAT	R
AX-565721769	Affx-1240303348	Chrysophrys auratus	CAURATUSV1.SCAFFOLD.1874	1948	TTATCCCAGCATGATTTGACGGTGTTTCACAAAGC[C/T]TCTTGTACTACTACAACCTGATGGGCCGGCAAAAA	Y
AX-565725727	Affx-1240305269	Chrysophrys auratus	CAURATUSV1.SCAFFOLD.1882	3528	TGCCTCTTTGCATGAGTCTACTCTCCATCCATGCG[A/G]CTTGTTTTCATACAACCAAATAGATTTAATTTCAG	R
AX-565725615	Affx-1240305270	Chrysophrys auratus	CAURATUSV1.SCAFFOLD.1882	5970	TTTGACTTTTTAATTCAATATAACAAACATTCACA[A/G]TGTTTACACAAACAGGAACCCAAACAGAAGAAGCA	R
AX-565725619	Affx-1240305272	Chrysophrys auratus	CAURATUSV1.SCAFFOLD.1882	6167	TTGTTTTACAGCTGTTAGTATTTCTAATATTCATA[C/T]TTCATTTATTATAGTTGTTGTTATTGTTGTAGCTT	Y
AX-565740760	Affx-1240312846	Chrysophrys auratus	CAURATUSV1.SCAFFOLD.1883	11932	ACCCTTCTACCATTGTTGAGCAAGGACAGCAAATA[A/G]TAACCATTGTCTGGGTTGTAGCTGGGCCTCCCTCT	R
AX-565733509	Affx-1240309144	Chrysophrys auratus	CAURATUSV1.SCAFFOLD.1884	2333	GTTCGAATAATTAATCAATATAACAACTTCTGATC[A/G]ATTCATATCAATATCAGGCTAAAATGATGGCCTGG	R
AX-565733729	Affx-1240309254	Chrysophrys auratus	CAURATUSV1.SCAFFOLD.1885	12105	TAAAGTCATTGTATCGTTTCCTTTGCTCTTCATGC[A/G]CTACGTGTTATTTTAATGCTCTGAGCAATAAAATG	R
AX-565738616	Affx-1240311697	Chrysophrys auratus	CAURATUSV1.SCAFFOLD.1887	13423	CAGGTGCATTTCAACATACTGATGATTTAAAAGAT[A/G]TATTACATTTTTATCTTACTGTCTAATTAATGTTA	R
AX-565738618	Affx-1240311698	Chrysophrys auratus	CAURATUSV1.SCAFFOLD.1887	13492	TAAACAAACAAAGTGTAGAACTGAACACATCAACA[A/C]CTGAATATTCTGGACATTACATATTAACTCACAGT	M
AX-565738619	Affx-1240311699	Chrysophrys auratus	CAURATUSV1.SCAFFOLD.1887	21103	TGTGGAAACAGGAAACAAGATGATGACACGCTGGA[A/G]TGTTTCAAATTTCCTCCTATCGGTCAGACGAGTAA	R
AX-565723426	Affx-1240304126	Chrysophrys auratus	CAURATUSV1.SCAFFOLD.1888	6399	AATGAGTCCAGTGTTGCCAGATTGGGCCGCAAAAT[G/T]GTTTTGGACGGGTGAACAGAATTATACAAAAAAAA	K
AX-565723430	Affx-1240304128	Chrysophrys auratus	CAURATUSV1.SCAFFOLD.1888	8633	TGACAGAACATGCCTGCCCGCCCTCATCCACTCCC[C/T]GAATGCCCATATATGTACATTTTTAGTGTTTCATT	Y
AX-565746472	Affx-1240315640	Chrysophrys auratus	CAURATUSV1.SCAFFOLD.1889	1713	TACGATCAGGCTGAATCTTCTCCGCTATAGCTGTA[A/G]TATTCCTGGGCTAGATCTGTTGTTTTGTTTTTGTG	R
AX-565754938	Affx-1240319919	Chrysophrys auratus	CAURATUSV1.SCAFFOLD.1892	6144	GATAAAACATCAAAAGCATCTCAATAATGAAGTAC[A/G]TGCATTTTCAGTCATTTGTCAATTGTTTATATGCT	R
AX-565754713	Affx-1240319916	Chrysophrys auratus	CAURATUSV1.SCAFFOLD.1892	17911	GTGCCATGTAAGTATGTGATGGAAATTACAGTATT[A/G]AATATCATCTTTGTTTGTCAGATATAATACATTAA	R
AX-565718932	Affx-1240301939	Chrysophrys auratus	CAURATUSV1.SCAFFOLD.1894	11173	TCAACTTTGTTGCTGTCAACTGATAAAATAAAATG[A/G]TCGTTTTTCTGTAGGTTGTACCTCTGAACAGCATT	R
AX-565746826	Affx-1240315818	Chrysophrys auratus	CAURATUSV1.SCAFFOLD.1895	9134	CCTGTTTCACGGTGTTTACTGCTCGGATAGTTAAC[A/G]TAAACATGTCTGACTATGACACAAGTGATGAAGAC	R
AX-565746701	Affx-1240315817	Chrysophrys auratus	CAURATUSV1.SCAFFOLD.1895	12699	TCGCTAAATGATGCAATTAAAAATCGATTAAAGTC[A/G]TATTTTGATCAACATTATGTTTCAAATTAATTATT	R
AX-565711573	Affx-1240298291	Chrysophrys auratus	CAURATUSV1.SCAFFOLD.1896	3001	TGATATGCTAGAACATACATTGTGTTTGTCTATAC[A/G]CCCAATGAACGGCCAGACCACATGTCATTGAAGTT	R
AX-565711781	Affx-1240298288	Chrysophrys auratus	CAURATUSV1.SCAFFOLD.1896	12742	TTGAAACCATTCAGGGTTAGTGTCACCAGATAGAG[A/G]GTCTTTCCAAAACAGCATAGTCCTAATGTTGGCTG	R
AX-565738647	Affx-1240311788	Chrysophrys auratus	CAURATUSV1.SCAFFOLD.1898	4764	AGAGATGGAATGAATAAGTATTTCAATGAAATGAG[A/G]GGTTTTCAGGAAGCCTCAGAGGGGGCTGTGGAAAT	R
AX-565738649	Affx-1240311789	Chrysophrys auratus	CAURATUSV1.SCAFFOLD.1898	5956	AAAGGAGTTTGCTTTGGCTGTCTATCACCTGGACA[C/T]GAGTAAAGGATGCACACAGAAAATTACATGTCGAG	Y
AX-565738645	Affx-1240311787	Chrysophrys auratus	CAURATUSV1.SCAFFOLD.1898	13130	GCGTTACCCTAAACAGAGGAAGTGACGTGGTAAGA[A/G]GTGACAAATGGGAATTAAATTATAGAGCCCTGCTA	R
AX-565729765	Affx-1240307379	Chrysophrys auratus	CAURATUSV1.SCAFFOLD.1899	8329	AGATTCAATAAACATGTTGGTCAGAGGTCCAACCA[A/C]CAACTTTGCCATCTTCTTATATAATTTGGGGCCAA	M
AX-565730002	Affx-1240307377	Chrysophrys auratus	CAURATUSV1.SCAFFOLD.1899	10852	AGGTATAGCCCATGACAAGAACAATGCAATTCACA[A/C]CTGTTTTGCAAATAAACTGTACTGATATAAACATC	M
AX-565729763	Affx-1240307378	Chrysophrys auratus	CAURATUSV1.SCAFFOLD.1899	12889	GGCTTGTTGATTTTGCAGAGAGAAGTGGAGGTAAG[C/T]TAGCTACTTTTACTGTTGTTAACTTGATAGCTAAC	Y
AX-565753014	Affx-1240318950	Chrysophrys auratus	CAURATUSV1.SCAFFOLD.1900	5824	GGCTCAAGGCACATCCTCAACTCTAAACCTGGGAC[A/G]ATGCCACATCTAGTTTGGATATAGATAATATCTCC	R
AX-565752776	Affx-1240318947	Chrysophrys auratus	CAURATUSV1.SCAFFOLD.1900	10556	CGAATAATTCAATTCCCACAACCTCACTTTGTAAG[A/G]AGTGCATTGCTCAGGTCTTAAAATATCTAATCAGA	R
AX-565753009	Affx-1240318948	Chrysophrys auratus	CAURATUSV1.SCAFFOLD.1900	11600	TGGAGTGCCGACTGCGAGTGAATGACAAATGAACT[A/G]GGGAAAATATTTGGACTAAGAAGCTGAAATTGCAC	R
AX-565734428	Affx-1240309602	Chrysophrys auratus	CAURATUSV1.SCAFFOLD.1901	353	TGCCTCTCTTTTTCCCCCTTCAGACCACCTCCCAC[G/T]GTTAATTTCAAAGTACCTTCAAATACCAAATAATT	K
AX-565734257	Affx-1240309603	Chrysophrys auratus	CAURATUSV1.SCAFFOLD.1901	6434	GCTACAAAAAACACTGTATTAGGAGTATAGCCAAA[A/C]ACAAGACAACCTTTCACTGATGACTTTCTGTCCCT	M
AX-565709400	Affx-1240297068	Chrysophrys auratus	CAURATUSV1.SCAFFOLD.1902	1134	AGCTCAAAGTCTGTTGATGTTGAAAATGTTTCAAA[C/T]TGAAGAAACTCTGAGACTTAAAATAGAAAAAGCAG	Y
AX-565736592	Affx-1240310769	Chrysophrys auratus	CAURATUSV1.SCAFFOLD.1903	12885	AGGTAATAAACCATAACATTTGTATTACTTTGACT[G/T]TCAGAGCTCTGCCTCCTCCTCACAGCAGTCTGACA	K
AX-565752480	Affx-1240318681	Chrysophrys auratus	CAURATUSV1.SCAFFOLD.1904	1577	TCATGTGGCACCTTTGGTGGTAACAGGCTCACTAG[A/G]TGCGTCATTATTATAAGCAATGGCACTCTTGTTAC	R
AX-565751274	Affx-1240318086	Chrysophrys auratus	CAURATUSV1.SCAFFOLD.1906	12657	CAGAGCAGCGAGGAGGACATCAGCACAAAACAAGC[G/T]ATGCTCTGCAAAACTTCATTTGTGTCTGCTGGCGT	K
AX-565751276	Affx-1240318087	Chrysophrys auratus	CAURATUSV1.SCAFFOLD.1906	12746	TCTGTTATTATAATAATAATAACAATAAAAGCCTC[C/T]CATTATGTTGTTATGTATATATTCTGACAAATCTA	Y
AX-565752768	Affx-1240318943	Chrysophrys auratus	CAURATUSV1.SCAFFOLD.1908	167	GTGAGTCAGCTTGTTTTAAGTTGATAAGTTGACAT[A/G]TACAGTATGTCTGAAGGAATATGCACCACTTGAGC	R
AX-565753002	Affx-1240318944	Chrysophrys auratus	CAURATUSV1.SCAFFOLD.1908	235	AGCGCCTATCACCAGAACTAAAAGAAATGAAGGTC[C/T]GACACTAGATTGTGACATAAGCCCACATACAGGAC	Y
AX-565752772	Affx-1240318945	Chrysophrys auratus	CAURATUSV1.SCAFFOLD.1908	283	TGACATAAGCCCACATACAGGACTATTCTTAGTTA[A/C]AGGCGCACTATGCAGCTTTGGAGAAGACATTCAAA	M
AX-565727819	Affx-1240306292	Chrysophrys auratus	CAURATUSV1.SCAFFOLD.1909	9600	CAAATTTCAGTTTTTCCCCAACCCTTCTCTTATGC[A/G]TCTTTATCCACAATGAAAGTTTAAAAATGTGACAG	R
AX-565727821	Affx-1240306293	Chrysophrys auratus	CAURATUSV1.SCAFFOLD.1909	9765	TTCTTGTTGTTGGACCTTAAAATTCACAGAGGATT[A/G]AATAAATATTTTGTTTTTCTGCTCAGTTTCACACA	R
AX-565752767	Affx-1240318825	Chrysophrys auratus	CAURATUSV1.SCAFFOLD.1910	3958	TTTAAACTGACAAAACAAGATATTTAAAGACATCA[C/T]GTTACACTTTGTGAATAATTTTCACTATTTTCATA	Y
AX-565752769	Affx-1240318826	Chrysophrys auratus	CAURATUSV1.SCAFFOLD.1910	4074	ATTGATAATGAAAATAATAATGTAAAGATTCAGTT[G/T]CTTTGCAGACAAGATTTAGATTCACTTTGGCACTT	K
AX-565733540	Affx-1240309159	Chrysophrys auratus	CAURATUSV1.SCAFFOLD.1912	7468	TGAAGCGCAGCAGCAGCTTAGATTTCCTGCCACCC[A/G]ACAGTGAGTCAATCTGAACCGAGTCAGAAACATTC	R
AX-565738708	Affx-1240311743	Chrysophrys auratus	CAURATUSV1.SCAFFOLD.1913	1353	TACAAACAAAATATATAGAGTAGTAACATTATATG[C/T]ATCAGAACTGGTTCAGTAATAATTTAAAAATAGAG	Y
AX-565751986	Affx-1240318546	Chrysophrys auratus	CAURATUSV1.SCAFFOLD.1914	2924	GGATTATTATCACCAAGATGAATAGATTCGTGCAG[A/G]ACAAAAAGGAACATGTTCACTGCAGACAGAGATGA	R
AX-565752215	Affx-1240318547	Chrysophrys auratus	CAURATUSV1.SCAFFOLD.1914	4014	AGCTAGTTAGCTCAGTTAGCCGTGTAGCTAACAGT[C/T]AAATTAGCTGACTCTGTTCTGGGTGAAGAGTCGGA	Y
AX-565751990	Affx-1240318548	Chrysophrys auratus	CAURATUSV1.SCAFFOLD.1914	8214	TAATGATAACTGAATAATTGTAAATGTATAACTCA[A/C]ACACTGTCTTTATTTTCCTTATCATAAATTCCTGA	M
AX-565727920	Affx-1240306449	Chrysophrys auratus	CAURATUSV1.SCAFFOLD.1915	969	GATTGTTTAGTCTCATTTAGTGCCAGAGTTTTACG[A/G]CATCGGGGTGAGACTCAACCATCAACCATTTTTCG	R
AX-565727922	Affx-1240306450	Chrysophrys auratus	CAURATUSV1.SCAFFOLD.1915	9854	TGGATTACCATTTCACGCCTTGAGTTTTGGCATCA[C/T]GGCTTTCGCTGTTTTTGTTTTTTGGAGCCAGTAGT	Y
AX-565728128	Affx-1240306447	Chrysophrys auratus	CAURATUSV1.SCAFFOLD.1915	12134	CTTTAATGTCAACCATGGTGGAAAATTGTATTTTG[A/C]ACATTTGGCAATATATTAAAACATATGAACACAGC	M
AX-565746218	Affx-1240315588	Chrysophrys auratus	CAURATUSV1.SCAFFOLD.1917	4319	TTGCTCATGTTTGTTTCATGTCTGGTTAGTTTTAA[A/G]AAATGATCATGTTTTGGCAGAAAACACCTGGTTCA	R
AX-565746220	Affx-1240315589	Chrysophrys auratus	CAURATUSV1.SCAFFOLD.1917	4841	ACGACTGTCTGAACCAAATGAACATCATCTTTGTC[A/C]CACTGAGCAGGTCAGCATTTATCTTATTTTATTTA	M
AX-565746222	Affx-1240315590	Chrysophrys auratus	CAURATUSV1.SCAFFOLD.1917	7901	TTCAACAGGTCATCATGAACCCAGCAGGACTTAAA[A/G]GGCCACTCCACCAACTCAACAGGTCAAAGTCTGTT	R
AX-565711814	Affx-1240298306	Chrysophrys auratus	CAURATUSV1.SCAFFOLD.1919	170	GCTTTAAATCGTCTTATTTAACTTGTAGGATGTTG[A/G]TGTCGTTGTTTCCCACCAGTATTAAACCCAGAGAC	R
AX-565738525	Affx-1240311651	Chrysophrys auratus	CAURATUSV1.SCAFFOLD.1921	190	GCATTCATTTATTTCACAGGCCTACGGCTCTATAG[A/C]ATCACATAAGCATTTTAATGAGGTTTTGTTGTTTT	M
AX-565738371	Affx-1240311652	Chrysophrys auratus	CAURATUSV1.SCAFFOLD.1921	7420	GTTTTATTTTGAAATGGTTGCAAGTACGAGTAACT[C/T]AAAATTGTCCTTAACTGCAGTATTCAGACAATAAT	Y
AX-565738374	Affx-1240311653	Chrysophrys auratus	CAURATUSV1.SCAFFOLD.1921	8885	GGCAGACTAAATATCTGGTCAGGAAGCCAGAAGCA[A/G]GCAACAGCCAATGAGAGCGGACACTCTTCTTCTTC	R
AX-565747011	Affx-1240315911	Chrysophrys auratus	CAURATUSV1.SCAFFOLD.1923	865	TTAAAGCAAATCTATATATATATATACACATATAT[C/T]CTTAATTGTTGTTTCAATCACTGTTTAGCGGCTGC	Y
AX-565747008	Affx-1240315909	Chrysophrys auratus	CAURATUSV1.SCAFFOLD.1923	4971	TGTGAATGTATATATGGACCAGAAAGAGAGATAAT[C/T]ATTGAGAACGTAAATATAGTTTCATGAGTTCAACA	Y
AX-565728366	Affx-1240306564	Chrysophrys auratus	CAURATUSV1.SCAFFOLD.1925	12043	CCTCTCCTTTTCAAACATCAGTCAGTTCAGTAGAG[A/G]AGTCAGTTTATTTTTGGTGTGATCTGTCTGAAACT	R
AX-565728155	Affx-1240306566	Chrysophrys auratus	CAURATUSV1.SCAFFOLD.1925	13140	TCAAGATCCATTACACGAGAAATTAGCGGAAATGT[C/T]GGAAAAAATTCCTGGATCAATACCAAAACTAAATG	Y
AX-565740663	Affx-1240312798	Chrysophrys auratus	CAURATUSV1.SCAFFOLD.1927	11594	CACATATTTACATTGAAACCCAGCAATTACACTCC[C/T]CTCTACCTACTCCCCACTTGGTGCCTCTCGCTCAA	Y
AX-565725456	Affx-1240305188	Chrysophrys auratus	CAURATUSV1.SCAFFOLD.1929	11667	CCAGTTTGCTCAAAAGCAGATAGTTGGACGAACAA[A/C]ACATCACAGATGAACAACACGTACAAGTGTTCAGA	M
AX-565733258	Affx-1240309113	Chrysophrys auratus	CAURATUSV1.SCAFFOLD.1931	7081	CACGATGTGAATAACCCAAATTGTTGGAAGTTAAG[C/T]GTGTGGCAATTTGGCAGCTGGCCAGCCTCAGTCAT	Y
AX-565733250	Affx-1240309109	Chrysophrys auratus	CAURATUSV1.SCAFFOLD.1931	14100	ATGACAAGTCTCTCCATGTAATAACTGGTCTGCCA[A/G]CGGATCTCTTGGGCTTTGGCATATATGGCTTGATC	R
AX-565709059	Affx-1240297058	Chrysophrys auratus	CAURATUSV1.SCAFFOLD.1932	14093	CACGAAGCACACAAAGGAAAAATTGACAGATAAGC[C/T]GGATGGTATTTGAGGGTCAAATGGAGCATAACCGG	Y
AX-565746765	Affx-1240315787	Chrysophrys auratus	CAURATUSV1.SCAFFOLD.1933	791	ATGATCACATAAACAGGAAGTGATTAATGAAGCCC[C/T]GAAAAATAAACTTCACCTGAACTAAAATATGACTT	Y
AX-565746634	Affx-1240315785	Chrysophrys auratus	CAURATUSV1.SCAFFOLD.1933	4650	CACATGACACAAGACATTCAAAAAGTGTTCACATC[A/G]AAATATACTTAAAGTATGAAAAGTAAAATATTCAG	R
AX-565746636	Affx-1240315786	Chrysophrys auratus	CAURATUSV1.SCAFFOLD.1933	5160	AAAAGTGAAACATTAGTTCAGTATAAAAGTTAACA[C/T]TGCACTTAAGTACAGTAGTTGAGTAAATGTACTTA	Y
AX-565725587	Affx-1240305256	Chrysophrys auratus	CAURATUSV1.SCAFFOLD.1934	718	TCTCCATCACTTAATCAATCAGTAATATTATTTCC[A/G]GTCATTGAATGGTTTGACAGATAATCAGTTAATGA	R
AX-565725583	Affx-1240305254	Chrysophrys auratus	CAURATUSV1.SCAFFOLD.1934	4187	AACACCATTAGAGCCAGTGATAGAGACTATATTTT[G/T]AGAATCTGCCCTCTTCATGACAAGGTTAGCAAGAT	K
AX-565725585	Affx-1240305255	Chrysophrys auratus	CAURATUSV1.SCAFFOLD.1934	4989	ATAAACACTGCAAAAGCCTTGGAGAGAAAATCAGG[A/G]GAATAGGCTGGGGGACAATTTAGATTCATAAATGT	R
AX-565755161	Affx-1240320029	Chrysophrys auratus	CAURATUSV1.SCAFFOLD.1935	820	CCGAACTGACATTGAACTGCACACGGAGTCATCCC[A/G]GCGTCGTACCAATGTTGGTATCAACAATTGCATTG	R
AX-565734682	Affx-1240309730	Chrysophrys auratus	CAURATUSV1.SCAFFOLD.1937	2791	TATTGTTGATGGACACATTTAACCCCAAACTCCCT[A/G]ATAATGTTTCTCGACACACTACATATGGTGCCCCG	R
AX-565751971	Affx-1240318538	Chrysophrys auratus	CAURATUSV1.SCAFFOLD.1938	163	GTTTACCTGAAGCTATAACTTCCAGAAAAACATCA[A/G]AAGATATTTCAGAAAACATCAGAACATAACTCGTC	R
AX-565725704	Affx-1240305258	Chrysophrys auratus	CAURATUSV1.SCAFFOLD.1940	5054	TACGAGCCGGCTTTTACTCGCGTGTCACGATTTCA[A/G]TTCTTATTCATAAATCGTTTTAAATTATCTTTCTA	R
AX-565725595	Affx-1240305260	Chrysophrys auratus	CAURATUSV1.SCAFFOLD.1940	6123	CAGATCAAATCAGTGATCAGACGCACGAAGGAGAC[C/T]CCCAACGTTCACCCCATGTTCAGAGACGGTCACCT	Y
AX-565740721	Affx-1240312826	Chrysophrys auratus	CAURATUSV1.SCAFFOLD.1941	757	GTCTGAACAAAGACCAAGGACAGTGAACACATGAC[A/G]CCAGAGTCTCAGCTGTTACTGTTCGTCTCCTAAAT	R
AX-565740717	Affx-1240312824	Chrysophrys auratus	CAURATUSV1.SCAFFOLD.1941	5415	ACTATAAAAATAAAAGAACCAAAAAAAGAAGAGTT[A/G]CAGAAGACTGAGTAGGTGGTGGGTCAAATAAAAGT	R
AX-565740719	Affx-1240312825	Chrysophrys auratus	CAURATUSV1.SCAFFOLD.1941	5762	TCCATGTCATCTGCTACCAAGTCAGTTTGAGAGCA[A/C]AAAGGCACAGAGAGCCGACCAATCACAGCTCAGAA	M
AX-565711551	Affx-1240298281	Chrysophrys auratus	CAURATUSV1.SCAFFOLD.1942	6577	TTGTCAGGGTCAGATGTGATTGTGGTGAAGCTGGA[A/C]GAAGCAAAGAAAGCATCTCTGTTAATGTCTCCACA	M
AX-565721094	Affx-1240302966	Chrysophrys auratus	CAURATUSV1.SCAFFOLD.1943	8315	GATGACAACTGGCCTCTTTGCATTTGTCTTTAATT[A/C]TCCCTGTTTTATACTGTTTCATAGTAAACTGAAGG	M
AX-565736683	Affx-1240310729	Chrysophrys auratus	CAURATUSV1.SCAFFOLD.1945	2752	AGCTTGTTTATTCACTTATGGAAGAGATAAACATT[C/T]CTCAGTTTGTACTATGAGCTCATTAGTGTTGTAAA	Y
AX-565736516	Affx-1240310730	Chrysophrys auratus	CAURATUSV1.SCAFFOLD.1945	5942	AACACGATGCATCTAAAGAGGCTTATCCTGCAGAC[A/G]ATACATTTTGTTTACAGTTTGCTCCTCTTCAGGCA	R
AX-565736518	Affx-1240310731	Chrysophrys auratus	CAURATUSV1.SCAFFOLD.1945	7840	TTTTCTTAGCTTTAATAATGTATTCTACATGAATG[C/T]AGTGTATATTTGCTCTTACAGGACAGTCACATAAC	Y
AX-565725540	Affx-1240305177	Chrysophrys auratus	CAURATUSV1.SCAFFOLD.1946	1719	GAAGTAGAGGCATGACATGTTCTAATGAAGCTTCC[A/G]TCATTTCAGAGAGAGCTACATTAACTTCGGGATTG	R
AX-565725546	Affx-1240305180	Chrysophrys auratus	CAURATUSV1.SCAFFOLD.1946	9435	CTTATCCACACCACAACAGCCATAAATCGTACTTT[C/T]ATGAAGGTTATAGTGTTCTTATATGATTTTTGTAG	Y
AX-565725442	Affx-1240305181	Chrysophrys auratus	CAURATUSV1.SCAFFOLD.1946	9591	TGTTTGATGACAAATGTCTAGTATCTAAGCAACAG[A/G]CACGGGCGCGTGAGACGTGAAAACTCTTCACAGCC	R
AX-565715702	Affx-1240300252	Chrysophrys auratus	CAURATUSV1.SCAFFOLD.1947	3507	CTGCAGCCGTCAGTTTGTCACAGAAGGAGCTCAGT[A/G]TTGTCTCCAGTGTCTTCATGTCTCACAGTCCAGCA	R
AX-565715704	Affx-1240300253	Chrysophrys auratus	CAURATUSV1.SCAFFOLD.1947	3810	TTCTCTGTGACACCAAAACACCGCAAACCTCTGAC[G/T]TTTATTGATGAGCGCGTCTAACGTACAAACACGTA	K
AX-565715526	Affx-1240300254	Chrysophrys auratus	CAURATUSV1.SCAFFOLD.1947	3841	TGACGTTTATTGATGAGCGCGTCTAACGTACAAAC[A/G]CGTAACTGGTCCTCTCCGGCGTCTCCTTCTTCTTC	R
AX-565715528	Affx-1240300255	Chrysophrys auratus	CAURATUSV1.SCAFFOLD.1947	3928	GACTCCAGCTTCCTGTCCGCCATGTTTGTTTTCAT[A/G]AAGTATTGCGCCACAACGTGACCGTAAAACTGCTT	R
AX-565704837	Affx-1240294990	Chrysophrys auratus	CAURATUSV1.SCAFFOLD.1948	8890	TTCTCCACTTGTGTTTTATGATGTCTATGTTTTAG[A/G]AAGTGGAAGTAATCATACTGCTGCACTAAGTTAAG	R
AX-565704839	Affx-1240294991	Chrysophrys auratus	CAURATUSV1.SCAFFOLD.1948	9074	TGATTTTCATATATTTAAGTGGGAAACCAGCTTCA[C/T]CTCAGCGTCACTCGTTAAACCACAAAAAACAACTG	Y
AX-565714100	Affx-1240299546	Chrysophrys auratus	CAURATUSV1.SCAFFOLD.1949	5767	CAGCTACAGCCATACTGTCATTCAAGAACGGACTA[A/G]GCACGTCAAATAGGAAGGTCCGAACTGAGTTTCAC	R
AX-565714305	Affx-1240299547	Chrysophrys auratus	CAURATUSV1.SCAFFOLD.1949	7573	GTTGTTTTTTTCCACAAACTGGCAACGACCAAGAC[C/T]GTTGATGCTGACGAACCACAGATACCAAGTGATAC	Y
AX-565705077	Affx-1240295107	Chrysophrys auratus	CAURATUSV1.SCAFFOLD.1951	1256	GCCGTGTTTAACAGACGTTTGAGAACTCAAAACAT[A/G]AACTGTGAAGACGTCTGATCTCATTCTTCAGTTAA	R
AX-565705082	Affx-1240295109	Chrysophrys auratus	CAURATUSV1.SCAFFOLD.1951	1592	GATTCAACTCTATCACTTCAACACTCTGGATTAAA[A/G]TCAAGTTTTTTCAAGGTTGCATGTTTTTAAAAATG	R
AX-565725384	Affx-1240305149	Chrysophrys auratus	CAURATUSV1.SCAFFOLD.1955	3935	AAGACTGGATAGGAAGTAGAGTGAAGGAGACCAAA[A/G]AGAACGGCTGTTCTGATTGGACAGATCCGTCTGGT	R
AX-565740940	Affx-1240312857	Chrysophrys auratus	CAURATUSV1.SCAFFOLD.1957	309	ACCATCTGTAAATGCTGCTTTATTTCACTGCAGTT[G/T]TCATAAAACTATAATACAAAGTCATGAGATTTCAG	K
AX-565752069	Affx-1240318474	Chrysophrys auratus	CAURATUSV1.SCAFFOLD.1959	16444	TCTGTCCTAAAAGAAAACACAAATACAAACAACTT[A/C]ACTTGATATTTATTGAGCTACTCAGTGACATGGAT	M
AX-565752071	Affx-1240318475	Chrysophrys auratus	CAURATUSV1.SCAFFOLD.1959	16534	ACATATTCATTACATGAGTGGATGTACACTCATGA[A/G]GTACGTGCATTTCCTTCTATCATTAGCTTAAAAAA	R
AX-565746995	Affx-1240315902	Chrysophrys auratus	CAURATUSV1.SCAFFOLD.1960	12618	GGAGTTGAAAGCCTGAAGCTGCCATGAAGGGGGTC[A/G]TGCCGGTGGCTGCACTATGAAGGTAGAACAGGTGA	R
AX-565720833	Affx-1240302891	Chrysophrys auratus	CAURATUSV1.SCAFFOLD.1965	4992	CATGCGGTGGATGCATCCAGTTTCATCAACATATA[G/T]GGCTGCAACTAGTTGCAACTGATTCTTTTTGAATA	K
AX-565720949	Affx-1240302892	Chrysophrys auratus	CAURATUSV1.SCAFFOLD.1965	7827	AGCCTCACCTCACTGGTACTGTCCTCATCTCTGAC[A/G]AAGTAATGGTCTCTTTCTTCTCCGTACAGAGCCAT	R
AX-565711947	Affx-1240298372	Chrysophrys auratus	CAURATUSV1.SCAFFOLD.1966	2419	AAATTGTATAAGGCCATATCTACTTGACAAGTTAT[C/T]CTGTGTTTTACTTTGCTCAGCTTCTGCCCAAACTT	Y
AX-565711950	Affx-1240298373	Chrysophrys auratus	CAURATUSV1.SCAFFOLD.1966	3289	AGAGAGGTGTGCCAAGATCTTCCTCCCAGAGAGTC[C/T]TAATATTGGCAGTGGGCTGAGGATTTATGTTGGTT	Y
AX-565711899	Affx-1240298349	Chrysophrys auratus	CAURATUSV1.SCAFFOLD.1968	10156	ATTTACCAAAAACATATATGTTACAAATACATTAT[A/G]AATGAGATCATCTCAATGCAGTTTTCAAAGAGAGA	R
AX-565752716	Affx-1240318798	Chrysophrys auratus	CAURATUSV1.SCAFFOLD.1969	2223	TGCTTCCAGATAAAAAATAAAGATTTTCAGTGCAT[A/C]TGTTTAGCTTTTACATGTGTCCATAACTGCCATTT	M
AX-565752043	Affx-1240318575	Chrysophrys auratus	CAURATUSV1.SCAFFOLD.1970	2133	AGGTGGTTAGGCGTTAATCCCTCCGCAGTTTGGGT[A/C]TGATCGCTCCCACTGCACCGCACCCACGACCCCTC	M
AX-565752046	Affx-1240318576	Chrysophrys auratus	CAURATUSV1.SCAFFOLD.1970	2655	AATTCATTTCCTGCTGCATTTTCCTTACTGTAAGA[C/T]GACCATTGCATTAAGACTGATTTTATTTCTTTATT	Y
AX-565709571	Affx-1240297154	Chrysophrys auratus	CAURATUSV1.SCAFFOLD.1971	3632	TTAGCTGACATAAATGAGTCAGTTAGAAACCAGTA[G/T]TATAATCACTCCTGTTCCCTAAAATCAAACTGACT	K
AX-565709573	Affx-1240297155	Chrysophrys auratus	CAURATUSV1.SCAFFOLD.1971	7415	CCAGTCGTGACATCGCGCTCACGTTTCATCACGTC[A/G]ACGGCTTCAAGGTTCAATCCACAACGTGTCTGGAG	R
AX-565709569	Affx-1240297153	Chrysophrys auratus	CAURATUSV1.SCAFFOLD.1971	10824	TTGCCGTATTCTTGTAGGCAACTCCCGAATCCATC[A/G]ATTACAACCTTACATTCACATTATCTTTATGTTAT	R
AX-565733322	Affx-1240309049	Chrysophrys auratus	CAURATUSV1.SCAFFOLD.1975	17338	TTATTCTTATATTTTGACTCTGGGTTGTTGCCTAA[A/G]GTAGGATATTTTATGATACATGGCCAAAAGTATGT	R
AX-565740735	Affx-1240312757	Chrysophrys auratus	CAURATUSV1.SCAFFOLD.1977	2871	TTTCCTCGTGTAAAAGAGACATTTTAAAGGGAGTG[C/T]TCAACAGGGTTGTGAGTTCTTGGCACACAGAAATC	Y
AX-565740737	Affx-1240312758	Chrysophrys auratus	CAURATUSV1.SCAFFOLD.1977	3853	TGTTGTTGTGCTTAATAACGTCACCTGATGGATTC[A/C]AACTCATCTCGTTTGGATAATTCATAAAATAAAGC	M
AX-565705236	Affx-1240294947	Chrysophrys auratus	CAURATUSV1.SCAFFOLD.1978	938	ACAGAAGTGGATTTACGACCTTCAGAAACAATAAT[G/T]TAGTGTTTTATTTACGTCATTCATTCATTTGAAAT	K
AX-565705233	Affx-1240294945	Chrysophrys auratus	CAURATUSV1.SCAFFOLD.1978	10120	TGACAACCCACTGCGGAAAAATTGAATGTTGGGTT[G/T]GGTTGAATGTAATGAAGAGTCCTCTGGAGGCTTTT	K
AX-565751489	Affx-1240318189	Chrysophrys auratus	CAURATUSV1.SCAFFOLD.1980	14316	CATCAGGTTGCTAAATAAAAGCTATGACATACTTT[G/T]TCTGGTTTATTATAATGTATAAAACTTTAGTTTTT	K
AX-565751292	Affx-1240318190	Chrysophrys auratus	CAURATUSV1.SCAFFOLD.1980	14523	GCTCTTAAAAATGTAGCAAGCACGTTGCCAGATTA[A/C]GATTTTATTTTGAAATCCCTAACCGGACGTGGTCC	M
AX-565704325	Affx-1240294485	Chrysophrys auratus	CAURATUSV1.SCAFFOLD.1981	722	GCGGAAGAGCGAGAAGATCATATAGACACACTGCC[A/G]CCTGTCGTATTCCTATAATATTTCTACGATCATTC	R
AX-565704323	Affx-1240294484	Chrysophrys auratus	CAURATUSV1.SCAFFOLD.1981	10214	TTTCAAAATAAATTGAACCAAGCGTTGCAACCAAA[A/G]ATTATTTTCCAATATCAATTATTTTTCAGTTAGTC	R
AX-565709625	Affx-1240297182	Chrysophrys auratus	CAURATUSV1.SCAFFOLD.1982	10017	CTTAGCAGCTGTACGCTTGTGTAACCAGTCTGTGC[C/T]GTTTTGTACTTGCAGCCTTGGATTTCTCTTAGCCT	Y
AX-565709319	Affx-1240297183	Chrysophrys auratus	CAURATUSV1.SCAFFOLD.1982	10254	GCTGCACAAAGGGAGATTATACTGGTGAGAGTGAA[G/T]TCTGTGATCACTTACAGTGAGTAACTTGGCTCTGG	K
AX-565709321	Affx-1240297184	Chrysophrys auratus	CAURATUSV1.SCAFFOLD.1982	11013	CTAAAATTTGATTGGTGCACCAAAGTATATGACAT[C/T]ACCTCTTTCCAACTATGCTTAACTTCTGTAAACCA	Y
AX-565709324	Affx-1240297185	Chrysophrys auratus	CAURATUSV1.SCAFFOLD.1982	11442	AGTTCTACAGTTGTGTTTAAAGTAATGTAACATGA[A/G]GCTGCTCTCTCTGTTAGAAAGTTTCATGTCTGCGG	R
AX-565705393	Affx-1240295024	Chrysophrys auratus	CAURATUSV1.SCAFFOLD.1986	2711	GTGGTGGCCTTTGAAACTTTTAACAAGCTGCAACA[A/C]AGAACTTTTATTAATGTGTGACTCCTCTAAATGAT	M
AX-565704913	Affx-1240295025	Chrysophrys auratus	CAURATUSV1.SCAFFOLD.1986	3324	AGCTGTAAATGTTATATTGCATCTATCATTCCTAT[C/T]ATAAGGCTGTGGAGTTACCGACTGTGGGTCGTAAA	Y
AX-565704915	Affx-1240295026	Chrysophrys auratus	CAURATUSV1.SCAFFOLD.1986	3927	CTACTGGTTAAAACTATAAGCTGTAAAAAATGACA[A/G]TTACCAACATAAACAACTATGTCCTGTGGCTAGGT	R
AX-565752471	Affx-1240318677	Chrysophrys auratus	CAURATUSV1.SCAFFOLD.1987	10528	TATAAACAAGTTTTCCTCCTTCTGTTGAGACATTA[C/T]AAATTGACCCATTGATCCATCATGTTAAATCTTTA	Y
AX-565742532	Affx-1240313669	Chrysophrys auratus	CAURATUSV1.SCAFFOLD.1990	3637	TCTGCCTAGTCCAGCGTCATAACCACGCCCCTCGT[A/G]TATGTTTTCTGATAGAAACTATAGGCTATTGTATA	R
AX-565742427	Affx-1240313670	Chrysophrys auratus	CAURATUSV1.SCAFFOLD.1990	6244	AATGGAGGTTTTCAGTCTACCATCCTTCGCAAATG[C/T]GCACCAAGGGATTAAGCATGCACACAGACCTGTGT	Y
AX-565714062	Affx-1240299527	Chrysophrys auratus	CAURATUSV1.SCAFFOLD.1992	10619	CTGGCGAAAAGCAGAGGTTACTCTTACTGCAATGA[A/G]GAAAAAAAGAAAGCTAATCGCGGGCTGAAAGCAAG	R
AX-565747063	Affx-1240315938	Chrysophrys auratus	CAURATUSV1.SCAFFOLD.1993	8090	AATATATAATAAACAAGAATAAAAAATACATTAAG[G/T]TTAATACTACATGTAATTTAATGACTAATCAAATA	K
AX-565709449	Affx-1240297092	Chrysophrys auratus	CAURATUSV1.SCAFFOLD.1994	795	ATGTTGGATTCAATGCCTGTAGGCTTCCAGAACTT[A/C]ACTTTTGTGACTCTGTGAGACAAAAGAGAAAACTT	M
AX-565709441	Affx-1240297088	Chrysophrys auratus	CAURATUSV1.SCAFFOLD.1994	2430	CCGAAGTTATTACAATTAACGCTGAGGGGAACAAG[A/G]ATGTCTACAGTAAAGTGCATCTTTATACATCCAAC	R
AX-565704471	Affx-1240294562	Chrysophrys auratus	CAURATUSV1.SCAFFOLD.1996	7990	ACTAGCCTTTATAAAATACTACAGGAAACCATCTG[A/G]GAAGCTGTTTTTTCACTCCATGTTTACCAGGTCTG	R
AX-565736551	Affx-1240310663	Chrysophrys auratus	CAURATUSV1.SCAFFOLD.1997	103	TGCAGATTATTAATTTGTTAACAGCAAGTAAGCAG[A/G]TTCATTTATTCAAACCAAAATAAGGTATTGTAAGA	R
AX-565736388	Affx-1240310664	Chrysophrys auratus	CAURATUSV1.SCAFFOLD.1997	20963	TCTATTTCAAACACACTTTTTAGGTAACTATTTCA[A/C]CCATTCAGGCCAGGCACCAGGACTAAGTGATTGCT	M
AX-565746316	Affx-1240315565	Chrysophrys auratus	CAURATUSV1.SCAFFOLD.1998	1535	CTTCTTGTGTAGATTTTTCTTACACGACTTTATTT[A/C]AATTGTGTGAAAACAAAATGACGTTTTTGTTACAA	M
AX-565723154	Affx-1240303998	Chrysophrys auratus	CAURATUSV1.SCAFFOLD.1999	3256	GTGTGGAGAACCTCAACATGATTCAATGATCCATC[A/G]AATTAGTTTGATGTCAAAAGTTTTGGTTTGTAGAA	R
AX-565723073	Affx-1240303996	Chrysophrys auratus	CAURATUSV1.SCAFFOLD.1999	10021	ATTGGACTGAATGACTTCAGTTATGAAAGTGAAAT[G/T]AATCATTTCCCGGTGGTTGTGACGCTCAAAGATGC	K
AX-565740621	Affx-1240312699	Chrysophrys auratus	CAURATUSV1.SCAFFOLD.2000	4294	ATAAGAAGTGGGTTTCTTGCAGGTGAACAGGTGAT[A/G]TTAGGAGTAAGACGTGATGAAAACACTTAAACAGC	R
AX-565740627	Affx-1240312702	Chrysophrys auratus	CAURATUSV1.SCAFFOLD.2000	5353	TAATATTCCAGATGGTAAAGGTGCTTTAACTGCTC[C/T]ATATAGTTAATCTGCTGGGTATCTTGTATATTCCC	Y
AX-565740454	Affx-1240312697	Chrysophrys auratus	CAURATUSV1.SCAFFOLD.2000	10662	AGCTCGTGAACCAAACGAACCCATTAATGAATAAC[A/G]ACTATATTTATCACGTTAAAGGAAAAGTCCTGCTG	R
AX-565740916	Affx-1240312926	Chrysophrys auratus	CAURATUSV1.SCAFFOLD.2003	2820	TGATCCAGCAGAACTAATCTATGTCAAATCACTGT[C/T]AAAGATCAGAGAGGGAGGACGGGAATGAAAGCGGG	Y
AX-565733192	Affx-1240309081	Chrysophrys auratus	CAURATUSV1.SCAFFOLD.2004	1722	TATGACTTTATTTTCTGTTTCATCTTCCTTTTATC[A/G]CCTGTAGACCACGAGGAACGTCCCAGTGTGTGGTG	R
AX-565704871	Affx-1240295006	Chrysophrys auratus	CAURATUSV1.SCAFFOLD.2005	4861	GAGACAATATTGTACTACATCACAAAATGTCCTAC[C/T]GATGCAGCATGTAATCTGTAAAGTAACTAGTAAGT	Y
AX-565705359	Affx-1240295007	Chrysophrys auratus	CAURATUSV1.SCAFFOLD.2005	8712	AATAATCAGCTGATCAGAGCTGCGTCTAACGATTA[G/T]TTTCATTGTTGGTAAATCCGTCGATCGTTTTCTGG	K
AX-565752704	Affx-1240318913	Chrysophrys auratus	CAURATUSV1.SCAFFOLD.2006	70	TCTGCAGTGCCTGTTACACATTTACAGATCTGAAA[A/C]CAGTCGAATGTGTCACCCGTCAGGCCAGTTCAGTA	M
AX-565752697	Affx-1240318909	Chrysophrys auratus	CAURATUSV1.SCAFFOLD.2006	141	CAGTAAAATACAGTGTTGTATGTGCAAAGTGAACT[C/T]AACACAATCGACGTTCTTTGCCATGAAACCTTTTT	Y
AX-565752699	Affx-1240318911	Chrysophrys auratus	CAURATUSV1.SCAFFOLD.2006	207	TTTTTTGTTGTTGTTACAAACAACAAATACACAAG[G/T]GCATGCATTGATCGCTTTTATGTCTTAAATCTGTA	K
AX-565752702	Affx-1240318912	Chrysophrys auratus	CAURATUSV1.SCAFFOLD.2006	257	CTTTTATGTCTTAAATCTGTAAGATAGTGACAGCT[A/G]AACTAAAACATTCATATCCAGAGTGTGTGTGTAAT	R
AX-565746913	Affx-1240315921	Chrysophrys auratus	CAURATUSV1.SCAFFOLD.2008	334	GGAAAAAGCAAAATTCCTAAAAAAAAGTACTAAAA[A/G]ATCTACAAGTGCTCAGAATGTTCAGAGGGTTTGAA	R
AX-565747028	Affx-1240315920	Chrysophrys auratus	CAURATUSV1.SCAFFOLD.2008	2321	GACCTTTAAACATACTTTAATGTGTAAAATTCGTG[A/G]AGTTAACCTTTAAAACAAGTCTAGCTGAGGCTGAT	R
AX-565747025	Affx-1240315918	Chrysophrys auratus	CAURATUSV1.SCAFFOLD.2008	10947	ACCTAGAGCCAACAAGTGAAATATCTCAACATCTC[A/C]GTGATAGATTCTGAAAAATATTGTACAGACATTGA	M
AX-565740769	Affx-1240312773	Chrysophrys auratus	CAURATUSV1.SCAFFOLD.2009	11126	TTTAAACTTTGATAAATCTTTGACGAATCATTTCT[G/T]CCATTTAAATAATTAGTTTGGATATTTTGGGAGTG	K
AX-565751940	Affx-1240318522	Chrysophrys auratus	CAURATUSV1.SCAFFOLD.2010	10350	GTGACGGTACCGGGACCTGTAGTCCTCAGATATTC[A/G]AACAGTCCGTGTGAGAGTGAACTCAGTGAACAGCA	R
AX-565736811	Affx-1240310792	Chrysophrys auratus	CAURATUSV1.SCAFFOLD.2013	879	GAGTGTCAATATTTTAAATAAAGAAAGAAAGAATG[G/T]GAAAAAATGAAATCTCGTGTTATTTTTTTGTTGTT	K
AX-565740547	Affx-1240312661	Chrysophrys auratus	CAURATUSV1.SCAFFOLD.2014	159	TATATTACTTTAAAAATGAAGGTAACTAGTAAAAT[A/G]TAATATATATCACTGATCACAGACATAAGACATCA	R
AX-565740386	Affx-1240312662	Chrysophrys auratus	CAURATUSV1.SCAFFOLD.2014	4126	ACAGAGGGCACATTACATTTGGGCAATAACTGAAT[A/C]AGCAAACCATTTTCGTACACACAGTCATATATCAG	M
AX-565740551	Affx-1240312663	Chrysophrys auratus	CAURATUSV1.SCAFFOLD.2014	4754	AAACTGCTCAGAACAAAGTCTGTGGATTATCTGCA[A/G]TTAGTTTTCAAATGTGTTGTGTTGGTGATTTCAGC	R
AX-565715599	Affx-1240300201	Chrysophrys auratus	CAURATUSV1.SCAFFOLD.2015	9699	TGGGAGGCATCTTCTGAGATCTGCTGGAGTGACTA[C/T]GGTTACAGTCTTTACCAGTGAGAGCAGCGTGTTCT	Y
AX-565715598	Affx-1240300200	Chrysophrys auratus	CAURATUSV1.SCAFFOLD.2015	11108	GTCTGATCGTCTGACTCGTTGTTTGCTGTATCAGA[C/T]TTTGCTATATTTAATTGTGCTGCCAGATATCAGCA	Y
AX-565733941	Affx-1240309450	Chrysophrys auratus	CAURATUSV1.SCAFFOLD.2016	11443	CTCCTGTAGAGTAATACTTTTATAGACAGGGTCCT[A/G]AATGAGCACTCTAAAAATCTGCTTTGGGGAATACA	R
AX-565733942	Affx-1240309451	Chrysophrys auratus	CAURATUSV1.SCAFFOLD.2016	11574	AGATGTATCTACTTTTTCCATCTTTGTATACGTCG[C/T]ATGAAGTACAATGTCTGTACAACCTGATGTCTGAT	Y
AX-565738674	Affx-1240311726	Chrysophrys auratus	CAURATUSV1.SCAFFOLD.2017	7482	AACGTCCTGTCATGAACCATATCTCCTCCAGCTCA[C/T]GGTCGCCTTCAGTGCATGAAGCACATTATTTGCGT	Y
AX-565738524	Affx-1240311727	Chrysophrys auratus	CAURATUSV1.SCAFFOLD.2017	7553	TGAAGGATATCAAACAAGGAGAGAACGTTCATGAC[A/G]CATGAGCTCAGAGCTGAAATGAACCAGTCAATAGA	R
AX-565738680	Affx-1240311729	Chrysophrys auratus	CAURATUSV1.SCAFFOLD.2017	7803	GAGGAAAGAAGACAGCAGAGGAGGAGGAGAGATGA[G/T]TGTTTAGGACTTTAGGTGAAGGTCCACAGCAGAAC	K
AX-565711528	Affx-1240298269	Chrysophrys auratus	CAURATUSV1.SCAFFOLD.2018	15149	AAACAATCTGTAGCTGCTGTGATCAAAGCACCATG[A/G]AAGCAGAAGACTTAATAAAAAACTGAAGGGAGGAG	R
AX-565738783	Affx-1240311777	Chrysophrys auratus	CAURATUSV1.SCAFFOLD.2019	12548	GATCAGTTTTAAACGAGTGTTTTTCTGCAAAAAGC[A/C]ACATTTTCTGTAAACAAAGTCACATTTCAGGTTCA	M
AX-565738785	Affx-1240311778	Chrysophrys auratus	CAURATUSV1.SCAFFOLD.2019	12588	TTTCTGTAAACAAAGTCACATTTCAGGTTCATTCA[A/C]AGATGTTTCATGTGATTTTACAGGAGAAATGTAAA	M
AX-565738719	Affx-1240311748	Chrysophrys auratus	CAURATUSV1.SCAFFOLD.2021	4335	TTGATGCAGACACCCTCTCAGGCAGGCAGCGGTGA[A/G]ATGTATCACCCGTCTTCCTTCCTTTGAGAAAATGA	R
AX-565752191	Affx-1240318536	Chrysophrys auratus	CAURATUSV1.SCAFFOLD.2025	565	CGCCTTCAGTATTGTATGTGTCCTCTGAATTGTGT[A/G]CATCCTTCCTTCATTATTCACACATCTTGATCTGT	R
AX-565751959	Affx-1240318532	Chrysophrys auratus	CAURATUSV1.SCAFFOLD.2025	1278	CCCCAGTTCGTCGTATGACGTAATTTCACCCACAT[C/T]GTAAACGGTGAGAAAAATGTACATTTTTATGAGTT	Y
AX-565751961	Affx-1240318533	Chrysophrys auratus	CAURATUSV1.SCAFFOLD.2025	3262	AGGAGTTAATTGAAGGTTCTAGATCTAAAAGAAAA[C/T]ACCTCTTAAAACTTATAAAATGGCTACAAAAAAGA	Y
AX-565755240	Affx-1240320175	Chrysophrys auratus	CAURATUSV1.SCAFFOLD.2026	1675	ATTTTAAATACTTAATCTCCAATAATACGTCATCA[C/T]TTATTATCAGAATCAGCAAAGTAACTAATGTCCTT	Y
AX-565755456	Affx-1240320176	Chrysophrys auratus	CAURATUSV1.SCAFFOLD.2026	5358	TGTATATTAAGCTTATAGCCTGATAGTGTCCCATA[C/T]ATTTCAAGCAGATTCATGAGTTTTGGAAGTGACTG	Y
AX-565755459	Affx-1240320178	Chrysophrys auratus	CAURATUSV1.SCAFFOLD.2026	5650	CAGATGGTTTGTTATATAATGCTTTAAAAGTCTAA[A/G]TTGTAGATTCATGAAAGCCAAATTTTGATAATACT	R
AX-565723684	Affx-1240304255	Chrysophrys auratus	CAURATUSV1.SCAFFOLD.2027	5249	AGGATAGCAGTGTGAAAACCCCTTAATGAAAATAG[A/C]ATGTTTAAAGCATGTATAGCAAACAAACCAGGCTG	M
AX-565723587	Affx-1240304256	Chrysophrys auratus	CAURATUSV1.SCAFFOLD.2027	7069	TCACACAGCAAGTAAATTTAGAGGACAAAGAGCAG[A/C]GGACAAAAGGATGGGTGATAATTCATCATCATTAA	M
AX-565746797	Affx-1240315865	Chrysophrys auratus	CAURATUSV1.SCAFFOLD.2031	10602	AAAGGTACTTCCAATCAACTAAAAGGGGAGGAGCT[A/G]TGGAGAGAGCTCATTTCTCACCTGCACTCCGTATG	R
AX-565704054	Affx-1240294571	Chrysophrys auratus	CAURATUSV1.SCAFFOLD.2035	7399	GTGTCGACTAGTAAGGGTAGTCTACAAATCTAGTA[C/T]GTCCCTATTATCCAGTAATCAACTCATATGTATGT	Y
AX-565704055	Affx-1240294572	Chrysophrys auratus	CAURATUSV1.SCAFFOLD.2035	7630	ACAAACTAAACACATTGTATAGTACAGTGGAAGTA[C/T]AGTACTTGAGTAAAAGTATTTAGTTACATAACGTC	Y
AX-565704056	Affx-1240294573	Chrysophrys auratus	CAURATUSV1.SCAFFOLD.2035	7981	CTCAATAAAGAAAATAAGCTCAGTCTGTTTTGATG[C/T]CAAAGTCAAACGGCTGCAGACCCGAGCAAAGAGCA	Y
AX-565754534	Affx-1240319828	Chrysophrys auratus	CAURATUSV1.SCAFFOLD.2036	5011	AGCATAATTATGAATATGATATTTCTGCCCTGAAA[G/T]CCCCCTGAATCCTGCACAGTGGACCTTTAAATCTC	K
AX-565728208	Affx-1240306594	Chrysophrys auratus	CAURATUSV1.SCAFFOLD.2040	8285	CTACGTATTTTTGCACCTCATCCTCACTTCACATC[A/G]TCTTTTCCATCCCTCCATCATTTCCTCCTCTTCCT	R
AX-565728422	Affx-1240306591	Chrysophrys auratus	CAURATUSV1.SCAFFOLD.2040	10097	TTGATTCATCCTGTCACTCAATCAGTCACGTTTTC[A/G]TCACTAGATAATTAAAACATTCATTTATTTATTCA	R
AX-565752632	Affx-1240318876	Chrysophrys auratus	CAURATUSV1.SCAFFOLD.2046	169	TGCCTGTCCTTTTACTTATTGTGTTCATTTCATTT[A/G]TCTTATCCTATTCTTTTTATTTATTTTTACTATTT	R
AX-565752865	Affx-1240318875	Chrysophrys auratus	CAURATUSV1.SCAFFOLD.2046	1668	ATGCAGGACCTGGTGACACTGGAACTTTTGCAGCA[A/G]AAAGAACAGTTGAGAAATAGTATTGATGTCAGCCT	R
AX-565746575	Affx-1240315689	Chrysophrys auratus	CAURATUSV1.SCAFFOLD.2049	407	AAGAAACAATCAAAAATTAACTGAATAATATTAAT[C/T]AACCAATACTCAATTAATCAAAGAGATGTTATAAT	Y
AX-565746436	Affx-1240315690	Chrysophrys auratus	CAURATUSV1.SCAFFOLD.2049	486	AACCAGATATCTGAAGTTATATTCAATAACTTTGC[C/T]TGATGTAATAAATGTTGTTTGTCACTGGCGTTAAA	Y
AX-565746438	Affx-1240315691	Chrysophrys auratus	CAURATUSV1.SCAFFOLD.2049	7576	GAGAGGCTTTAAAAAGGTGAAGAGGCTTTGGATTA[A/G]ATTATTAATTACCTGCAACTAACCAACCAACACCT	R
AX-565733955	Affx-1240309457	Chrysophrys auratus	CAURATUSV1.SCAFFOLD.2050	480	ATGTCTGACTTGTTTTATCTCTGTACGCAGATAAC[A/G]TCATAGTGTTGCATGCAAAATTTGAAGGGACAGAA	R
AX-565733950	Affx-1240309455	Chrysophrys auratus	CAURATUSV1.SCAFFOLD.2050	2366	TTACGTTGCTGCCTACAATGTGAAAGTGTCTCCAC[C/T]TTCCTCTGTTCAGTTTTCACCCCGGGACAGGCCCC	Y
AX-565733800	Affx-1240309380	Chrysophrys auratus	CAURATUSV1.SCAFFOLD.2052	114	AATATCATTTATAATAACAAGTACTTTTTCTGCAC[C/T]TGAGCTCTTGTTCAGTATTATTACATAAAACACGG	Y
AX-565733802	Affx-1240309381	Chrysophrys auratus	CAURATUSV1.SCAFFOLD.2052	278	ACATGTTGTGTCACAGAGGTAGTTTTATCTAAGAC[A/G]CTAACACACACACTCCCACAAGACCAACCCTTCAT	R
AX-565740352	Affx-1240312645	Chrysophrys auratus	CAURATUSV1.SCAFFOLD.2053	917	ATCATAAAGGGCAGCATTTTAGATCTTTTAGAGAT[A/G]TAATTTCATTTTATTGATATGTGCTTCCTCTTGAC	R
AX-565751834	Affx-1240318362	Chrysophrys auratus	CAURATUSV1.SCAFFOLD.2056	625	AGCTATCAAAGCAGAAGTAGCAGGTTAGCAGGAGC[A/G]CATACAAATCTCTCCACATCCTGCTGCTGAGTCAT	R
AX-565751828	Affx-1240318359	Chrysophrys auratus	CAURATUSV1.SCAFFOLD.2056	1913	GACCTTTGTATTGACAATGTGAAGGGAAAGGTTGG[A/C]TTGTAACTTTGAGGAAAACATTCATTATTCCTTCT	M
AX-565751830	Affx-1240318360	Chrysophrys auratus	CAURATUSV1.SCAFFOLD.2056	2643	CAAAATCCTTCCAGCAACAGTCCAAAGTCACACCG[G/T]TGATCATTTGTGTAGTTAAGGAAGCTTCGATGACA	K
AX-565751628	Affx-1240318361	Chrysophrys auratus	CAURATUSV1.SCAFFOLD.2056	3379	TGAGGAGCCAACAATAATAAATGCCTCTTTAGCAC[A/G]TACTACAAAATGCTTGAAGAGGCAAAAAGTAAAAT	R
AX-565721266	Affx-1240303103	Chrysophrys auratus	CAURATUSV1.SCAFFOLD.2057	1656	GATCCAATGACTTCAAAGTGGCTGATTTATCTGAC[A/G]ATCAGTCATAAGTCAAATATGTTTGATTAATTATC	R
AX-565721269	Affx-1240303104	Chrysophrys auratus	CAURATUSV1.SCAFFOLD.2057	2878	GTGAGCTCATGTTGTCTAAGTATTGCAACAAACAC[A/G]TGTTTTATTGAATTTATTTGCTGTAAATTATATGA	R
AX-565754929	Affx-1240320020	Chrysophrys auratus	CAURATUSV1.SCAFFOLD.2060	2729	TATCATCAAGGAATCAAGGCAGTTACTATTTATTC[C/T]GAGGAGAACATGAATTTCAGAACGAAATTTCATTG	Y
AX-565754927	Affx-1240320019	Chrysophrys auratus	CAURATUSV1.SCAFFOLD.2060	14906	GTTGAACAAGTGGTTTGATAAATTGCTCTTTGGGA[C/T]TTCAGCCTGTGATGCTTTGTTTTTACAGTAA	Y
AX-565752680	Affx-1240318779	Chrysophrys auratus	CAURATUSV1.SCAFFOLD.2061	11242	TCCGTGGTCATTGTGTATCTGGAAGTGACAATTTT[G/T]GTTGTTTTTTAGTGTTATGGTGGTCAGAGTTGGAA	K
AX-565756912	Affx-1240321019	Chrysophrys auratus	CAURATUSV1.SCAFFOLD.2062	5966	GACTGAACCTTGACAGGACCATTACACATATCATA[A/C]CTTAACCTCTTGTGCAGACATCCCCCCAACAGAGG	M
AX-565740802	Affx-1240312867	Chrysophrys auratus	CAURATUSV1.SCAFFOLD.2063	6242	GGATGCTGTGCGTAATGAAAAGTAATTATGTTGTG[C/T]GAGGATGTTCGTACCTGAAACAGTCAGCTGTGTTT	Y
AX-565704785	Affx-1240294964	Chrysophrys auratus	CAURATUSV1.SCAFFOLD.2064	6410	GATGGATCTGCATGTTTGTCACAGCTCTCAAAGCA[A/G]GAACTGAACTTCCACTAAGTTTATCTCCATGAACA	R
AX-565747048	Affx-1240315930	Chrysophrys auratus	CAURATUSV1.SCAFFOLD.2065	1014	AACTCTTAAAATCACAGAATTTGTAAGGGAGTCTG[A/G]TATATTGTCGACTCTACTTCATTACTTTGTCCATG	R
AX-565747050	Affx-1240315931	Chrysophrys auratus	CAURATUSV1.SCAFFOLD.2065	1225	TTACGCCACCTACTGGCAACAGGAAGAGAGACTTT[C/T]ATGGCATCAACATCTTTAGATTGACATGTTTTCAA	Y
AX-565734138	Affx-1240309459	Chrysophrys auratus	CAURATUSV1.SCAFFOLD.2066	1011	CTCTCTCATACGTGAAGGGGTATCCAGGTTGGTGT[A/G]TTCATGTCAGTTTCTTTCAGAACTGAAGTAATTTA	R
AX-565733987	Affx-1240309382	Chrysophrys auratus	CAURATUSV1.SCAFFOLD.2068	4852	CACGCTACAACACTGCACACCTCATAATGCTCACA[C/T]ATTCACATTTACAATACTGATAATACTGACTCACA	Y
AX-565733808	Affx-1240309384	Chrysophrys auratus	CAURATUSV1.SCAFFOLD.2068	5206	TATATTTCTTTTGACTTTACAAAGAGGAAGTTGAC[C/T]CTTTTACCTCTGACTTCTGAAATACCTTGTTTGTT	Y
AX-565736561	Affx-1240310753	Chrysophrys auratus	CAURATUSV1.SCAFFOLD.2069	7907	ACATATGCACTCCAGAATTCTTCTAAATACAGCTC[A/G]TTTCCCAGCAAAGTTATGTTAATGAGACAAAATGG	R
AX-565709374	Affx-1240297054	Chrysophrys auratus	CAURATUSV1.SCAFFOLD.2073	1592	TGTGACATTTACACCCACCACCAGCATCAGCAACA[A/C]ATGGATGATAAAAGAATAGAAGATAAACTGTAAAA	M
AX-565709053	Affx-1240297055	Chrysophrys auratus	CAURATUSV1.SCAFFOLD.2073	3670	TTGTTGAAAAGCAAAACAGCAAATTTAATTGTAAA[A/C]ACAAACACAGTGTCTTCTGGGTGTTGTTTTTCTAT	M
AX-565733638	Affx-1240309208	Chrysophrys auratus	CAURATUSV1.SCAFFOLD.2074	6067	GACAAAAAAAGAAAGATCATGATTTGTGGAAATGT[G/T]ATACCAGGCTATGTCTGAGTCACTTCCAATGCATT	K
AX-565733458	Affx-1240309210	Chrysophrys auratus	CAURATUSV1.SCAFFOLD.2074	6941	GAGTGATTTAAATCTCTGCAGGTGGACTTTAATGG[A/G]GAGATAAGTGAGCTGAATCTCGTCCTGATATGCAC	R
AX-565733645	Affx-1240309211	Chrysophrys auratus	CAURATUSV1.SCAFFOLD.2074	6987	AGCTGAATCTCGTCCTGATATGCACCTTCATCTTC[C/T]CTGAGTCTCTCCACATCTCTGTTAATTTCCCTGCC	Y
AX-565705086	Affx-1240295111	Chrysophrys auratus	CAURATUSV1.SCAFFOLD.2075	606	ACAAAACTCAGTGTGAGCTCACTGTGAGAAAACTA[G/T]TGAACCTGGTGGTTGAATATATCCTCACCTCATGA	K
AX-565705091	Affx-1240295113	Chrysophrys auratus	CAURATUSV1.SCAFFOLD.2075	824	TATCGTTCCTCTCTGGTTGGAAGAAACATATTCCT[C/T]CTGCTCATGCTCGCCTCTCGTGGGCGGAGCATCGT	Y
AX-565705084	Affx-1240295110	Chrysophrys auratus	CAURATUSV1.SCAFFOLD.2075	3589	TGCTTGTGAAAATCTTCAGATTGTGATCCAACAAC[A/G]CATGAAAATACAAAAATTAAAAAGCGGCCATGGTG	R
AX-565704757	Affx-1240294949	Chrysophrys auratus	CAURATUSV1.SCAFFOLD.2076	11278	GTTGAAAACGACACGTTGTTTTTAGCATCGTCCAC[A/G]ACTCAACTCAGGGTGGAAATGCACAAACTGAAAAA	R
AX-565704759	Affx-1240294950	Chrysophrys auratus	CAURATUSV1.SCAFFOLD.2076	12120	AGGGACATCTGCAGACGTCTACATGCTGTTTAATG[G/T]GCTCAACAGATGTGCTAACTAGCCCGCAAACTGAC	K
AX-565727614	Affx-1240306301	Chrysophrys auratus	CAURATUSV1.SCAFFOLD.2078	9195	ATGTAAAAATGAAAAACAAAGATCATGTTTGTCTA[C/T]CCATTGCTAAAGCCATTAGAAAGCTGTTGCACAAG	Y
AX-565720889	Affx-1240302919	Chrysophrys auratus	CAURATUSV1.SCAFFOLD.2080	944	TTTTTTTTCTCTTTACAGCTTCACATGGGAAAACA[A/G]GCCGAAGAGCAGCAGAAGTACGGGGAGCGGGTAGG	R
AX-565720995	Affx-1240302916	Chrysophrys auratus	CAURATUSV1.SCAFFOLD.2080	3405	TTCAAACCAAATCAAGACCCCACCATCCTCAGTTC[A/C]GAAAGTAAAAATGTTTATTAAGTGAAAGTAATAGA	M
AX-565746781	Affx-1240315857	Chrysophrys auratus	CAURATUSV1.SCAFFOLD.2082	188	GTATCAAAGTAATCCGGTGATAGTCGTCTGTACAT[C/T]CATGAGTGCACCGCAAACAGGAAGTGCTAACAGCC	Y
AX-565746901	Affx-1240315855	Chrysophrys auratus	CAURATUSV1.SCAFFOLD.2082	1517	TCACCTTTCTTCGTCTTTCCTTTCCTCTTGTCTTA[C/T]CTCATGCTCTCTTGTCTCCTTTCCTTTTCTCAGTG	Y
AX-565728383	Affx-1240306572	Chrysophrys auratus	CAURATUSV1.SCAFFOLD.2084	1132	GGAACTACAACTGGACGCAGTCTCTAATAGTTGAC[A/G]TATCTCTGTAACACTGTCTTAGACAACAGGAAATT	R
AX-565728172	Affx-1240306575	Chrysophrys auratus	CAURATUSV1.SCAFFOLD.2084	6332	AGGAAGGACAGACGGAAAATACAGGATTTTTGGAG[A/G]AATCAGTTGAGAGAGAAAAGGTGACCAAGATGAAG	R
AX-565757089	Affx-1240321038	Chrysophrys auratus	CAURATUSV1.SCAFFOLD.2085	2319	ACATCACAACCTCCCACCAGCTCCTCCTTTATCTT[C/T]TTCTTTGTTATTTTGGGCCACACTCGCACATTAAG	Y
AX-565757091	Affx-1240321040	Chrysophrys auratus	CAURATUSV1.SCAFFOLD.2085	7402	CTCGTCCTGTCAGCTGGTTAACAGACTATAAAAAC[A/G]TCATTAGCACTTTAACACCTCTGGTTCTCCACTGT	R
AX-565756924	Affx-1240321025	Chrysophrys auratus	CAURATUSV1.SCAFFOLD.2086	1993	TTTTCTGAACCTGTTTTAACCTGTTTTACCTAACC[A/C]TAACCCTAACCCTTAAAAAAAGTTATGCTAATGTG	M
AX-565757079	Affx-1240321028	Chrysophrys auratus	CAURATUSV1.SCAFFOLD.2086	9497	GTGAGTCAGTGTCAAATACGTCCGGGTAGATGGTG[A/G]TTCGCTGTATCAATTTGACACGCACACATCTACCT	R
AX-565721390	Affx-1240303163	Chrysophrys auratus	CAURATUSV1.SCAFFOLD.2087	855	TTGTGATGGAGATCAGCTTGAAGAGCGGCAGTTTT[G/T]TCTCGCTAACAAATCCCATGAAAGCATTAAAAATA	K
AX-565721386	Affx-1240303161	Chrysophrys auratus	CAURATUSV1.SCAFFOLD.2087	11684	GTCACATGATCAGTCTGCACCAGCTGATCAACAAT[C/T]CTCTCTTATTTTACTTTAAAGAAACATAGAAATCA	Y
AX-565752519	Affx-1240318821	Chrysophrys auratus	CAURATUSV1.SCAFFOLD.2088	1289	GACCATATTCATCAAGTTGGGACATGAAGAAATAT[C/T]AAGTTTCTGACTTAGTGGAAACGGACAACTTTCCC	Y
AX-565752523	Affx-1240318823	Chrysophrys auratus	CAURATUSV1.SCAFFOLD.2088	8543	ATTAGCTCTGTCATTTGGAAATGGACGTATTGGCT[C/T]AGCTGTTCAATATCATCATGGATGGATGGATGGAT	Y
AX-565751186	Affx-1240318042	Chrysophrys auratus	CAURATUSV1.SCAFFOLD.2089	6528	CTGATGTAAACCAGATACCTGCTAATCTGGCACCT[C/T]ATTCCAGTATTCATCAACTCTGCCAACTCAAGACA	Y
AX-565751003	Affx-1240318043	Chrysophrys auratus	CAURATUSV1.SCAFFOLD.2089	7594	AAATGTACAGTAACACAAAACTCTCTGAATCCTCT[A/G]AATGTTAATACATTTACACCCTTTATGAGCAGAAA	R
AX-565723245	Affx-1240304084	Chrysophrys auratus	CAURATUSV1.SCAFFOLD.2090	2642	TCAGTTAGAGATGACGTGAAAGTATTTCTGCATGA[A/G]GCTGAAGGGCAGGTAGATCCGAACCACGCTGGGTT	R
AX-565723247	Affx-1240304085	Chrysophrys auratus	CAURATUSV1.SCAFFOLD.2090	4694	TTGATACAGCAGGTATTATAAGAGTAGTGTAACTA[A/G]CACTATTACTGCTATCACCATTATTACACTGTTCC	R
AX-565723103	Affx-1240303973	Chrysophrys auratus	CAURATUSV1.SCAFFOLD.2093	1038	CAGATGTTAGCCCTTGGAAGTCATATTTATTGAAT[A/G]AGAATTGCCTACAAAGTAAATTTATGTAAAGGCAC	R
AX-565753015	Affx-1240318951	Chrysophrys auratus	CAURATUSV1.SCAFFOLD.2094	282	TTCATTAATCTGCTTTAACAATAGGTCTCAGATTG[A/G]TTCATATTATTGATTATGATTGACTTTTCCTTTTT	R
AX-565755172	Affx-1240320141	Chrysophrys auratus	CAURATUSV1.SCAFFOLD.2098	294	AATCAGGACTTTGTAATAAATCAAGCTTTAAATTC[C/T]AACTCATAAACAAAACCAATTTATCTAAGGCTCCA	Y
AX-565755174	Affx-1240320142	Chrysophrys auratus	CAURATUSV1.SCAFFOLD.2098	878	TCATTTCAGAGAGGTACCACCTAAATTAAATGAGC[C/T]GTGTGAAAAAGCTGACATTTCAGTAAGGTATTTTT	Y
AX-565755383	Affx-1240320140	Chrysophrys auratus	CAURATUSV1.SCAFFOLD.2098	1366	GCATTGTCAGTGTCAGTGTCCTGTATGGCATCAAA[A/G]TATTTGCTTATCTGTGTTCTGATGCTTGAACCCTG	R
AX-565736865	Affx-1240310819	Chrysophrys auratus	CAURATUSV1.SCAFFOLD.2103	11105	GACCTGGTTCAGTTCTTCACTCTGTCTGTCTGCTG[C/T]TGTGAGTCTCTGAAACAATCTGTTGACCCGACAAC	Y
AX-565752231	Affx-1240318673	Chrysophrys auratus	CAURATUSV1.SCAFFOLD.2104	6994	TATATCTATATCTATATACACCTTTATATCTGAAA[A/C]TACATTATTTGAGTACAAGAACTTCAATTTATTTT	M
AX-565752233	Affx-1240318674	Chrysophrys auratus	CAURATUSV1.SCAFFOLD.2104	7408	TGACCTGAAGATGGAGGCTGCCTATCTTTATATTT[C/T]AGATCAACGAGTCTGCCCAGCTCAGGGTTCAGATA	Y
AX-565752468	Affx-1240318675	Chrysophrys auratus	CAURATUSV1.SCAFFOLD.2104	8040	ATACAGTATGAAAGGACAAACCACAGTTCATTTTA[C/T]AACTTTCAAACTCAGTGTGTGTCTTCTAACAGTAA	Y
AX-565738456	Affx-1240311693	Chrysophrys auratus	CAURATUSV1.SCAFFOLD.2105	2660	ATCACTGTGTTACACTCGACCAGTCATCAGACAAA[C/T]GTTAAACTGGACTCAAGAGGTGAAGACTGGTTCTA	Y
AX-565738610	Affx-1240311694	Chrysophrys auratus	CAURATUSV1.SCAFFOLD.2105	6105	TCTCAGAGGGCTGATTTAGATTTAGCTCAGTACAA[A/G]TGTGAAGTAGCAGAAACACTCAAGTAGAGTACAAG	R
AX-565738612	Affx-1240311695	Chrysophrys auratus	CAURATUSV1.SCAFFOLD.2105	9957	TTATACAATCACTTATTTTACATTATATATGTTTA[A/C]TTCATTGACATCACTGTTTAGAAATCTGTTTTCAC	M
AX-565751205	Affx-1240318051	Chrysophrys auratus	CAURATUSV1.SCAFFOLD.2107	3773	GAAGCAGACACTCTAAAATATTTATTTTGTCTTGT[A/C]TTTACACGTTTTTATCCCTGACTTTCCTGCAGAGG	M
AX-565751207	Affx-1240318052	Chrysophrys auratus	CAURATUSV1.SCAFFOLD.2107	4727	GTGGCACACTGGGCAGGCCCAGGCTTACACAGTAC[A/G]GATCAGATTCCTGCTCAATCATGATTGGTCTTTGG	R
AX-565751023	Affx-1240318053	Chrysophrys auratus	CAURATUSV1.SCAFFOLD.2107	4986	TTTTCGAACATTGAACCATGTAAACCTATTAAAGT[A/G]GACCTTACTAATAACATTTTGAACCTGAAAATGAG	R
AX-565752556	Affx-1240318716	Chrysophrys auratus	CAURATUSV1.SCAFFOLD.2109	1248	ACACAATAATGGAAGAACACCAGTGTCAGGCAATC[A/G]AACCTCCACGGTCGGAGTTTACCTGGATTATGAGG	R
AX-565752558	Affx-1240318717	Chrysophrys auratus	CAURATUSV1.SCAFFOLD.2109	1875	GAAAAAAGTCAGAACTCACATTTTTTTTCACAGTA[A/G]CCATAATCCTCTTCTGTAGATTTCAACCACATTAG	R
AX-565751301	Affx-1240318195	Chrysophrys auratus	CAURATUSV1.SCAFFOLD.2110	1074	TGTTTTCTCATGTTTTATGATCAAAATGCCAATTT[A/C]ACATCAACAGTAGTAGTTACCAGCAGGCTCCAGCA	M
AX-565751305	Affx-1240318197	Chrysophrys auratus	CAURATUSV1.SCAFFOLD.2110	1266	GATTATGATGCAATGCTTATTTAATCAGTCCTTCA[A/G]TTAACAGCTGAACCACTCAGATAGATCTAAATCAC	R
AX-565734650	Affx-1240309715	Chrysophrys auratus	CAURATUSV1.SCAFFOLD.2111	1597	GCTGATTACTGCTCATATGTACATATTAGACCCTG[A/G]GTAATAGTTTTATCATAATTTTGCACTAGAATCTG	R
AX-565734453	Affx-1240309700	Chrysophrys auratus	CAURATUSV1.SCAFFOLD.2112	9351	CCTCTTCAAATACTTCGACGAAATCGAAATAGTGC[A/G]GTGCCCCACGTTGACGCACTGTGCGTACCTTTCTT	R
AX-565728273	Affx-1240306627	Chrysophrys auratus	CAURATUSV1.SCAFFOLD.2113	517	AACAATATAATACATGAATTACAGAGTTAATATAA[A/C]ACAGTATTAATTTAAACACGACTCTTGTACGACCA	M
AX-565728498	Affx-1240306626	Chrysophrys auratus	CAURATUSV1.SCAFFOLD.2113	10053	ATCAACCACATGTGTAAGATGTACATAAGATCTGG[C/T]TATATGCTGACAAAATAATTTACAGAAAATATGTT	Y
AX-565755317	Affx-1240320108	Chrysophrys auratus	CAURATUSV1.SCAFFOLD.2114	11962	CTGCTGGAGTTGCCGGTCAAGCTGCCATGAGTGTG[C/T]GATTAATGTGTGGTTCTTAGATGGATTTTCATCGA	Y
AX-565755106	Affx-1240320109	Chrysophrys auratus	CAURATUSV1.SCAFFOLD.2114	12819	CCTCTACACTCTCAAACTGTCCAAATATTAAACAG[G/T]ACTGTGACAACTTTAACTCAGTATGTGCAGACAGG	K
AX-565754930	Affx-1240319915	Chrysophrys auratus	CAURATUSV1.SCAFFOLD.2116	895	TAATCCTTTTTTTTTGTTTATTCTCTTGACAGGCT[A/C]TAAAAATACTGTTAAAAGGCATTTCTAAAGAACGT	M
AX-565754707	Affx-1240319913	Chrysophrys auratus	CAURATUSV1.SCAFFOLD.2116	5632	TTGACACCTGTGACATGAGGTTCAAACTGGTCTTG[A/C]ATTACCGACGGTCAAACAGGCGGCCTGTCCAAAGA	M
AX-565733923	Affx-1240309350	Chrysophrys auratus	CAURATUSV1.SCAFFOLD.2122	8225	TTTGAATATTTAAAATGGTTTCACAGTCTTTTCTC[A/G]CAGTATAGATATTGTATTTTTCAGTTTTCTCTCAC	R
AX-565755018	Affx-1240319959	Chrysophrys auratus	CAURATUSV1.SCAFFOLD.2123	951	TATGGCATACACATTTAAATAATACAAACAATTGC[A/C]GTGATCTCTAAACAATAATGCCATAAATGTAAAAG	M
AX-565740397	Affx-1240312668	Chrysophrys auratus	CAURATUSV1.SCAFFOLD.2124	10992	AAATACAATGAGCAACTTCCCATTTTACAATCACA[G/T]GCCATAAAACGCCTTTTAACAACAGAGATAGTGTC	K
AX-565740399	Affx-1240312669	Chrysophrys auratus	CAURATUSV1.SCAFFOLD.2124	11071	ATTTGAAATGGAATGAAGCCCACCCATGGCAAACA[A/G]CCTGAAACAGGATTGGAACAAGTCCACCCAACACA	R
AX-565740692	Affx-1240312735	Chrysophrys auratus	CAURATUSV1.SCAFFOLD.2125	1294	GTTTGTTTCAGTTCAGGCCCTTTGGAGCCGTGAAC[A/G]CGTTTTAATATATTTATACAGCGAAGTTTCTGGAG	R
AX-565755156	Affx-1240320133	Chrysophrys auratus	CAURATUSV1.SCAFFOLD.2129	2325	AAGATGAAGCTGATGATCTGATATCTAATATTTTT[C/T]CAGAATCAGTGTTTTTTCTATTCAATTGTCTATAA	Y
AX-565755371	Affx-1240320134	Chrysophrys auratus	CAURATUSV1.SCAFFOLD.2129	2667	CTACAAAATAGTTCAAAATGAGCTCCACCTCAACA[A/C]CTACAACTGGGAAATCCTGCTTTTACTTTAATGCA	M
AX-565755160	Affx-1240320135	Chrysophrys auratus	CAURATUSV1.SCAFFOLD.2129	7789	CGGAGTCCAACATGCACCTGGAACAGGTCTGACTT[A/C]CTGCCGGCAATGCGAACCAGGCTCCTGCTCCGGTC	M
AX-565752661	Affx-1240318891	Chrysophrys auratus	CAURATUSV1.SCAFFOLD.2130	7158	CTAGAAGCTCTAGAAAATGAGTTTGCATGAGGAGA[C/T]CATGTACCACGTCTGGTTGACGAAATAATCTAGCA	Y
AX-565705137	Affx-1240294897	Chrysophrys auratus	CAURATUSV1.SCAFFOLD.2131	6545	CAAAAAGGTTCTTGTATAGTTTCTATTTTATTCTC[C/T]CTTTATCTTTATTTTACACACTTTTGATGATTTAT	Y
AX-565751358	Affx-1240318128	Chrysophrys auratus	CAURATUSV1.SCAFFOLD.2132	7905	TTCACCAACATTACTTTACCAAGCACCACAGTATT[C/T]GTCTATTGAAAATGGAAGACATCCAAGTCATCGGA	Y
AX-565721310	Affx-1240303124	Chrysophrys auratus	CAURATUSV1.SCAFFOLD.2134	2980	TCTTTGACTTCTGTGCGAAAGCGTAGGCTAGGTAA[C/T]TCGTTTAAAAAGGTGTAGCGGCGAGTGATAGTTAG	Y
AX-565721405	Affx-1240303126	Chrysophrys auratus	CAURATUSV1.SCAFFOLD.2134	5377	TGTATAGTTGTGGAGAAAATAAATAAATAAAACTA[A/G]ATTCACTTCACAAAACAGACTCAAAATTGATCTAT	R
AX-565756980	Affx-1240321053	Chrysophrys auratus	CAURATUSV1.SCAFFOLD.2135	2204	ACAACAGCAAACGCGTGAAAACATGTGCTATACAT[A/G]CAAAACTACATAAACATCCAGTGTACATGAAACAT	R
AX-565709623	Affx-1240297181	Chrysophrys auratus	CAURATUSV1.SCAFFOLD.2136	1575	CCCGAACCCAGAACGCTCTGTTACATCAGTTTGTG[A/C]CATTATTATTTGCATTTTCTTAACTTATCTTCTTA	M
AX-565754748	Affx-1240319933	Chrysophrys auratus	CAURATUSV1.SCAFFOLD.2138	3526	CAGCTGTTTGTCCTCCTCCTCTAGTTTAATGAACA[C/T]GTTGCAGTCTGTGGTCCATGTGGATCAGAGACCTC	Y
AX-565754968	Affx-1240319934	Chrysophrys auratus	CAURATUSV1.SCAFFOLD.2138	3670	ACAAGTCTGACAAAGCAGGAAAAGCCTTGAGACTT[A/G]AAAGGCTGTTTACAGACTGCTCTCACGCTGTGACT	R
AX-565754969	Affx-1240319935	Chrysophrys auratus	CAURATUSV1.SCAFFOLD.2138	3771	TGAAAAGTGACACTCATCAGCTGTTACTCATGTTG[A/G]CATTCTGACTGTTACACCTACACAACAACAGATGC	R
AX-565728104	Affx-1240306435	Chrysophrys auratus	CAURATUSV1.SCAFFOLD.2141	8097	TGTTAAGTATGGAAATTGTTTTTCTGACTCTGCTT[G/T]GTCAGGATTGCCACTAGGACTATTTATCCTTTAAA	K
AX-565752297	Affx-1240318587	Chrysophrys auratus	CAURATUSV1.SCAFFOLD.2142	3798	ATCTGAAGGCCTCCAGAGACTGACGAGCCGTATGG[A/G]GCCATCTCATTCTTCATTGTTTATGCTGAAACACT	R
AX-565752299	Affx-1240318588	Chrysophrys auratus	CAURATUSV1.SCAFFOLD.2142	7620	ACTTATTTCAAGCTTCTGAGGTTGAACATAGCTAA[A/G]TTATGGACATGATGCGGAGACAAAGATCATTTTAA	R
AX-565752301	Affx-1240318589	Chrysophrys auratus	CAURATUSV1.SCAFFOLD.2142	7758	ACATTAAGACTGACTACCTGCTCCTGACTCCTGAA[C/T]GTCTGAACCAAATCTGGTGCCATCTTGCAGTTGTT	Y
AX-565714032	Affx-1240299511	Chrysophrys auratus	CAURATUSV1.SCAFFOLD.2145	3049	TTCTATGAATTCTCTGTGGCCATTAGATTTTTCTT[C/T]ATTAAAATGGCTGAAATACATCAGTTTACACACAA	Y
AX-565714237	Affx-1240299512	Chrysophrys auratus	CAURATUSV1.SCAFFOLD.2145	3839	AAATGCCAAAGCTGACCAATGTGCAGGTGAGATTT[C/T]ACGAACATCTCCTGAGTTCTGGTACTGTTGGACTT	Y
AX-565714239	Affx-1240299513	Chrysophrys auratus	CAURATUSV1.SCAFFOLD.2145	3945	CAGTAGAACAGATTGATAACTTTGTCATCGTGGGA[A/C]AGATTCTTGATCTTCTGGTGGATGTAGCTAATTGT	M
AX-565705489	Affx-1240295074	Chrysophrys auratus	CAURATUSV1.SCAFFOLD.2147	2307	CTGGATTTTGCGGAGTTTCTCAGAGGGCAGGTGGC[A/G]ATATAATGTCCATTCTGCCCACAGTAAATGCACCT	R
AX-565705493	Affx-1240295076	Chrysophrys auratus	CAURATUSV1.SCAFFOLD.2147	7005	GTGATGGTGGATAAAACTTCCTTCACCAGAAACAG[C/T]GGGATAAGATGCAGAAGAATCTTATTTATGGCTGA	Y
AX-565751497	Affx-1240318193	Chrysophrys auratus	CAURATUSV1.SCAFFOLD.2148	9034	AGAAGTGTTGATGACCTGAGAGTGGTGGGTGTGTC[C/T]GTCGTCGACCAGAATGTCTGTAAACGTCAATGGTC	Y
AX-565752264	Affx-1240318689	Chrysophrys auratus	CAURATUSV1.SCAFFOLD.2151	164	CATTTTTAAACAGACACCATTGATTCTACATCAAC[A/G]TTAATGCTCAGTGAAGGTTGAGGGGGGACGAAGGA	R
AX-565752267	Affx-1240318690	Chrysophrys auratus	CAURATUSV1.SCAFFOLD.2151	2236	TCCTGTTTTAGGGAATGAGAGAGTCAATTTTCAGC[C/T]ACTTTGTGTCAGAAACAATTAACCAGTTTCTTTTC	Y
AX-565752268	Affx-1240318691	Chrysophrys auratus	CAURATUSV1.SCAFFOLD.2151	4759	AAAACAGCAACAGGAACGAATCAGCACGGTTCATA[C/T]TTCAATTACCTGTAATGCATATGTAACATGCCTTA	Y
AX-565704130	Affx-1240294388	Chrysophrys auratus	CAURATUSV1.SCAFFOLD.2152	1405	GCTATCTCTGCAACGCAATGTCAAAACTGTTATTT[C/T]TTCACATTATAATGATAACTTTTGTTCATCTTTGA	Y
AX-565704133	Affx-1240294389	Chrysophrys auratus	CAURATUSV1.SCAFFOLD.2152	1506	ACCTTAAAAGGTTTACACCAGCCCTCTCGATCTGA[C/T]TTAAAATTCATACTGATCACTCTGTTCTGAGTGAG	Y
AX-565711841	Affx-1240298411	Chrysophrys auratus	CAURATUSV1.SCAFFOLD.2154	895	AATGAGAAGACTATTGCCACTGAGGATAGAAGGAA[C/T]ATCTGTCACATGATACACAGTATTGAATCCGAGTC	Y
AX-565712025	Affx-1240298413	Chrysophrys auratus	CAURATUSV1.SCAFFOLD.2154	926	GGAACATCTGTCACATGATACACAGTATTGAATCC[A/G]AGTCCAAACTTTCCAATTTTCTCCACCTCCTTTTC	R
AX-565705595	Affx-1240295126	Chrysophrys auratus	CAURATUSV1.SCAFFOLD.2155	373	CCATCATCTGTTTGATCAAAGCTTCCATTTTCACA[C/T]GCTCATCTCAGTCTTCAAGCGTGGATTTCATATAA	Y
AX-565704552	Affx-1240294602	Chrysophrys auratus	CAURATUSV1.SCAFFOLD.2156	1342	CCCTCTGTGGACGCACCGTTCATATGATTACAGGT[A/G]TCTTTACAAAACAGACCAATGCTGAACTGCGTATC	R
AX-565752593	Affx-1240318735	Chrysophrys auratus	CAURATUSV1.SCAFFOLD.2158	763	AATTTACGGACATCAGTTCTGACCTTTTGTACCTG[C/T]CAGTTCTCCTGTGCAATGAGTGATTATTTGCAGCA	Y
AX-565752354	Affx-1240318736	Chrysophrys auratus	CAURATUSV1.SCAFFOLD.2158	858	TTAAGTGGTAGCTATTCGGCAAAAATGTCTGCTGA[C/T]GGTCTGACTGCTTTTCCTCGCTGCTCTGTTGGAAA	Y
AX-565709135	Affx-1240297094	Chrysophrys auratus	CAURATUSV1.SCAFFOLD.2159	9033	AACAAGGAGAAAGCTAACAAGAAACCAAGAGACTA[A/G]CAGATGCTGCCGTTAGCTTTAATCATAACGATTGC	R
AX-565709456	Affx-1240297095	Chrysophrys auratus	CAURATUSV1.SCAFFOLD.2159	9066	TAACAGATGCTGCCGTTAGCTTTAATCATAACGAT[C/T]GCTTTCACATTGTGCCTGAAAACTAAACCTGCATG	Y
AX-565752597	Affx-1240318859	Chrysophrys auratus	CAURATUSV1.SCAFFOLD.2162	4158	GCAACATTAGCATCTTTTTCTAAAAAGGTACACAG[A/G]GTTTTAATACAGCGTGAAGGTGTTGGGTCACCTGC	R
AX-565752838	Affx-1240318860	Chrysophrys auratus	CAURATUSV1.SCAFFOLD.2162	4254	AAATGCTATAAATCTCATTTTGTGTGGCCTCCTTG[C/T]TGCTGACGTGAACACATAATAAAATGATTGGCTGC	Y
AX-565721726	Affx-1240303285	Chrysophrys auratus	CAURATUSV1.SCAFFOLD.2163	283	GATAACAAGCTTTTTTGTCCCGAGATAACGAAGAC[A/C]TTAACTTACGAACTTTCGAGTGCATCTTAAAACAA	M
AX-565721637	Affx-1240303283	Chrysophrys auratus	CAURATUSV1.SCAFFOLD.2163	1543	TGGACTGGGATCCACTAATGTTTTGGATATATTCT[A/G]ATGTTTAACAGCTTGTTTTTTTCTTTTGTTTTTTT	R
AX-565721639	Affx-1240303284	Chrysophrys auratus	CAURATUSV1.SCAFFOLD.2163	2290	ATATGTACTTTTAGTGTCATTCCTTTATTGATAGT[A/C]TGTTTATTCTTATTCAGAGTACGAGGGGACTGGAC	M
AX-565704099	Affx-1240294616	Chrysophrys auratus	CAURATUSV1.SCAFFOLD.2166	4641	TCTTGCAAATAAAAGCTGTAAGATTGGAGTGCTAT[G/T]CATGGATTTTAATGTCAGCAATCACATTTTACGAG	K
AX-565704101	Affx-1240294618	Chrysophrys auratus	CAURATUSV1.SCAFFOLD.2166	5834	CTGGACTGTTTTATGTGAATTGATGCTTTATATTA[C/T]GGTGGGTGTAATGGACCCTTGTTAATCAGAGTTGT	Y
AX-565704582	Affx-1240294619	Chrysophrys auratus	CAURATUSV1.SCAFFOLD.2166	6490	ATACTGGGAAGTGTTTTGTTCTTCGCATCTGCACA[C/T]CTTCGTATCTAAAATGATGTATATGATTTCTACTT	Y
AX-565723687	Affx-1240304257	Chrysophrys auratus	CAURATUSV1.SCAFFOLD.2167	1301	ATCGTTTATCATGTGACTTTTGTTTTAAGTCTGTA[A/G]TTTGTGCATCTCAAAATGCCCATATAAAAACTTTG	R
AX-565756900	Affx-1240321013	Chrysophrys auratus	CAURATUSV1.SCAFFOLD.2168	673	TCCTGCTGTTGGTTTATAAGCACTGAAAGGTTTCT[A/G]ACCTGCTGCCACGTTCAGAACCATCCAGACCTCTG	R
AX-565757066	Affx-1240321015	Chrysophrys auratus	CAURATUSV1.SCAFFOLD.2168	714	CTGCCACGTTCAGAACCATCCAGACCTCTGAGGTC[A/G]TTAGGTTCTGGTCTGCTCTCAGCCCCAAAACTAAA	R
AX-565757065	Affx-1240321014	Chrysophrys auratus	CAURATUSV1.SCAFFOLD.2168	6819	TCTATCTTGGCTGAGCAAGAATCATGAACAGAACA[C/T]CAAGAACAGAAGTTTCACAAAGAAAAAGATCCAGA	Y
AX-565752885	Affx-1240318884	Chrysophrys auratus	CAURATUSV1.SCAFFOLD.2169	152	TTGTCTGGGACATAAAACCAAATGTAAAAAGTTGA[C/T]TGCAGTTTTCTCACTGATATATTTTCAATATCTAG	Y
AX-565752887	Affx-1240318885	Chrysophrys auratus	CAURATUSV1.SCAFFOLD.2169	182	GTTGACTGCAGTTTTCTCACTGATATATTTTCAAT[A/G]TCTAGCTCATTTTCTTCACATTTGAGATATACATT	R
AX-565752651	Affx-1240318886	Chrysophrys auratus	CAURATUSV1.SCAFFOLD.2169	7199	AGACCAGGAATTAATCTTCATGAAGGTTTTAATGA[C/T]CAGATTGTGTTGAAACTATTCAGAGATGTTGATTC	Y
AX-565752891	Affx-1240318887	Chrysophrys auratus	CAURATUSV1.SCAFFOLD.2169	8592	ACATCACTGTCAACATTACTGTGACCAAGACCGGC[A/C]GCTATCGCTGTGTAGCTACACAGGAGATAATCAGC	M
AX-565720811	Affx-1240302880	Chrysophrys auratus	CAURATUSV1.SCAFFOLD.2170	8206	CCAGCTAAAACCCGAGAATAAATTAGCATTTTTGC[A/G]CCTCCAGTTGCTTCATCTCTACGTCAATGGGTTTT	R
AX-565727711	Affx-1240306347	Chrysophrys auratus	CAURATUSV1.SCAFFOLD.2172	5902	TCCGCAGGTCGACTGTTTAAAGACTCATAGAAAAC[A/G]AGAACCGCTCCACAAATGTCCAGACTTGGTGGATT	R
AX-565727931	Affx-1240306348	Chrysophrys auratus	CAURATUSV1.SCAFFOLD.2172	6231	TCAAACACGTGTGATGAAGGACACGTTGTTCTGGC[C/T]GTCAGTGAAGACGTTCTGTGCAGCACAGATATCTA	Y
AX-565751818	Affx-1240318458	Chrysophrys auratus	CAURATUSV1.SCAFFOLD.2174	3281	CAGGTGCAGAGTTATTAATGGTTTCAGTTGAACAT[C/T]GTCTGGTTTCAGCTTGTTAATGTGAAGATTTGCTG	Y
AX-565711648	Affx-1240298326	Chrysophrys auratus	CAURATUSV1.SCAFFOLD.2175	890	TTGCGCATTCAGATGTTCAATAAGCCGAAAATAAA[C/T]AAACATTATGATGTATTATTATGGATCAAGTTACT	Y
AX-565711850	Affx-1240298323	Chrysophrys auratus	CAURATUSV1.SCAFFOLD.2175	1274	GCTTAAAAAAAATTGCTAAAATGGCTGAATAAGTT[G/T]ATTTGGATGATATATTTTCCTTTTATAACAATTCT	K
AX-565711852	Affx-1240298324	Chrysophrys auratus	CAURATUSV1.SCAFFOLD.2175	1487	CTAATGTTAGCAACAAGTAAACTTTTGTTTTTTGT[A/G]AGAAAATTCAGATAAGAAATGATAGTTACCAACTA	R
AX-565721817	Affx-1240303371	Chrysophrys auratus	CAURATUSV1.SCAFFOLD.2176	3242	CGGAAGTTAACTTATAAAGGACATTATGAGTATCA[A/G]TTTGTTGATAGTATGCGTGTAAGGCAGGCTCTGCA	R
AX-565704067	Affx-1240294584	Chrysophrys auratus	CAURATUSV1.SCAFFOLD.2177	468	CACAGTAACATTAGCTGTTACTACATCGCAATAAA[G/T]GCTAATTCCGCTAGCGTGCTAATGCGCTAATCACA	K
AX-565723924	Affx-1240304375	Chrysophrys auratus	CAURATUSV1.SCAFFOLD.2178	1796	ATGTGACAGGGGAAAGATTGTCTCTACTCGCAGAC[A/G]TAAGGTCAGTTTAATTTACCGGTCCTTCAAGAGCT	R
AX-565723928	Affx-1240304377	Chrysophrys auratus	CAURATUSV1.SCAFFOLD.2178	7271	TGTGATGTTTGTTTTTGTCACCCATTTATGAAGTG[C/T]TTTCGGAGATATTTAAACATATTTAGATATAAATT	Y
AX-565733224	Affx-1240309001	Chrysophrys auratus	CAURATUSV1.SCAFFOLD.2179	7400	ATAGTGCAGAATACCAGACTGGCAGCTTAGTTTAT[A/G]ACATCGAGTCTGTCACTCTTTCACTGAATCATCCT	R
AX-565733228	Affx-1240309003	Chrysophrys auratus	CAURATUSV1.SCAFFOLD.2179	8433	TTTAATACCAAGATAACATGCTGTGAATTTGTCAG[G/T]TTAATGGAAACTTATTTAAGAAACCATTTTTCGAT	K
AX-565733230	Affx-1240309004	Chrysophrys auratus	CAURATUSV1.SCAFFOLD.2179	8763	TTAATGAAGGTGTTAACTACAAACAAAAAAAGGTT[C/T]AATGATGTTAACAGCTTCATCAATATATTTCAAGA	Y
AX-565725463	Affx-1240305192	Chrysophrys auratus	CAURATUSV1.SCAFFOLD.2180	236	AAGGAACGTAGTGAAACATCTCAGACTTTTAATTT[C/T]CATTGTCCTCATGGTTTCTACTCTGCTGCTCTGCT	Y
AX-565725572	Affx-1240305193	Chrysophrys auratus	CAURATUSV1.SCAFFOLD.2180	758	GATGAATATCATGGAGGGTTTTTGTAGTCTTGTTT[C/T]TCTAATGTTGATTAGTTAACTTTTTGTTTAAAAAA	Y
AX-565725575	Affx-1240305194	Chrysophrys auratus	CAURATUSV1.SCAFFOLD.2180	868	TTGTGTGGCTGAACATTTCTGAATCGTAATTTTGC[C/T]CAAATATAAAACTTTGAAACTCTTTCACTTTCGTA	Y
AX-565725470	Affx-1240305195	Chrysophrys auratus	CAURATUSV1.SCAFFOLD.2180	977	CTTTGTCAAGCAGCTTCGTCATTTTGTAAAACCTA[A/C]CACCTGAACAGCTGAATATAAACAGAAGATAGTTA	M
AX-565721556	Affx-1240303244	Chrysophrys auratus	CAURATUSV1.SCAFFOLD.2181	4010	TTAAACAGACAGTTTTTGGAAAATGTGATTTCAAT[C/T]CAATTATGATGACATCATATGCACACAGACATAAA	Y
AX-565721558	Affx-1240303245	Chrysophrys auratus	CAURATUSV1.SCAFFOLD.2181	4043	ATCCAATTATGATGACATCATATGCACACAGACAT[A/G]AAAAGTTTATTAAAACGATCAAGTGTGGTAAACAG	R
AX-565754682	Affx-1240319902	Chrysophrys auratus	CAURATUSV1.SCAFFOLD.2182	8172	TCATTATACTTGGTGTCTTCAGAGGGTTAAGAATC[A/C]TGTTGGTTGTATCAGCAAATGTACCAATAAGGGAT	M
AX-565746394	Affx-1240315670	Chrysophrys auratus	CAURATUSV1.SCAFFOLD.2184	7571	TGTTCATGTAAACACTTTACAGGATCACTGAGGTG[A/G]TAAAATGTTCTCAAATATAAATGTAGTCAGAATAT	R
AX-565746543	Affx-1240315673	Chrysophrys auratus	CAURATUSV1.SCAFFOLD.2184	8345	GTTTTAAACATGATTGAATTGAGCATCAGAAGAAC[G/T]TTTCATCTTCTTCTTTAATCTTCTGATTGATTTCA	K
AX-565746545	Affx-1240315674	Chrysophrys auratus	CAURATUSV1.SCAFFOLD.2184	8494	AGTGAAACTTTTCTTTGTCCCAAACCCACAGAAGG[G/T]CTCCAGGGTCGTTAATTAATAGATTACATTTGTGA	K
AX-565754875	Affx-1240319887	Chrysophrys auratus	CAURATUSV1.SCAFFOLD.2185	2558	GTGGGGAGTGATAACCTTGATACCACACACCGGTG[G/T]TTGTCCCGATTATCCCCACCTTCTAAATAAAGTGT	K
AX-565754657	Affx-1240319890	Chrysophrys auratus	CAURATUSV1.SCAFFOLD.2185	7776	ATAGTAATTATTATTATCAGTTTATCAGTATCAGT[C/T]ACCTGTTCACGAGGACGTCAGAGGACGTATTTAAA	Y
AX-565733102	Affx-1240309034	Chrysophrys auratus	CAURATUSV1.SCAFFOLD.2188	3746	TGCAAGTAAATGGTAAAGCTAGAACATATGAAAAT[A/G]AGCAACAACAGTGTTAATGATGCTGAGAGCAGACT	R
AX-565733108	Affx-1240309037	Chrysophrys auratus	CAURATUSV1.SCAFFOLD.2188	4609	TACATGTAAAATACAATCAAGTAAAATATTAAGTA[A/C]AGTAATATTTATGTGTTAATAAGTACTTTAGAAAA	M
AX-565751598	Affx-1240318346	Chrysophrys auratus	CAURATUSV1.SCAFFOLD.2190	8637	TGAAGGAGTAAAGAAAGTTGGAAATCATACGAACC[A/G]GATTTAAAAGTTGAATAAAACTCATCTAATTACCA	R
AX-565723716	Affx-1240304318	Chrysophrys auratus	CAURATUSV1.SCAFFOLD.2192	288	TAAAGACGTGTTAAAATACAAGTAACTCATATGAA[A/G]AGTACTCGAGTAAAAGTCTAAAGTATCTGATGTTA	R
AX-565723812	Affx-1240304319	Chrysophrys auratus	CAURATUSV1.SCAFFOLD.2192	402	AGCTGATCGTCACAATCACTGTTTTTATCTGATTG[A/G]TGAGAAAATCAATTAACTTAAAAATGATGCAGCAT	R
AX-565723719	Affx-1240304320	Chrysophrys auratus	CAURATUSV1.SCAFFOLD.2192	6253	TGGAGTGTAAAGTAACAGAACATAGAACCACTCAA[A/G]TAAAGTACAAGTACTTTAAATGAGTCCATTGATCT	R
AX-565725451	Affx-1240305137	Chrysophrys auratus	CAURATUSV1.SCAFFOLD.2193	6470	AATCACATCGCACATTATCCTGAAATGTTTAGTCT[C/T]TGTTTAATTCATATCTCTCACTTGCTTGGGGCTTC	Y
AX-565736847	Affx-1240310810	Chrysophrys auratus	CAURATUSV1.SCAFFOLD.2194	562	ACACATAAACTAAGCTGAGAGAGTCCAACACAGTA[A/C]AACCTGGTCTAACATAAGTAGACCTGCGAACATTA	M
AX-565751100	Affx-1240318001	Chrysophrys auratus	CAURATUSV1.SCAFFOLD.2196	5887	ACACAGTGCTTGCCCTGATAAAGAGAGAGAGATCA[G/T]TATTACTGAGTTGCAGAAAGATGATGATGACGAAG	K
AX-565751103	Affx-1240318002	Chrysophrys auratus	CAURATUSV1.SCAFFOLD.2196	6737	ATAGCTATGAAAGAAGAGGACAAGGAAAAAACAGC[A/G]TTTATCTGTCCGTTAGGGTTTTACCAGTTCGAGAG	R
AX-565750925	Affx-1240318003	Chrysophrys auratus	CAURATUSV1.SCAFFOLD.2196	6767	ACAGCATTTATCTGTCCGTTAGGGTTTTACCAGTT[C/T]GAGAGGATGCCACAGGGCATCACAGGAGCACCTGC	Y
AX-565740593	Affx-1240312684	Chrysophrys auratus	CAURATUSV1.SCAFFOLD.2198	8434	ATAATATTCAAGATTAATTTCATTCTACTTCTATT[A/C]AATGAGAATTGTATTGTTTAAAGTAGCACTGCAAA	M
AX-565709248	Affx-1240297149	Chrysophrys auratus	CAURATUSV1.SCAFFOLD.2202	3371	TGGTCTACTGCGACTTGTAAGACTTGTTAAATGCA[G/T]ATTAGTTCTGAAGCATCCATTAACTATAATTAACC	K
AX-565709565	Affx-1240297151	Chrysophrys auratus	CAURATUSV1.SCAFFOLD.2202	4968	GCTTCATTATTGTTGAAATATAATAATTGTTGACT[A/C]ATCGTAAAGTTTTTGCTGTTGGTTACTGATTTTTA	M
AX-565709567	Affx-1240297152	Chrysophrys auratus	CAURATUSV1.SCAFFOLD.2202	7928	TTCTATTTGGCAAGTAAATCTTGTGAGGCTATCTG[A/C]TATAATGCAAGTATGTGGGAGCCCTTATTCTATTG	M
AX-565746488	Affx-1240315714	Chrysophrys auratus	CAURATUSV1.SCAFFOLD.2203	1222	GAGACTGAAAAATAAACTGAGATAAAACTCAAGCT[A/C]TGTATTTCAGCAACGTAGGAGGGCGCGTTGTGTTT	M
AX-565746494	Affx-1240315717	Chrysophrys auratus	CAURATUSV1.SCAFFOLD.2203	4065	ATGAGTTTTCATTATCAAGGACATAAATCAGTGTC[A/G]AGTATGAATAGTTTCCTCCTGCCCTCATAGAAGTT	R
AX-565746631	Affx-1240315718	Chrysophrys auratus	CAURATUSV1.SCAFFOLD.2203	5478	TTCCTGTGACTGAATTTCTGAGTCAGACTCAAGCC[A/G]TTTCCTCAATTCATTATTACATATTTGAAGAAGAT	R
AX-565707045	Affx-1240296055	Chrysophrys auratus	CAURATUSV1.SCAFFOLD.2204	682	GTATGTGCTCTACTGAGAGTAAGAACTACACCCAT[A/G]AACACACAACCAGGGAGGGGGTGGGGAGGAGGAGG	R
AX-565738472	Affx-1240311625	Chrysophrys auratus	CAURATUSV1.SCAFFOLD.2206	162	AAAGTGTACACAGCTTCTATGTTGAACTTGTTAAG[C/T]CTGATGATTGTCATATAGTAAGTGATAAAGAGATT	Y
AX-565738476	Affx-1240311627	Chrysophrys auratus	CAURATUSV1.SCAFFOLD.2206	313	ATTAAGCTTGATGACATTTTTGTGTGTGGTTTATA[A/G]CTTGACATCTTACATCACTGATCATTTAAAGGCAA	R
AX-565704364	Affx-1240294759	Chrysophrys auratus	CAURATUSV1.SCAFFOLD.2207	413	TTGTGTTGTTTTATTGTCAGTTTTTTTTCATCTAG[A/G]AGGCTCAGATTAACATTAAACCAACGCACATGTTC	R
AX-565704366	Affx-1240294760	Chrysophrys auratus	CAURATUSV1.SCAFFOLD.2207	925	TATCATATTTGCTCCTATCCTTCATATATTATGTT[C/T]AACACTGGTTTACTCTTATAAACTTGCAAAGTTTT	Y
AX-565714172	Affx-1240299480	Chrysophrys auratus	CAURATUSV1.SCAFFOLD.2209	2357	GGTTCGTTATATTATTGCTATTTTTTGTTCTATAT[C/T]ATTCTGTAATTAATTTTTCCCTGTGAGTTGATTCA	Y
AX-565714174	Affx-1240299481	Chrysophrys auratus	CAURATUSV1.SCAFFOLD.2209	5884	CTGGTCCTCCTCCTCTTCTTGCCGGCCTTGGAGAC[C/T]TTGGTCACGGCCTTCTTTGATCCCTTCTTCGGTGC	Y
AX-565709332	Affx-1240297189	Chrysophrys auratus	CAURATUSV1.SCAFFOLD.2210	574	CCCTTTATGCTACACAAGACAAACTTTGTGTTGTT[A/G]AGGATGAGTTGAGCAGCATCACAACCTGAGGAAAG	R
AX-565709326	Affx-1240297186	Chrysophrys auratus	CAURATUSV1.SCAFFOLD.2210	1272	AATCTTCATTGTTACTGGTTTCAACTGAAATCCAC[A/G]GATGATTATTTTTTCAGGCTACTTTTCCTTCTGTG	R
AX-565755329	Affx-1240320219	Chrysophrys auratus	CAURATUSV1.SCAFFOLD.2215	715	TTTAGTGACAAAGGAACAACATCAGAAGTCAGTGA[A/G]GAATGAATGATGTCAGTTATGAGAGAGGACAAGGC	R
AX-565711736	Affx-1240298261	Chrysophrys auratus	CAURATUSV1.SCAFFOLD.2218	226	TCGTTTGATTGAGTTTCCTCAAATTTGTAAAGAGC[A/G]CCACTTCTGGTTTGTAACGGCTGCTAAACATCAGT	R
AX-565711739	Affx-1240298263	Chrysophrys auratus	CAURATUSV1.SCAFFOLD.2218	537	TGGTGTTATTAATATATGTACTGTGCGTGACGAAC[A/G]CTGGATATGTATTTGAGAAGCAAACAAACACAAAC	R
AX-565711510	Affx-1240298259	Chrysophrys auratus	CAURATUSV1.SCAFFOLD.2218	1305	AACTCAAGATTCATTTATGATTAGTTTGGTTAAAG[A/G]AAGGCCCTCAAATTCAGTAATGCCTCATGCAGTCG	R
AX-565733716	Affx-1240309247	Chrysophrys auratus	CAURATUSV1.SCAFFOLD.2220	4764	ATTTCCAACCCAAGAGTTGTTTTTAATCTGATTGT[G/T]GATCAAATAAATGAATGTAAAAAAGTGCTGATTCA	K
AX-565725483	Affx-1240305153	Chrysophrys auratus	CAURATUSV1.SCAFFOLD.2222	8232	GCGTTGAGGGGAACTGTACAAACTTGTGAAACGCT[A/G]TCTACACCATATTCTTAACTATCAGGGCCTCCTTG	R
AX-565752407	Affx-1240318762	Chrysophrys auratus	CAURATUSV1.SCAFFOLD.2223	99	GACGCATTGAAGCAGCGTCTTTGAACTCTGCACAG[A/C]TGAAAGTGAGCCTCTCTCTCTCTCTCTCTCTCTCT	M
AX-565752640	Affx-1240318759	Chrysophrys auratus	CAURATUSV1.SCAFFOLD.2223	1137	CTCACACTACCGTAAAAAGCCGGCCTGTGTGGATT[A/G]AAATTCACACACTTAGACATTAAAACTGAGCGGTC	R
AX-565752403	Affx-1240318760	Chrysophrys auratus	CAURATUSV1.SCAFFOLD.2223	1264	ATGGCTGTATTTCATGGAGGTGACCATGCAGGCTA[A/G]CCCTCACAGCTCAGTGGAAAACTTAATTGACCGGA	R
AX-565752644	Affx-1240318761	Chrysophrys auratus	CAURATUSV1.SCAFFOLD.2223	3211	TTTTAAAACATGCAATTCTCTCAATGAACTTAAGT[C/T]CCTGTTAAAAACATAATACCAAAATTCAACAAATA	Y
AX-565755107	Affx-1240320003	Chrysophrys auratus	CAURATUSV1.SCAFFOLD.2224	7957	TGGCACTGTGAGGGGGCAGCCACAGTGATATGTGG[C/T]AATACTAAAACCTCTAGACAACTGAACTGAGACAC	Y
AX-565746169	Affx-1240315562	Chrysophrys auratus	CAURATUSV1.SCAFFOLD.2225	1459	TCAGATGATGTAGATTATTTCCTGTTTCATAAAAT[G/T]ATTCTGAACAACTTTACTGTTTCAGTGTTTAATTT	K
AX-565720799	Affx-1240302874	Chrysophrys auratus	CAURATUSV1.SCAFFOLD.2226	465	ATGAAATCGCAGAATAAAGCGTTTAAAATGGTAAA[A/G]AGAACTCAGAATTCCCAGAATCTCACTGAATTGAA	R
AX-565751032	Affx-1240317967	Chrysophrys auratus	CAURATUSV1.SCAFFOLD.2231	16457	TGTACTTAGTTACTTCCTGTCTCTGACTGTAACAT[G/T]TCAGTGTGTATCTGATCCAAACACTAAACAGTCTG	K
AX-565740335	Affx-1240312636	Chrysophrys auratus	CAURATUSV1.SCAFFOLD.2232	252	ATCAGTTTAACAATCTAATAACATCATCTACAGAC[A/G]GTGTAACTGTTTCAAATGTAAATAAGCTACTTAAC	R
AX-565740498	Affx-1240312637	Chrysophrys auratus	CAURATUSV1.SCAFFOLD.2232	6613	GGTGATGAGTTTACCGGCCTGCTGCCACAGAACCA[A/G]ACTCTGTTCTCAAATGTAACACTTTAAAGTTTCTT	R
AX-565740500	Affx-1240312638	Chrysophrys auratus	CAURATUSV1.SCAFFOLD.2232	6734	TTAAATCCACATGAAGCGCTCTTCACATCGGCAGG[A/G]ATTAGATTCACCACACAGAACTTATTTTAAGTTGT	R
AX-565740501	Affx-1240312639	Chrysophrys auratus	CAURATUSV1.SCAFFOLD.2232	6998	GTTCTGGTTCTGTTTAGACCACAAACAATAAGTCC[A/G]TCATCATGTTAGCGTGTCGTTCACTACTCAGCCTG	R
AX-565751117	Affx-1240318009	Chrysophrys auratus	CAURATUSV1.SCAFFOLD.2233	117	GAGACAGCCACCATGGACTGTAACCTGGGGACTGT[C/T]AATAACATTAATGCTTACTGGTACAAACAGGTTCC	Y
AX-565750938	Affx-1240318010	Chrysophrys auratus	CAURATUSV1.SCAFFOLD.2233	188	AGGAGGAGTTCCTCAATTTGTTTTATATTTACATC[A/G]CAGCCATAGCTCTCCAACCTATGGCTCTGGTTTCT	R
AX-565751120	Affx-1240318011	Chrysophrys auratus	CAURATUSV1.SCAFFOLD.2233	225	AGCCATAGCTCTCCAACCTATGGCTCTGGTTTCTC[C/T]TCTCCAAAGTTCACATCTACTCATCAGTCAACTAC	Y
AX-565751122	Affx-1240318012	Chrysophrys auratus	CAURATUSV1.SCAFFOLD.2233	366	AGCTCTGCTAATGAGCACGTATCACAGTGATTTAC[A/G]TTGTGACAAAAACCTCCTCACTGATACTTCTGCTT	R
AX-565734091	Affx-1240309523	Chrysophrys auratus	CAURATUSV1.SCAFFOLD.2234	4068	AAAAAGAATAGTTGTATTGTATGAACAAAATAGTT[A/C]GGATCTATATTGTGTACGAGTGTTGAGACAGAGAA	M
AX-565734094	Affx-1240309524	Chrysophrys auratus	CAURATUSV1.SCAFFOLD.2234	4476	TTACCGACAAAAGCTACACGGCTAAGCAGCCACAA[A/C]AGAAGAGTGATGTAGAGAAACGAGAGTCTGAGAGC	M
AX-565734274	Affx-1240309525	Chrysophrys auratus	CAURATUSV1.SCAFFOLD.2234	4520	GATGTAGAGAAACGAGAGTCTGAGAGCGACAACAG[A/G]CTAAATAAACCGCGTGTAGACATTGAACAAGCACA	R
AX-565755076	Affx-1240319988	Chrysophrys auratus	CAURATUSV1.SCAFFOLD.2235	986	CCTGATGTTGTGACCTGTGGGAGGTTTCTTTGGCT[C/T]GTTAATGAGTGGTGAGAAACCACAGCAAAGAGGAG	Y
AX-565755070	Affx-1240319985	Chrysophrys auratus	CAURATUSV1.SCAFFOLD.2235	1155	GTTAGCATGTTTGCACTTCAGGTTTCCTCGTCCTG[A/C]AGCTAGTGGGTTTTCAGTTGAATGTCTGACATAAG	M
AX-565711559	Affx-1240298285	Chrysophrys auratus	CAURATUSV1.SCAFFOLD.2236	1084	TGAAACTTACCTTCAAATATTAGAAAGTTTCAGTG[A/G]GGAACCAGCTTGTGTCATGTGACCGATGAAGCGCT	R
AX-565740933	Affx-1240312853	Chrysophrys auratus	CAURATUSV1.SCAFFOLD.2238	249	TAAAACGGCAAAATTGTGCCTCCACTCCCATATTC[A/C]TTGCTTTCCAGGTCTCCAGTGACAGATACTGTGGG	M
AX-565740939	Affx-1240312856	Chrysophrys auratus	CAURATUSV1.SCAFFOLD.2238	857	CAGAAAAGAGTAAACAGTTAAAAAAACAACAACAT[G/T]ATTCTTATATTCAATTTCTCCCAACAATAGATTAT	K
AX-565740772	Affx-1240312852	Chrysophrys auratus	CAURATUSV1.SCAFFOLD.2238	1042	TGTACCTCAAGTCAACAGAATAAACTCATAAAATT[A/C]TCAAGAAAGAGGATATTTTTACAGCTTTTTTCTTT	M
AX-565721167	Affx-1240303006	Chrysophrys auratus	CAURATUSV1.SCAFFOLD.2239	4902	GGTCCAGACTCGCAGCAGCTGCTGACATCGACACT[A/G]ATGTGTTGTCTGCCAGATGAGTTTCATTTTGAAAT	R
AX-565721072	Affx-1240303010	Chrysophrys auratus	CAURATUSV1.SCAFFOLD.2239	8461	ACTATGTAGTTTTTGAAGAATACATTCAAACTCAG[A/G]ATGTTTGAAGATAGAAAGGTGGCAGGGTCCGCCAC	R
AX-565734492	Affx-1240309719	Chrysophrys auratus	CAURATUSV1.SCAFFOLD.2241	3489	TGTTGTAATAAATAAGGCTGTAATGGAAGATAAAG[A/G]ATCGCTACTTGTTTTTGATTTTTTTCCTGAAGACA	R
AX-565734660	Affx-1240309720	Chrysophrys auratus	CAURATUSV1.SCAFFOLD.2241	3893	TTCCAGTTTGACACAAAGTCTCTCTGAGTCTTCTT[A/G]AGAAAACATAAACTGAAGGCAGTTACAAACTGCTT	R
AX-565733574	Affx-1240309267	Chrysophrys auratus	CAURATUSV1.SCAFFOLD.2244	900	TATGTAAAGAATTAACATACTAAGACATTTTACCT[C/T]CAACTAGCTTTGAGGCAAGGTCATTAAGATTAATC	Y
AX-565733754	Affx-1240309265	Chrysophrys auratus	CAURATUSV1.SCAFFOLD.2244	1169	AGCAATTTTGGGATTGACACTGGTGTGGTCATTTT[G/T]AATTTTCAGCAGGTTCACAGGATGTCAAACTATCA	K
AX-565751269	Affx-1240318178	Chrysophrys auratus	CAURATUSV1.SCAFFOLD.2247	5461	CAGCTGTTGCTTTTCATCCATACCTCTTAGAAGGA[A/G]ATTTATATCTAAGGCTGCAAAATTAAATGAAAAAT	R
AX-565751468	Affx-1240318179	Chrysophrys auratus	CAURATUSV1.SCAFFOLD.2247	5869	TTGAACATTTACCCAATCAGGACAGCCTAACTGAG[A/G]TTTTTCAAGAGTGTCCTGGACCCAACGGGAATAAT	R
AX-565751273	Affx-1240318180	Chrysophrys auratus	CAURATUSV1.SCAFFOLD.2247	6054	AAAAAAAAAATCCTGGAAATATGAACCAAAGTCTC[C/T]CGAGTAGAGCCTGGCTGATACTCGAGTTTTGGAGC	Y
AX-565751472	Affx-1240318181	Chrysophrys auratus	CAURATUSV1.SCAFFOLD.2247	6364	AGTTTTAGTGTAACTTACTAACCAGCTTTTAACCA[C/T]ATTTCTGTTACTTATCTGATCCTTGCACATCAATC	Y
AX-565733814	Affx-1240309295	Chrysophrys auratus	CAURATUSV1.SCAFFOLD.2249	8346	AGTAATGGCAAAAATGAGGAAAGAAAAATTTCAAG[C/T]GATATATTTACAAGAAATGCATCAACCTCAGCAAG	Y
AX-565733631	Affx-1240309296	Chrysophrys auratus	CAURATUSV1.SCAFFOLD.2249	8386	TATTTACAAGAAATGCATCAACCTCAGCAAGAACA[C/T]GATAAACTGAGGAAATTTGGATTTAAAAATACCTT	Y
AX-565733818	Affx-1240309297	Chrysophrys auratus	CAURATUSV1.SCAFFOLD.2249	8461	AGTTCATTCAAGAAAGGTCCTAAGAGAGGAGTCGC[A/C]ATATTAATTTCCAACTCTGTCAGTTTTGAAGTCAT	M
AX-565728307	Affx-1240306534	Chrysophrys auratus	CAURATUSV1.SCAFFOLD.2250	2546	CGCCTCATTGAAAAGACTTCATGGTATCCCTTTTG[A/G]ACTTGAGACAATATTGGTGTTAATTTGCTGTTGAG	R
AX-565750928	Affx-1240318005	Chrysophrys auratus	CAURATUSV1.SCAFFOLD.2253	3738	AAAGATAAAAAGTTGAAATGAGATAAAAAGAAAAT[G/T]GCAAATTGTGATTTTTATTCTCATACTTTTGACCT	K
AX-565748808	Affx-1240316934	Chrysophrys auratus	CAURATUSV1.SCAFFOLD.2254	4051	TGCACCGCATTTTGCTTTTAGATATTTAGCATGGC[C/T]TATTTCTGTTTTTTATTTTGCACTTCTCACTAACA	Y
AX-565752668	Affx-1240318773	Chrysophrys auratus	CAURATUSV1.SCAFFOLD.2255	8322	TCAGATGTGGTCCAAAGTTTTAGAGGACTGCATGA[A/C]TGATGACAGTGTTAGTGTCATGAGAAGGTCAGCAA	M
AX-565752672	Affx-1240318775	Chrysophrys auratus	CAURATUSV1.SCAFFOLD.2255	8540	GAACATCTGAGTTTACAGTATTTCCAAGTTAAATT[A/C]TGTCATAAATAATTGAACAGCAATGAAACTATAAC	M
AX-565746767	Affx-1240315788	Chrysophrys auratus	CAURATUSV1.SCAFFOLD.2256	1129	TGAATCTGAACACCAGACAGACTGAAACTGAAATG[G/T]ATCTGTCATAAATAAGAACAAGTCACTGGAACAGA	K
AX-565746643	Affx-1240315789	Chrysophrys auratus	CAURATUSV1.SCAFFOLD.2256	4754	AGTCATGTTCACTGAAGTTCAGTGTTAATTTTATT[C/T]ACACTGTCTAGTTACTGTGTATACTAATTAAAGCA	Y
AX-565746647	Affx-1240315791	Chrysophrys auratus	CAURATUSV1.SCAFFOLD.2256	5557	TTGTTAGGTTCCCTTCCTTTAGAAGAAGTGGTCAC[A/G]TCACACCAAAGCACGCGGATGTGTTGATCTCCATC	R
AX-565703920	Affx-1240294439	Chrysophrys auratus	CAURATUSV1.SCAFFOLD.2259	1970	GGGAATGAGTAACAGCTGAACTCATTCCTGACTTA[G/T]CATGTGCTGAAAAAGGATCAACTCTGAAGATCTTT	K
AX-565752079	Affx-1240318595	Chrysophrys auratus	CAURATUSV1.SCAFFOLD.2260	2101	CAAAAATATGACCAGAGTCCTAGAAAATGGACACA[C/T]AATATGAGACGGACTCCATATTTTTGTTGTCTTCA	Y
AX-565752315	Affx-1240318596	Chrysophrys auratus	CAURATUSV1.SCAFFOLD.2260	2254	GATAAACCCAGCAGGGATCTACACCAGAGGAAACA[C/T]GTCCATCATTATTCAGATTAATGGCTCTGTTTTTA	Y
AX-565752082	Affx-1240318597	Chrysophrys auratus	CAURATUSV1.SCAFFOLD.2260	2396	TGGAACACATGCAGTCATGAGATCTGTCCAAGATG[C/T]CAGACCTCATTAGTCTACAGGTGTCTGCTGAAGTG	Y
AX-565728432	Affx-1240306596	Chrysophrys auratus	CAURATUSV1.SCAFFOLD.2261	223	GTGAGACACGCTCGCTGTGGTTCAGTTTGCAGTCA[A/G]TCAGAGCACTTTTTGGTCATTTTGTCCCAAATGAA	R
AX-565728439	Affx-1240306599	Chrysophrys auratus	CAURATUSV1.SCAFFOLD.2261	952	AAAGAAAGAAAACACACTTTCTGCTGTTGTGGTTC[C/T]GACATGATTGGGTGCAAAATAATGGATAACCTCCC	Y
AX-565738546	Affx-1240311738	Chrysophrys auratus	CAURATUSV1.SCAFFOLD.2262	1964	TATAAAAGATAAGATGGAATAGAAATGTATTTTTA[A/C]TCCTCCTGGTTTTCATTGTGAATTTAAATCACTTG	M
AX-565738700	Affx-1240311739	Chrysophrys auratus	CAURATUSV1.SCAFFOLD.2262	2065	TAAAGACTAACACCAGGGTAAAGTTTAATTCATTT[C/T]GTCCTCATTCGACCTGAAAAACTTCCCCAAACAAA	Y
AX-565738552	Affx-1240311741	Chrysophrys auratus	CAURATUSV1.SCAFFOLD.2262	8130	TCAATGTTTGGTTCGGTTAGACAACTAAATACTAA[A/C]ACTTAGACTTTGATTCGACTCAAGAAATGACTGTA	M
AX-565734012	Affx-1240309484	Chrysophrys auratus	CAURATUSV1.SCAFFOLD.2266	541	AATGAGCGTTGATTTCTGGAATAAACACTCAATTT[A/C]ATTGTGAGGATATCGCATCAAAACAAACCAGATCA	M
AX-565733245	Affx-1240309011	Chrysophrys auratus	CAURATUSV1.SCAFFOLD.2269	5380	ATTCATGTCTCTTTTGTGGTGTAATTCAACAGTAA[A/C]TTCATCATACCCCTGAATGCGTTGACTGTTGGTTT	M
AX-565736468	Affx-1240310707	Chrysophrys auratus	CAURATUSV1.SCAFFOLD.2271	2141	TTATAAGCTCTGAGATTCCCTCGTAATTTCTCACT[A/G]ACAAGGGTCTAAAGATCAAAAGCTAGGCTTCTTAA	R
AX-565736640	Affx-1240310708	Chrysophrys auratus	CAURATUSV1.SCAFFOLD.2271	2285	CACACGGACATCTTGTGTTCTGCCTTCCAACGTGT[C/T]CATTCACATTCAATCATTTCACATTTCATTAAGTG	Y
AX-565736472	Affx-1240310709	Chrysophrys auratus	CAURATUSV1.SCAFFOLD.2271	2403	GGACCTTGTACTGTATGCTGAAGGCAGAACATAAA[A/C]ATTAGTTTTGATTTAATGAGAGAAAAGTGCAAGAA	M
AX-565750979	Affx-1240317941	Chrysophrys auratus	CAURATUSV1.SCAFFOLD.2273	4065	CGTCAGGTTCATAACAACATTTACAACAACTATTA[C/T]AATTTCCCATTTTGATCCCTTTTTTATTTTTTTTT	Y
AX-565750800	Affx-1240317942	Chrysophrys auratus	CAURATUSV1.SCAFFOLD.2273	4294	CTTGTCCTTCCAAAGACAGATTATTAGGTTCCAGA[C/T]CTAATTCTAAGAGATCCCTGATCTCCCAAGTCCCT	Y
AX-565750802	Affx-1240317943	Chrysophrys auratus	CAURATUSV1.SCAFFOLD.2273	6106	TCATCACAGTTTCCCAGCTGAAGTTTGTGTGTGAA[A/C]GCAGTACAGGCCTTAAAGCAACATCATGTCACTGC	M
AX-565746987	Affx-1240315959	Chrysophrys auratus	CAURATUSV1.SCAFFOLD.2274	8857	TCAACAAAAACCTTTGGAAAAAGCAGATATCTGTC[A/G]AAAACATTAGTAATTTCAATCCATAAGAAGCACAA	R
AX-565715483	Affx-1240300234	Chrysophrys auratus	CAURATUSV1.SCAFFOLD.2275	2518	AGATAAGTTCAGACCTTTGATTACCATTTATTAAA[A/G]TAAATGAAGGTTTGTTATTCAAAAGAGTAAAAAAA	R
AX-565715667	Affx-1240300235	Chrysophrys auratus	CAURATUSV1.SCAFFOLD.2275	7986	ATCATGTTCTCCATCTTTGCTCTGCACGTTTGCTC[A/G]CCAACATTTGTCATCAAATATTTAGTACATTTTAA	R
AX-565727946	Affx-1240306356	Chrysophrys auratus	CAURATUSV1.SCAFFOLD.2276	696	GTTTCACTGACAAAGCAATTCCTACTGTACTATTT[A/G]TTAACCACTTCCCTTGAGATTTCCTGTGGTCTGGA	R
AX-565727944	Affx-1240306355	Chrysophrys auratus	CAURATUSV1.SCAFFOLD.2276	6639	TGTCTTAATACATTTTGGAAATGGCATGGTTTTGT[A/G]AATACCTTCTCTATTTCTTTAGGCACTGTGACTTT	R
AX-565727732	Affx-1240306357	Chrysophrys auratus	CAURATUSV1.SCAFFOLD.2276	7915	GAGATATAACTCAATACAAAAACTCCACCCTGCAT[A/G]ATGGCTAACATGATGCACAAATGCTGTTACTTGTG	R
AX-565740997	Affx-1240312887	Chrysophrys auratus	CAURATUSV1.SCAFFOLD.2277	2909	AGTCTTAAGAGATGCTTCTGCAGCCTTTCCCACTT[A/C]TCTTTGTCCTTTGATATTTATCATCTCTACAGATC	M
AX-565740844	Affx-1240312888	Chrysophrys auratus	CAURATUSV1.SCAFFOLD.2277	3517	TCCAGTTCAATGATTGACAGAATATTATGCAGCTA[C/T]AGCATTTTCATAATCATTTGAGTATCTTGAGTTTT	Y
AX-565741004	Affx-1240312890	Chrysophrys auratus	CAURATUSV1.SCAFFOLD.2277	8038	CAGTCTTTTCCGTGTCCAACTCTACCTGAGTCTGT[A/G]ACACCTCCTGTTGAGGAGGTCACCTGAAACACAAA	R
AX-565738768	Affx-1240311770	Chrysophrys auratus	CAURATUSV1.SCAFFOLD.2278	7303	GCACGAATAAAACAAGCCATGAATAGTTGAACAGA[A/C]ATGCCATAATCTGCTATGAGATGAAACATAGTAGA	M
AX-565738770	Affx-1240311771	Chrysophrys auratus	CAURATUSV1.SCAFFOLD.2278	7467	AAGTTCTAATCAACATATTGTGGGTCTGGATTAGT[C/T]GTCCAAGTTTAGACCTACTTCATGTAGTAAAGCTG	Y
AX-565704131	Affx-1240294644	Chrysophrys auratus	CAURATUSV1.SCAFFOLD.2279	8202	TACATGTACTGTATAAACAGGGCAGATGAGGAAAC[A/G]CAACAGGAGGTAACACATGGAGGTAACACATGGCA	R
AX-565746184	Affx-1240315571	Chrysophrys auratus	CAURATUSV1.SCAFFOLD.2280	263	TCATAACTGGGCTGAAGTTTGACTGATGAAAACGT[G/T]GCTGCAACAACAGTTTATGTTTGTGGGCTGTTTGG	K
AX-565746331	Affx-1240315573	Chrysophrys auratus	CAURATUSV1.SCAFFOLD.2280	5420	CAGCTTGATTATTTTAAATAATATTCAATTTCTTA[C/T]TTGTTTCTGTACGTCGGTTGTGCTCATAAGAAAGT	Y
AX-565740683	Affx-1240312730	Chrysophrys auratus	CAURATUSV1.SCAFFOLD.2284	1530	AACAAATTGCCTCGGGCATGAATATTTCATTCAGT[A/G]AAGACATAAACTAGATACATTTTACAAGCAGATGC	R
AX-565740526	Affx-1240312731	Chrysophrys auratus	CAURATUSV1.SCAFFOLD.2284	2456	GAGTGTGTGTATAATATAGATATTCCTGCATATTC[C/T]TGCAAAACACTGGGCTGTTGTGTTTCTCAGGTTGT	Y
AX-565740528	Affx-1240312732	Chrysophrys auratus	CAURATUSV1.SCAFFOLD.2284	2509	TTGTGTTTCTCAGGTTGTACACATAGTTCAACACA[C/T]GGAATCTAACATCTTACACAAACACTCAAACCGAA	Y
AX-565750765	Affx-1240317925	Chrysophrys auratus	CAURATUSV1.SCAFFOLD.2285	3901	CATCTCATAAACCTAATTTCAATCCGACATGCTCC[A/G]TTCCTGTGTCTTTTCTTTTGAGTCGAAGCATCCTT	R
AX-565738726	Affx-1240311751	Chrysophrys auratus	CAURATUSV1.SCAFFOLD.2287	3837	ACTGCAATCTCTTTTTTCATGATCTCTG[G/T]TTTTTTCTGCCCCTCATTTTTGCATGCACAGCTGT	K
AX-565720891	Affx-1240302920	Chrysophrys auratus	CAURATUSV1.SCAFFOLD.2288	1738	TTAAGAGGGCTTGATTAATCAACACAAGGGGAATA[A/C]AAGTTATGAACACAGGGCCCTGCCTATAGGAAAGG	M
AX-565746706	Affx-1240315757	Chrysophrys auratus	CAURATUSV1.SCAFFOLD.2290	11423	GATCAAGAAGCTCAGAAACATGAGAACTTTAAATG[A/G]ATGTGACGAAGCAGAAACTCCGTCTGTGAGGGACC	R
AX-565746515	Affx-1240315658	Chrysophrys auratus	CAURATUSV1.SCAFFOLD.2291	75	ATCAGACTTCTGACTGGAGGAGATGAAGCTGCCTG[A/G]ACTTGTTATAAAGTTGTAACAAACCACAGCTCAGA	R
AX-565705378	Affx-1240315655	Chrysophrys auratus	CAURATUSV1.SCAFFOLD.2291	135	CACAGCTCAGAGGCTGAGAGGTGAAGATAAACATC[C/T]TTTCTTTATCTGCAGCTGCTCCCTTTCCAGGAAGT	Y
AX-565721705	Affx-1240303275	Chrysophrys auratus	CAURATUSV1.SCAFFOLD.2292	2670	TCAGATATATCTGATCGGATCTTATCTTTGCGTTG[A/G]TACCTTTAAAGCCTTCTCTTTATCCGCACTGAGAT	R
AX-565721707	Affx-1240303276	Chrysophrys auratus	CAURATUSV1.SCAFFOLD.2292	3999	TGTGCAGAAACAGGAACCACAAGCTGATGTCGTTA[A/C]CACTTTAACATGAAAACTAGCTTCCTATCATGTGT	M
AX-565721709	Affx-1240303277	Chrysophrys auratus	CAURATUSV1.SCAFFOLD.2292	7730	TGTGCTGATTGTTCTGGATGTTCTTAGTAACCACA[A/C]CGACATTAAGTGACTATATACAAATATAAACAATG	M
AX-565721711	Affx-1240303278	Chrysophrys auratus	CAURATUSV1.SCAFFOLD.2292	8201	TCCGTTAGTGTTTGTGTGTTTCTTTCAATCGTGCC[A/G]TTATCCTAACTTCTTCAGCTGAGTTACGGACATGT	R
AX-565709334	Affx-1240297190	Chrysophrys auratus	CAURATUSV1.SCAFFOLD.2294	1275	AACCTTATTAAGATGGCTGTTCTGCCAAAGTTTCT[C/T]TACCTTTTTCAACATATACCTGTACTTACTTCAAA	Y
AX-565723907	Affx-1240304367	Chrysophrys auratus	CAURATUSV1.SCAFFOLD.2295	3549	GTCGACGGCGAGCGGACTGGAAGCAGGTTCGGAGC[G/T]AGCGAAAAGCTTGGCTGCATGAATAAATGATGATG	K
AX-565752465	Affx-1240318790	Chrysophrys auratus	CAURATUSV1.SCAFFOLD.2297	1726	AAAAGTGTCTGGTAAAGTCAAGAGGAAAGGCCAAA[G/T]GAACCCTCAATCAGATGGGACTTTTCTTCAATATT	K
AX-565752472	Affx-1240318793	Chrysophrys auratus	CAURATUSV1.SCAFFOLD.2297	6297	TTATTCAGCAAGAGGGAAGAGTTTAGCATATAGTC[A/G]GAGCTGCTGATGTTTTGCTTCTGTATTATACATGG	R
AX-565709693	Affx-1240297216	Chrysophrys auratus	CAURATUSV1.SCAFFOLD.2298	662	TGTTCCAGCAGAGTGACATGTTGTGGTACATGATC[A/C]AATATCAGACTGTCTCTTATCAATAATGCCTCCAG	M
AX-565718960	Affx-1240301953	Chrysophrys auratus	CAURATUSV1.SCAFFOLD.2299	3037	TCAGACGTGAGGATTTGATTAACTTCTTTGTCACA[C/T]GTGGAAGTGAAGTGAGTCTCTTTGGATTTCTGCTG	Y
AX-565721253	Affx-1240303096	Chrysophrys auratus	CAURATUSV1.SCAFFOLD.2302	3172	CAAAAGAGGATAGCATAGAAAAGTTATTTATCGGC[A/G]TGGAGCAAAACTTCATCATCAATCGTTGGTTTGAT	R
AX-565721352	Affx-1240303098	Chrysophrys auratus	CAURATUSV1.SCAFFOLD.2302	3696	CTATGACCATTTGTGTGTACCACTCGTGTGCCTAG[C/T]GTAGCTGAAAGTTTGCAGATAACACCAAAATGATG	Y
AX-565721354	Affx-1240303099	Chrysophrys auratus	CAURATUSV1.SCAFFOLD.2302	4034	AAGTGCTTAACTTTGAAAAACAGTCTATGCATAGA[A/G]AAAAATTGCATGAACTCAGATCATTTCCAAGTTTA	R
AX-565751048	Affx-1240318066	Chrysophrys auratus	CAURATUSV1.SCAFFOLD.2304	2548	ACCAGCATCCTGTAGTTGAGCCCGAAACACTTGTA[A/G]CTCTGCCAGGTATTCATGTATGTGCAGTCTTTCCT	R
AX-565751237	Affx-1240318068	Chrysophrys auratus	CAURATUSV1.SCAFFOLD.2304	3490	TGCAGGTCCTCGTTCAGCGGGTTGGTGAAGAACAT[A/G]AAGTTCGTCTCGCTGGAGCAGACGTTTTTGAAACC	R
AX-565711450	Affx-1240298228	Chrysophrys auratus	CAURATUSV1.SCAFFOLD.2307	465	GTTACACAGAAGACTCGCACTGAATTGTTTTAATG[G/T]CAAAAATGGTTGTTGAGATTATACATTTTTAATAG	K
AX-565711448	Affx-1240298227	Chrysophrys auratus	CAURATUSV1.SCAFFOLD.2307	4063	GTAAGATTATTAATGGTGATGAATGCTGGTTAGGG[A/G]GCTCCTGGAAACGTTCGCCCGACAAATCGCCACTG	R
AX-565736701	Affx-1240310739	Chrysophrys auratus	CAURATUSV1.SCAFFOLD.2308	7718	GCAGGACATTGTGTGAGTTTATCTTATCGGCAATC[A/G]GACAGAAAACATTTTTGTTAATTCTAGTTATTATT	R
AX-565736378	Affx-1240310581	Chrysophrys auratus	CAURATUSV1.SCAFFOLD.2311	8142	AGCTGCTGGCGCTAACAGCGCCACGCTCTAAAGTC[A/C]GTTTTCATAGTGGTCAAACGGTGTAATTACACCAT	M
AX-565736382	Affx-1240310583	Chrysophrys auratus	CAURATUSV1.SCAFFOLD.2311	9139	ATTTTCTCTGCCATTAATTTGTTTTTGAATTATAT[G/T]TAACTTTGGTGAATTTGAACATGTGACCTGCAACT	K
AX-565752926	Affx-1240318905	Chrysophrys auratus	CAURATUSV1.SCAFFOLD.2312	1010	CAGAAGAAAACCAAACACTACTCTCTAAAGCCTGA[C/T]ATTGAATCTGAACTTTTATTAAGGTGAATGTAATA	Y
AX-565752930	Affx-1240318907	Chrysophrys auratus	CAURATUSV1.SCAFFOLD.2312	1226	GTACCCGCGAAGCTTGAGGTGTGATTTGCTAAGAT[A/G]CCTGTTCTGTCTTTGAAAATGAACTTGTCTTTATA	R
AX-565721471	Affx-1240303203	Chrysophrys auratus	CAURATUSV1.SCAFFOLD.2314	1129	TGTTGAAGGACACAAGAGTCAGTCTGCTGCGAATA[C/T]AAAACACATGTTCAACGCTACGGCCAACAACCCGT	Y
AX-565721561	Affx-1240303204	Chrysophrys auratus	CAURATUSV1.SCAFFOLD.2314	1652	CCTGAAACATGCTAAATTATACCCGATACATCCAA[A/G]AATATCCTCAAAACATTCCTAAATCTCCTTGAAAC	R
AX-565721563	Affx-1240303205	Chrysophrys auratus	CAURATUSV1.SCAFFOLD.2314	3070	ACGAGGACTTTGTGTGGCCATCGATCAGATTTATC[A/G]TGAGATTACTTTAAATGTTGGTCATCGGAGTCACG	R
AX-565720948	Affx-1240302949	Chrysophrys auratus	CAURATUSV1.SCAFFOLD.2315	611	TAGCCTGGATATGTATTGCAAATATCTGTAATTCA[A/G]TTCTTCCTCGTCAATAAGAACATTTCAGATATCCA	R
AX-565711729	Affx-1240298257	Chrysophrys auratus	CAURATUSV1.SCAFFOLD.2317	6516	CTAAAGCTTATTTAAACATAACATGAGTCTTCTGA[A/G]CTAATGATACCTTGTGATATTACAGCATGCTAAAA	R
AX-565711731	Affx-1240298258	Chrysophrys auratus	CAURATUSV1.SCAFFOLD.2317	6572	TACAGCATGCTAAAAAGAAAATGCGTTTTCTGTTT[C/T]TCTCACAGTCTGGTATGTAATTGCCACTTAAGTGC	Y
AX-565727984	Affx-1240306481	Chrysophrys auratus	CAURATUSV1.SCAFFOLD.2323	172	TTAAAAACTTAAACATGTTTAATCATATACAGAAA[A/G]TAAATAAAAAAGTCACAGTTTCTTTGGCTCATGCT	R
AX-565728202	Affx-1240306482	Chrysophrys auratus	CAURATUSV1.SCAFFOLD.2323	608	TTCTTCTCCAAAACTGCATAGTGCCCCTTTAAAGC[C/T]GATTTGATTAAAACAGTCATGATGTGACGAAAACA	Y
AX-565727980	Affx-1240306479	Chrysophrys auratus	CAURATUSV1.SCAFFOLD.2323	1144	TGGTGTTTAGTTGGTAGTTAAAGGACTATGTAACA[A/G]TTTGTAGATCTAACATGTATTTATCACTTTTTTAT	R
AX-565750997	Affx-1240317950	Chrysophrys auratus	CAURATUSV1.SCAFFOLD.2324	7701	TTCGATTTACCTGAATAATGAGACGTTAATTCACT[A/G]TAGTAGTTATTGCAGTATCGCAGGTTTCCAATATT	R
AX-565750999	Affx-1240317951	Chrysophrys auratus	CAURATUSV1.SCAFFOLD.2324	7877	GTTAACAGAATCAGCCACCAGGAGTGCTGTCACAA[A/C]TTTAATATTCACAGAGTTGGTCATTAGAGGAAGCT	M
AX-565755289	Affx-1240320200	Chrysophrys auratus	CAURATUSV1.SCAFFOLD.2325	352	TGGAGAGAAAAACAAGAAGTTATATGAATAAATGA[A/C]TATTTTGTTTTCGTGTTTGGTCATTAACATGACCC	M
AX-565751610	Affx-1240318352	Chrysophrys auratus	CAURATUSV1.SCAFFOLD.2326	378	CACCGTTGCCATGGTAACGCTCAAATCAGTATTCA[A/C]CGGCGCCAAATGTTATTTTTTGGAGCTCCCGTCCT	M
AX-565751817	Affx-1240318353	Chrysophrys auratus	CAURATUSV1.SCAFFOLD.2326	5341	CTGCTTCAGAAAACTGTACAAGACGTGCTGACATT[A/G]GATTAATAATAAGTTTCTCTTCACTCAGATGTGCT	R
AX-565752841	Affx-1240318862	Chrysophrys auratus	CAURATUSV1.SCAFFOLD.2328	353	GGATAATTTTACCCATAAACGAGATTAAAAATTAG[A/G]TGTAAAATTAAACTGAAATCAGTAATCACCAGGTT	R
AX-565752845	Affx-1240318864	Chrysophrys auratus	CAURATUSV1.SCAFFOLD.2328	4604	TGGTCATTTTTACATAAGACCTCTTTTATAACCCA[C/T]GTACTTCACTTCCTAGCAAAAATCTGTTTTATTTT	Y
AX-565746984	Affx-1240315897	Chrysophrys auratus	CAURATUSV1.SCAFFOLD.2329	1242	ATTGTCATAATTAACCATAAGCGAGCAGGGGTGTA[A/G]CTGGCAGATACTGAACCCACTGCAGTATATACTGC	R
AX-565723038	Affx-1240303979	Chrysophrys auratus	CAURATUSV1.SCAFFOLD.2330	1745	CTACATCCACAATTATGGAGACACTAGTGAAGAGC[A/G]GTAAATTATGAAGTGTTGTACTCTTTTCCATTGGC	R
AX-565723042	Affx-1240303981	Chrysophrys auratus	CAURATUSV1.SCAFFOLD.2330	5310	AGCACTTTAAACAGTCATTCATAAACACGACCAAA[A/C]TCACTCTCACTAATGAATGCCTTTTTTACGTACAG	M
AX-565705206	Affx-1240294931	Chrysophrys auratus	CAURATUSV1.SCAFFOLD.2331	79	CTCATAAGCAAACCTAATGACAAACATTAGCATGG[A/G]TAGCTTTGAGATTTGCTATCATGTAGGCTGATTTT	R
AX-565738441	Affx-1240311685	Chrysophrys auratus	CAURATUSV1.SCAFFOLD.2334	456	CTTGTAAGACTTCGACTTGACTAATAACGCGATGA[A/C]GTGTAAACGTACAATAGTGTCCTTTCAAAGACGGG	M
AX-565738445	Affx-1240311687	Chrysophrys auratus	CAURATUSV1.SCAFFOLD.2334	793	TAAACGTGATTAAAGCATGATTAACCTGAAGCATG[A/G]CAAAAAACACCAAAGCAAGGCTTCTAGCTCAGGCT	R
AX-565733269	Affx-1240309118	Chrysophrys auratus	CAURATUSV1.SCAFFOLD.2335	631	TACGTACTATTTTTAACATGTTTGATCCTTTAGAT[A/G]GAGAGATAACTGTTAGCTACGTTAGCTAGCCACAT	R
AX-565705061	Affx-1240294855	Chrysophrys auratus	CAURATUSV1.SCAFFOLD.2336	3360	TGTGAAAGCCTATGCCCACACAAGTACTAAGTACT[C/T]ATTAACATCTGACTTGTGAAACTCCTCAGGCTCTT	Y
AX-565736707	Affx-1240310742	Chrysophrys auratus	CAURATUSV1.SCAFFOLD.2338	2904	TCAACTCCAAGTAGGTGTCATCCATTGTTTATATA[A/G]AAGTATTGATTATCACTCTGAAAAATATCTGTTAA	R
AX-565751642	Affx-1240318369	Chrysophrys auratus	CAURATUSV1.SCAFFOLD.2342	7971	TCTCATTAGATCGAATTTTGATTTCAGACTGAAGA[G/T]CTACACACACCTTCATCCTGTCATCATCATCACTG	K
AX-565720932	Affx-1240302883	Chrysophrys auratus	CAURATUSV1.SCAFFOLD.2343	4981	TGTTCTTCAGGTTCAGCTCCACACGGAAGTCAGCA[A/G]AGTCTCACCGGCTGTGATGTGGAGAACAAACTCTC	R
AX-565728269	Affx-1240306625	Chrysophrys auratus	CAURATUSV1.SCAFFOLD.2344	464	GAAAGTTTCCGGTGGGTTTATCTTGATTTTAACCA[A/C]ATTAAACATGAAAACGTGACTTAAGTACAGCACAC	M
AX-565728528	Affx-1240306640	Chrysophrys auratus	CAURATUSV1.SCAFFOLD.2345	5976	AAAGCAGCAGAAGCAAGAAGAAGCTGCGACTTAGC[C/T]GAATGCATAAAGCTCGGTTTCTTTTCTTTTATCTT	Y
AX-565728532	Affx-1240306642	Chrysophrys auratus	CAURATUSV1.SCAFFOLD.2345	7371	TAATTTTCAAAGTTGAACTCCCCCAAAGAGTCCCC[A/G]AAGTGATTCATCTTATCCTGTTTCATTACTTTCAT	R
AX-565728306	Affx-1240306643	Chrysophrys auratus	CAURATUSV1.SCAFFOLD.2345	7847	GACCGATATCCCAGTTGGCCGATATCTTGCCAGTC[A/G]CAGATATATGTCGTCTGATGTGTACCACAATCCAG	R
AX-565740389	Affx-1240312664	Chrysophrys auratus	CAURATUSV1.SCAFFOLD.2346	183	TTGCGTTCTTGAATGGTTTTCGATTACATTAATTA[A/C]TTAATTCATTCATTCATTCATTTACTCATTCTGTC	M
AX-565740555	Affx-1240312665	Chrysophrys auratus	CAURATUSV1.SCAFFOLD.2346	3857	GCAACAGTGAAGCACATCTAAAACAATAAATGATA[A/C]TGCTTCAGTCAGCCATTCCAATCAGACAAATCTCT	M
AX-565740393	Affx-1240312666	Chrysophrys auratus	CAURATUSV1.SCAFFOLD.2346	5430	CAATCTCAAACACAAATTCATTCAGGGCTACAGTA[G/T]GTGCTGGGTGACTTACTTTTATTGGAGTGAATAAG	K
AX-565711873	Affx-1240298335	Chrysophrys auratus	CAURATUSV1.SCAFFOLD.2347	724	TTGCTAATTGATCTAGGGCTGCAATAAACGATAAT[A/G]TTTATTGTCAGTTATTTCTCAATTAATTGATTAGT	R
AX-565721493	Affx-1240303213	Chrysophrys auratus	CAURATUSV1.SCAFFOLD.2348	4589	AGCTCTGAAATTTTCACTACAGCAAAACCCAGATG[A/G]AGATCAGGTACCAGTACAGATGAGGGGGAATAGCA	R
AX-565740569	Affx-1240312672	Chrysophrys auratus	CAURATUSV1.SCAFFOLD.2349	2309	CTGTCAGAGCTGCTCTCTCGTCCTTTTTGTCTGTG[A/C]GGTAAGTGATCCAGCAGAGAAGGCTTTTCTGTGAC	M
AX-565740571	Affx-1240312673	Chrysophrys auratus	CAURATUSV1.SCAFFOLD.2349	2680	AAGATGAGACTTAAGATTCTCTGCGTTTTAATCGG[C/T]GCAAAACTTGATTAATGTGCTCGTCTTCTCAGTCG	Y
AX-565740372	Affx-1240312656	Chrysophrys auratus	CAURATUSV1.SCAFFOLD.2350	5581	TGAAAATATTTTCAGTGATGTTTATATCATACCAC[C/T]CGCAGGTGTTTGGTGCATAGCACTGCATATGTGCA	Y
AX-565740536	Affx-1240312657	Chrysophrys auratus	CAURATUSV1.SCAFFOLD.2350	6378	TTAGACGACTCGGTCGCAACAAAATCCTCCCGTTT[G/T]ATAGCAACTTCCCATTCCCTCCTCAAGCCTGTATC	K
AX-565738643	Affx-1240311786	Chrysophrys auratus	CAURATUSV1.SCAFFOLD.2352	873	CCCTGATACATGTGACACCAAATGGAAACCAAACA[G/T]TTTGCGGAAGAATTTTTATTTTTTTCAAGTCTGAA	K
AX-565721044	Affx-1240302997	Chrysophrys auratus	CAURATUSV1.SCAFFOLD.2353	2105	AAAGGAAATTAAAGGGTCAGTTAACTCAAACAACA[C/T]ATAGCTAAGTTCCACCTGACCCAGCAAGCCAAGCT	Y
AX-565711600	Affx-1240298304	Chrysophrys auratus	CAURATUSV1.SCAFFOLD.2355	4355	CAGAATGAGCCTCCACATGAACCTACATCATTTAA[C/T]CACGTTTATTCTTCTGGATCTTATTCGACTAAAGA	Y
AX-565733692	Affx-1240309235	Chrysophrys auratus	CAURATUSV1.SCAFFOLD.2356	559	ATCCCTCCACACCAGAGATCCTGAGATGGTCCCCG[C/T]TTGATTCACAGCTCATCTGGACAGATATGAGCTTC	Y
AX-565730109	Affx-1240307428	Chrysophrys auratus	CAURATUSV1.SCAFFOLD.2357	7592	ATGCAGCAGTTTGTTTTGTTTTGGGTGTATTTTAT[C/T]TCTGAGTGCTGCGGTTTGATTCTCATTTTGATAAA	Y
AX-565740910	Affx-1240312842	Chrysophrys auratus	CAURATUSV1.SCAFFOLD.2361	383	TCTGAGCTTTCTGCCTCCACTTGCAGACAATTAAG[A/G]CAAATTATTTATTCATAGCTGCAACAAACAACCAT	R
AX-565740912	Affx-1240312843	Chrysophrys auratus	CAURATUSV1.SCAFFOLD.2361	6114	CACACACCGATCTCCAGGACAAAGTTGATTAATCT[A/C]ATTTTCGCCAATTTGTACTGGCCAGGTCAACCGAC	M
AX-565734433	Affx-1240309690	Chrysophrys auratus	CAURATUSV1.SCAFFOLD.2363	3114	ATCCATGGTAAGACTTAAAGATTTTCAAGTTGCAT[A/G]CTGACTTAAATTGGCTTCTTTGAATCTCTTTGCTG	R
AX-565734603	Affx-1240309691	Chrysophrys auratus	CAURATUSV1.SCAFFOLD.2363	3449	TATTAACTTTTGTTCATGTATCCTGTTTACTGTGT[G/T]TAAAAGATATGACGCAGGGTTAGGTAAAATGTTTA	K
AX-565704225	Affx-1240294435	Chrysophrys auratus	CAURATUSV1.SCAFFOLD.2365	2272	GCGAGGCGAGGTGGTGGTGGGGGGGCTCAAGAGCA[C/T]GATGGCTTGTGAATAATGAAAAAGCGGATAAGTTT	Y
AX-565704230	Affx-1240294438	Chrysophrys auratus	CAURATUSV1.SCAFFOLD.2365	4370	AACGCTTGTGATTAATTATCTATGTTTAATTAAAC[A/G]CTAGTAGTGGAGGCTGATGTCTGTTACATCCTGAA	R
AX-565720961	Affx-1240302955	Chrysophrys auratus	CAURATUSV1.SCAFFOLD.2366	3347	CCATCATTACTGCGTTTTATTACATATACTTATCA[C/T]AGCGTAATATAAAAATACTCTGTTACTGGTAAAAG	Y
AX-565721075	Affx-1240302956	Chrysophrys auratus	CAURATUSV1.SCAFFOLD.2366	3594	TTTCATGTGAAAGTAACTGCACAGTAAAAGTACTG[C/T]AGAAGTATAACGTAACGTACTTAGTTACTCCTCAC	Y
AX-565752077	Affx-1240318594	Chrysophrys auratus	CAURATUSV1.SCAFFOLD.2367	749	CAGTATGGTGTGAACATGTAAGCGGTTAGTAGAAA[C/T]ATTAACCGTCAACATTTTGTCCTGGTGACTGGGCT	Y
AX-565752307	Affx-1240318592	Chrysophrys auratus	CAURATUSV1.SCAFFOLD.2367	2992	AGAGTATTCTGCCTCCAGACTGGATCTGAAAGTTC[A/G]TATGAATATCAGCTATCTGACCATTTTTAAGACAA	R
AX-565755258	Affx-1240320184	Chrysophrys auratus	CAURATUSV1.SCAFFOLD.2368	7104	CGACGATTTGTGTTCTTCAGACAGAAATTATCATG[A/G]AGCCAAAACAAACAGACACGGAGGAGAGCAGACGT	R
AX-565755474	Affx-1240320185	Chrysophrys auratus	CAURATUSV1.SCAFFOLD.2368	7501	CTCATCACAAAGCTTCAGGAGTCCGGCGAGGTTTT[C/T]TCTCTTCGGTCTCCTCTTTTGAGGATTTTGTTTAA	Y
AX-565721844	Affx-1240303384	Chrysophrys auratus	CAURATUSV1.SCAFFOLD.2370	149	CTCTATTTCAGCTTATGTGTAAAATGATGTTAGAG[G/T]TTGAACTGATTGGTATCTTGAGGACCTGGGTCACT	K
AX-565721919	Affx-1240303382	Chrysophrys auratus	CAURATUSV1.SCAFFOLD.2370	1135	TTGCAAAGTTAAATTGTCTCTGTTTGTCCTTTTTG[A/C]TACTTGTAAGTTTTTACAAGTCCTTTTTTGTTCTG	M
AX-565721921	Affx-1240303383	Chrysophrys auratus	CAURATUSV1.SCAFFOLD.2370	1166	TTTGATACTTGTAAGTTTTTACAAGTCCTTTTTTG[G/T]TCTGGATAAAGATGGCCCACATCATTCTGCACTGA	K
AX-565707355	Affx-1240296037	Chrysophrys auratus	CAURATUSV1.SCAFFOLD.2371	6546	GCTGGGATGCCCGAATGAAGCTCTGACAGGAAGGG[C/T]TGTTTTAACTCAGAGACTTCATTATTTACCGCCAC	Y
AX-565728161	Affx-1240306462	Chrysophrys auratus	CAURATUSV1.SCAFFOLD.2373	1371	ATTCATTTGTTTGTGTCTGTTGTTCAACACTGTTC[C/T]TTTTGATACATTTCACCAGTCTGTGTTTTGACACC	Y
AX-565728165	Affx-1240306464	Chrysophrys auratus	CAURATUSV1.SCAFFOLD.2373	1712	TCCAGTAACATACATCTTCCCATTTCAAAAAGGGT[C/T]CTCTTCTGTCTTTCAGCTGTTCCATTTTGATGTGG	Y
AX-565727955	Affx-1240306466	Chrysophrys auratus	CAURATUSV1.SCAFFOLD.2373	6363	ATTAGTATATTATGGTAGATGCAATCAACAACTGA[A/C]TGTAGCAGCTTAGAATCCAACAAAAAGAAATCAAT	M
AX-565734565	Affx-1240309754	Chrysophrys auratus	CAURATUSV1.SCAFFOLD.2374	1563	ACACTGCTAAAATAGATGCAGCCATTTACGCACAC[A/G]GTTTGCCACACACTCACTGACCACCCACTGACACA	R
AX-565734735	Affx-1240309756	Chrysophrys auratus	CAURATUSV1.SCAFFOLD.2374	5168	GACGCTCCTTGACACCTCCAGTCTGCAAAGACAGC[A/G]CTCACAGGTACTTCTTGATAAGAAACTGTGTCACA	R
AX-565734571	Affx-1240309757	Chrysophrys auratus	CAURATUSV1.SCAFFOLD.2374	6432	TCAGCTCAGCTTCAACTTGCCTTCAATGTTTCTGA[A/G]CCATGGCTTAGAAATATCTGATTAAAAGTTGCTTT	R
AX-565733328	Affx-1240309052	Chrysophrys auratus	CAURATUSV1.SCAFFOLD.2378	405	GTCTGATCGTTGGCGGTGTAAAACTCAAATAGGTG[A/G]ATTTGGTGTGTTTGTAGTAAACGTCATATACTGGG	R
AX-565733329	Affx-1240309053	Chrysophrys auratus	CAURATUSV1.SCAFFOLD.2378	745	TAATTAACATCAGTTAATTGTTATTGTGTTAATTT[C/T]ATGTTGCAACTATTTCAAAACAAAAAAAAACTGAA	Y
AX-565733331	Affx-1240309054	Chrysophrys auratus	CAURATUSV1.SCAFFOLD.2378	820	CGGTCAAAATGCATAAATACTTTGCTGTGGATGAT[A/C]ATAGCAGAAAAGTTTCAGCTCAGTTTTTAACTCTG	M
AX-565727537	Affx-1240306261	Chrysophrys auratus	CAURATUSV1.SCAFFOLD.2379	256	AGCTGGAGTCACTTCCATCTGTACGTTTCTGTATC[A/G]GATCAACTATCACAGGACCGGACCTGCCGGGTCTG	R
AX-565727764	Affx-1240306263	Chrysophrys auratus	CAURATUSV1.SCAFFOLD.2379	5311	AAGGAACCAGGCTGGCAGCAGACGGCCCAGTGGGA[C/T]GGTTTCATACAGTCAGGACTGATGCATTTCACTGT	Y
AX-565751187	Affx-1240318137	Chrysophrys auratus	CAURATUSV1.SCAFFOLD.2383	313	AACTACTAAAAGATTGATTCTCCAATAAAGTTCTT[C/T]GTCTCACTCGGCTAAAGTTAGAGAGAAACTGTGGT	Y
AX-565751382	Affx-1240318139	Chrysophrys auratus	CAURATUSV1.SCAFFOLD.2383	3407	TGCTGTCTGTCCAGGTTTTTTTCACACGAAACATC[A/G]TCTTTGTGGTATTCTCATGACGTCAGTTCTGTCAA	R
AX-565733229	Affx-1240309099	Chrysophrys auratus	CAURATUSV1.SCAFFOLD.2385	2110	GAGGCACCCGAGAAGTCCGGTTAATTAAATTAATC[C/T]GTCTAATTCTGTTCTGTTTAACTTCCTGGACCTTC	Y
AX-565733415	Affx-1240309097	Chrysophrys auratus	CAURATUSV1.SCAFFOLD.2385	10953	AACCTGTTTACATGCAATTTCATGACCAAGAAATG[C/T]GGTTTCATAATCTTTCACCTCAACTAGGCTTATTA	Y
AX-565733227	Affx-1240309098	Chrysophrys auratus	CAURATUSV1.SCAFFOLD.2385	11217	ACTGCTCCACATGAAGCTCTCATACACAAAATCTA[A/C]TCAATTGTTAGAAAGTTTTAGAAATAATCATTATT	M
AX-565740491	Affx-1240312715	Chrysophrys auratus	CAURATUSV1.SCAFFOLD.2386	1002	AATTTGCCATTAAGGATACGTCCAGTACTACTTTT[C/T]TCCATTGTTTTTCTGATACTAGTATATAGATGAAA	Y
AX-565740497	Affx-1240312718	Chrysophrys auratus	CAURATUSV1.SCAFFOLD.2386	5221	GCTCTCAGTTCTCAGCTGAAGTGAGTCAAAGTGTT[A/G]AGACGTGTTTGTCCGGACACAATAACTTGAGAAAA	R
AX-565705139	Affx-1240294898	Chrysophrys auratus	CAURATUSV1.SCAFFOLD.2387	6908	TCTTCATTATTTCTCGTGTGATTTTTACTGTATTC[A/G]CTGTCTCATCAGCTCAAACTAATAATTTAAATAAG	R
AX-565704657	Affx-1240294899	Chrysophrys auratus	CAURATUSV1.SCAFFOLD.2387	7270	TTAGAATGTGTGTGATGTAATTAAATAAATAGCAG[A/C]TACTTGAAAACTGTTTCTATTTGTTTCATTCTGAC	M
AX-565705145	Affx-1240294901	Chrysophrys auratus	CAURATUSV1.SCAFFOLD.2387	8011	CTGCAGACGAACATGAGTGTTTTGTTGAGAGGGGA[A/G]TATCGCTGTCGTTCGGTTCACGAGGTTCAGCTTGA	R
AX-565751509	Affx-1240318199	Chrysophrys auratus	CAURATUSV1.SCAFFOLD.2388	201	AATGTATTTGGCCCTGTCTGCTTTCACATCTGGAG[A/G]CTACTTAAAAACAGCAGGGATAGGTTTTTGGATTT	R
AX-565751511	Affx-1240318200	Chrysophrys auratus	CAURATUSV1.SCAFFOLD.2388	2595	CCATCAGAGCCATTGGTTGTTTTGTGGACTTCAAT[A/G]TATTTCTTGTGACAGGGTAACCAAGATGCAGACAA	R
AX-565751512	Affx-1240318201	Chrysophrys auratus	CAURATUSV1.SCAFFOLD.2388	3999	CAGTGTGGTTAGGTTCAGGTACCAAAACAACCTGG[C/T]GAGGTTTAGGAAGATATCATGTTTTGGTTAAATAA	Y
AX-565751514	Affx-1240318202	Chrysophrys auratus	CAURATUSV1.SCAFFOLD.2388	5078	TTAAGTTTAAAGCATTAAACAATGAACAATCAAAG[A/G]TTAAAAAACAACATTGTTATGTCAAAGACATCTTT	R
AX-565721152	Affx-1240302998	Chrysophrys auratus	CAURATUSV1.SCAFFOLD.2390	6410	ACTGAGTGCACAAATTAACATACTTTTCAGAAGGC[C/T]GACATTTCTCTGTTATAAATCCTTTTTGTATTGGT	Y
AX-565721155	Affx-1240303000	Chrysophrys auratus	CAURATUSV1.SCAFFOLD.2390	6724	ACTATCCAAAGGTCACAACAACTAACTGGCTTGAG[G/T]AATGTTCTTCAGTCATATGTATTTGAAACAAACAA	K
AX-565721157	Affx-1240303001	Chrysophrys auratus	CAURATUSV1.SCAFFOLD.2390	6799	AAAATATTGTATTTATTTATTAATTGGAGATGTTG[C/T]CATGTATTGCAACAGTTAAATATGTACAAAACAGT	Y
AX-565752260	Affx-1240318687	Chrysophrys auratus	CAURATUSV1.SCAFFOLD.2392	4838	CTGCAGGTCACGCCAGGAAAAACTCTGTTTTATTT[A/G]TAAAATCACAAATCTGCTTCAGCAGAACAACACAG	R
AX-565752174	Affx-1240318526	Chrysophrys auratus	CAURATUSV1.SCAFFOLD.2393	6906	AAAAAGAAACAAAAAAAATCACTCTTGGTGACTTT[G/T]AATCAAATTTCTCCAAAATGATACTGTTACCTTGG	K
AX-565752176	Affx-1240318527	Chrysophrys auratus	CAURATUSV1.SCAFFOLD.2393	7205	AAATTGCCTATTCCTGACCAGGAGATCAAATGTGT[C/T]CAACTTACAGTGGCATGTCCACGATCGTTGTCACA	Y
AX-565725580	Affx-1240305197	Chrysophrys auratus	CAURATUSV1.SCAFFOLD.2395	4740	AACGTTCAGCTAAAATGCACCTCAGTTTATGATGA[G/T]TTCTTTGAAAAACTTGAGCCGTGCTGTAAAGAAGG	K
AX-565725476	Affx-1240305198	Chrysophrys auratus	CAURATUSV1.SCAFFOLD.2395	6404	AATAGCACCTCAATTAATTTTATTGTCGGTTAATC[C/T]GTTGAAGTTTTTCTCAATTAGTCAGTTAGATGTTT	Y
AX-565725478	Affx-1240305199	Chrysophrys auratus	CAURATUSV1.SCAFFOLD.2395	7920	CGTGTAGGTCTTCGACAAGCAAGAAATAAAGCGTA[A/G]AAATAAAAAAAACAAACGTGTTCGTATGTGAGATA	R
AX-565704500	Affx-1240294577	Chrysophrys auratus	CAURATUSV1.SCAFFOLD.2396	4381	GGCGTAAGGTAGTAACTGTTTCAGCCCGGCCGGGA[C/T]CAGGTGTGTCTACACAGGTAAATTTAATCAGAAAA	Y
AX-565704063	Affx-1240294580	Chrysophrys auratus	CAURATUSV1.SCAFFOLD.2396	7219	CTCCAAGATTCAGGATAAAGTGAAAATGAACAACA[A/G]TTGTGTCATTCAACAGTGAGCAGGTGAGACACAAA	R
AX-565729806	Affx-1240307398	Chrysophrys auratus	CAURATUSV1.SCAFFOLD.2399	6389	CCTCTGTACTCTCATTCAAGACACTTGTTAAAACA[C/T]ACAAACAGGGTTAACCAGCTTGTGTTAACCACAGA	Y
AX-565740930	Affx-1240312933	Chrysophrys auratus	CAURATUSV1.SCAFFOLD.2400	5513	TCCTGGAGGGACGCAACAATAGTTGTAATACATAA[A/G]GAAGGCAAGGATTCAACCAGATGTGAGTCATATCG	R
AX-565741092	Affx-1240312934	Chrysophrys auratus	CAURATUSV1.SCAFFOLD.2400	6204	AGAATTCCTCAGGTGGTCAAACTCCAGAGTGGGTT[C/T]AAATGGCCCACAGATGGCATCAAATACCTTGGCAT	Y
AX-565725718	Affx-1240305265	Chrysophrys auratus	CAURATUSV1.SCAFFOLD.2401	311	TAATCAGTTAGATCTTTTTTAAACAGGAGGGATTT[A/G]GTTACACCACAATTAAACCATAGTTAGTGTTTGTA	R
AX-565722029	Affx-1240303437	Chrysophrys auratus	CAURATUSV1.SCAFFOLD.2402	517	ATTTTTTGGCCATGACCTCTTTAATTCTTGATCTC[A/G]TTTCAAGGATCATTGAGTTGTGAATAAATAAGAAG	R
AX-565722030	Affx-1240303438	Chrysophrys auratus	CAURATUSV1.SCAFFOLD.2402	6978	TTTCCTGCATTCCTTATAAAAATCAAACAAACATC[A/G]CTTTAAACAAAAAACACACTTAAGATTTGTCGGAT	R
AX-565721960	Affx-1240303439	Chrysophrys auratus	CAURATUSV1.SCAFFOLD.2402	7124	AAAGACAAAAGTACAACTGTTGAGTTCAATCAGTG[A/G]GTTCGTCACCCGTCTCTCTGCTCTGAATCAAACGT	R
AX-565733021	Affx-1240308993	Chrysophrys auratus	CAURATUSV1.SCAFFOLD.2403	466	AGACTGAAGGGTGAATGTGTCTCAAATAAGAGCTG[A/G]CAACTGTCAGTTTATTTATTATTGAGCTGAATGAG	R
AX-565733201	Affx-1240308991	Chrysophrys auratus	CAURATUSV1.SCAFFOLD.2403	2864	TGAAAAATGTTTTATGTGTGTGAAACCATCTCATA[C/T]GCAATTCATGAGATTTTCTTCTTTTCCAAATAAAA	Y
AX-565704277	Affx-1240294462	Chrysophrys auratus	CAURATUSV1.SCAFFOLD.2404	2441	AAAGTCACTCACTTTAAGTGTATTTTTGGAGATCA[A/G]AGTTGAGAGGTGAAGGTTTTTCATTAATCTCCTCT	R
AX-565703945	Affx-1240294463	Chrysophrys auratus	CAURATUSV1.SCAFFOLD.2404	4592	AAATAAGGAAGAATATTTAAATACAGTGATGGAAA[A/C]AAACTGAGAACATCATAACTGCAGCTGTTGTACAG	M
AX-565704281	Affx-1240294464	Chrysophrys auratus	CAURATUSV1.SCAFFOLD.2404	7671	CACCACAGTCGGCTGCAGACAAGAGATGTAAACAC[G/T]TTTCTAAACTTCAGAGGTTTAAAGCTTCAGTAATC	K
AX-565722039	Affx-1240303442	Chrysophrys auratus	CAURATUSV1.SCAFFOLD.2406	2976	AATATTCATGACACAAGTGTAATGGTCTCAAGACA[G/T]CCAGTGTCATAACCAAACACACAAGTTTAATGTAA	K
AX-565722041	Affx-1240303443	Chrysophrys auratus	CAURATUSV1.SCAFFOLD.2406	6600	GAGAAACATAGAGCATGTGTGCAACGCCGAGTGTC[A/G]GTGAATAAATGCTACGACTCCTCAAGACACAAGCC	R
AX-565733622	Affx-1240309291	Chrysophrys auratus	CAURATUSV1.SCAFFOLD.2407	6595	AGAAGGAAAAGAACAAGTGGAAGAGAAAGAAGAAA[A/G]AGAGGAAGAACAAGAAGAAGGAAAAGAGGAAGGAG	R
AX-565733626	Affx-1240309293	Chrysophrys auratus	CAURATUSV1.SCAFFOLD.2407	6966	CATGTTACTGGTGTAATAGATTATTCGTAAGGACT[C/T]GTTGTTTTCTATATTGACCAAACAGTTTTCAGAAG	Y
AX-565752490	Affx-1240318803	Chrysophrys auratus	CAURATUSV1.SCAFFOLD.2408	1134	GAGCGTCTGATCTGCAGGTCAAACCAACAAAAACT[C/T]TCACATCCGACAGTTTAAGTCTTTTCTTCATTTTA	Y
AX-565752491	Affx-1240318804	Chrysophrys auratus	CAURATUSV1.SCAFFOLD.2408	2274	GCCGATATTAGTAGAACTAAAATAAAATAAGTACC[A/G]AGGCAGGTTTAACAAAAGACTGTGAAAATAACACA	R
AX-565752729	Affx-1240318806	Chrysophrys auratus	CAURATUSV1.SCAFFOLD.2408	6861	TGTGTGATCTGTAGGACTGTAGTGAACATGGAGCA[G/T]GATTATATTCCTCATTCTTCTGACGTTTCTTTCAG	K
AX-565736806	Affx-1240310874	Chrysophrys auratus	CAURATUSV1.SCAFFOLD.2409	1098	GTTATAGTTCGTCTTTCTGGTGTAAATATAATGTT[A/G]TAGACGTCGTTAGTTTAAACTCTAATACAAACATT	R
AX-565736810	Affx-1240310876	Chrysophrys auratus	CAURATUSV1.SCAFFOLD.2409	1931	AAACCAGAGTCAACATGTTGAGAAACTGTAGCAAC[G/T]TGTAATTATTTCATAATCACAGTAAAGATTAAAAT	K
AX-565736817	Affx-1240310878	Chrysophrys auratus	CAURATUSV1.SCAFFOLD.2409	2071	TGTTTGCTAAGTTTAATTTAATCATCAGTAAATGT[G/T]TATTAAAAATACGTTCAAGCGGAGGATCTGAAGAG	K
AX-565751378	Affx-1240318232	Chrysophrys auratus	CAURATUSV1.SCAFFOLD.2410	1175	AAATCAGAAAATGAAAAATGTATTCTTGGGTAGAG[C/T]GGACAGACCAGATGAAATATGTTTCATTGTTAATT	Y
AX-565736964	Affx-1240310870	Chrysophrys auratus	CAURATUSV1.SCAFFOLD.2411	1666	ACAAGCTTAGAAATGTTACTTTTGTGTCTTTCTCT[A/G]TGATTTGTTCTCTGAATCTCTGATTTGTTGAAAGC	R
AX-565736802	Affx-1240310872	Chrysophrys auratus	CAURATUSV1.SCAFFOLD.2411	3939	AACCATTTTCAGAAATTAACCGATCAATAAATCGA[A/G]AAAGAGATTGACGGATGCCGACAGCTAGACAAGGC	R
AX-565723634	Affx-1240304279	Chrysophrys auratus	CAURATUSV1.SCAFFOLD.2412	3460	GCAGCTAAATGGTGATTTTGAGAAATGATTTAACT[C/T]TTATCATTATCATGTTTTACATTGTCTTCATATGT	Y
AX-565723734	Affx-1240304280	Chrysophrys auratus	CAURATUSV1.SCAFFOLD.2412	3531	TCTTCCCACATCCTTGAATGTTTGTACTGTCTGCA[C/T]AATGAGACTGTTATTGTTATGTGCTTCTTATTATG	Y
AX-565751131	Affx-1240318108	Chrysophrys auratus	CAURATUSV1.SCAFFOLD.2413	240	GATTGATTGAATTAATGTTAATTAAAAGTTTGTGT[C/T]AGTGGAGGACAGAAGAGCTCACATCAGCTCAGCTT	Y
AX-565722096	Affx-1240303470	Chrysophrys auratus	CAURATUSV1.SCAFFOLD.2418	945	CTATATTTAGACAAAATATTAAGAGTATTTAATAT[A/G]GCCGTTTAATTAACCTATTCTAATGTAAATTATTT	R
AX-565722093	Affx-1240303468	Chrysophrys auratus	CAURATUSV1.SCAFFOLD.2418	1369	CATTTGATTATCAGAACTGTTTTGTCTTGTTTTGT[C/T]GTTTACGTCGTTTTACTAAAATAAGATATTAGATG	Y
AX-565752736	Affx-1240318927	Chrysophrys auratus	CAURATUSV1.SCAFFOLD.2419	519	ATCTCAGATCTCAGTTTTTGATCATTTTTAACTTG[C/T]TGAAGCTCCTCTCAGCTGAGGCAACTGTCACAGGC	Y
AX-565736598	Affx-1240310772	Chrysophrys auratus	CAURATUSV1.SCAFFOLD.2420	109	TCCAACAACACGTTATGAAGGGACTGCTATGAAAC[A/G]GGTGTGCAGCTGTTTTTATCTTCCCTGTGTATCCG	R
AX-565736604	Affx-1240310775	Chrysophrys auratus	CAURATUSV1.SCAFFOLD.2420	966	TGAGGGTGATGTCCAAACAAAGGCAGAGCTAAAAA[A/G]TGTGGTCCAAACAAGGGTGCTGGAAGTGCAGGTGG	R
AX-565736772	Affx-1240310773	Chrysophrys auratus	CAURATUSV1.SCAFFOLD.2420	8619	ATATTCAATTTTAACAATTCAAATTTCAGTAACAA[C/T]TAGTGATCACATAGTAGCTTGCCTGTGTTGAGTTC	Y
AX-565751259	Affx-1240318079	Chrysophrys auratus	CAURATUSV1.SCAFFOLD.2424	2486	TGACTTAACCTAGTTTTGTAATATGAGATGCATCA[C/T]TTACGTCACTTTAATAACTTACCAATTTACTAGAT	Y
AX-565751077	Affx-1240318080	Chrysophrys auratus	CAURATUSV1.SCAFFOLD.2424	9451	GCTGGAGGGAGAAGTTGATACGCAGCAAAGCTGAA[C/T]GTGAAACTTGTCACACTCGCAACATCTTCAACTGA	Y
AX-565728007	Affx-1240306386	Chrysophrys auratus	CAURATUSV1.SCAFFOLD.2428	5641	GGTTGTTCTTTCACTGTTTCAATGCATAAAGTACA[G/T]TCATCTGCAAAAGAAGTATGAACTTACCACAGTAG	K
AX-565707398	Affx-1240296058	Chrysophrys auratus	CAURATUSV1.SCAFFOLD.2431	3222	TCATCTTGAACAACCTCCTCTGAACACTTCTCATC[C/T]GCAGTCATCTGTTTCTCTGAGACAGAAGTTTGACC	Y
AX-565707400	Affx-1240296059	Chrysophrys auratus	CAURATUSV1.SCAFFOLD.2431	3702	TTTAAAAAGGGCAAGACGTCTGAAAATTTACTCCT[C/T]TTTTAACATTTAAACTTTGACCACACTATTTCTGA	Y
AX-565733556	Affx-1240309167	Chrysophrys auratus	CAURATUSV1.SCAFFOLD.2435	2707	CCTGAAAAGCTGCACCACTTAAAATAGAAACACTC[C/T]GTCAATTTCTAATAATTCTCATTCATTTATCGGTT	Y
AX-565733559	Affx-1240309169	Chrysophrys auratus	CAURATUSV1.SCAFFOLD.2435	3621	TAAGCCAAAGAAAGTTCTCTTCTTTTCTTTGTTTA[G/T]TCTTATCAGTGTAAAAAAGCCTCTGAACCAGCAGT	K
AX-565733751	Affx-1240309356	Chrysophrys auratus	CAURATUSV1.SCAFFOLD.2438	1206	TTACTTTTGTTCTCACTTTATCAGTAATCACAAAT[G/T]GCCATGCCTGGCCATGCTGAGGCACACAGACGCTG	K
AX-565723194	Affx-1240304017	Chrysophrys auratus	CAURATUSV1.SCAFFOLD.2439	5812	ATATAAAATAAACCACATTGTGATTCTCATCCTGT[A/G]AAGAAGCTCCATGTTTCTGTCTCAAATGTCCTTTT	R
AX-565723196	Affx-1240304018	Chrysophrys auratus	CAURATUSV1.SCAFFOLD.2439	5865	TGTCTCAAATGTCCTTTTTCTGTGATGAAGACATC[A/G]ACGTTACCTTAATAAGTTAACTAGTATTTATCTTT	R
AX-565723198	Affx-1240304019	Chrysophrys auratus	CAURATUSV1.SCAFFOLD.2439	6004	GACACAACAGCACAGATGTGTATAAAAGTGGTGCA[A/G]CATCTGTTTCAGACACGATAACACTTCTTATTTTT	R
AX-565747152	Affx-1240315985	Chrysophrys auratus	CAURATUSV1.SCAFFOLD.2440	145	GGGTGGGCAGTTATTATGATCAGCACTGTGGCACT[A/C]TAATGTTATGTCACAATGTATTACCATTTGACTGA	M
AX-565747154	Affx-1240315986	Chrysophrys auratus	CAURATUSV1.SCAFFOLD.2440	442	GTGGGAGTTTGCCTGGTAGGGAGGGTCTAATGAAT[A/G]TGCTTATGAGTTGCATTTTGAGAAGGGAAGGATCT	R
AX-565704084	Affx-1240294601	Chrysophrys auratus	CAURATUSV1.SCAFFOLD.2441	657	GTTTAATATATAAAAGCCAAAACTCTCTGATTCCA[G/T]CTTCTTAAATGTGAATACTTTCTGGTTTCTTTCCT	K
AX-565704082	Affx-1240294599	Chrysophrys auratus	CAURATUSV1.SCAFFOLD.2441	10179	TTCCCTCTCTTCTTTTTTCCTAAGTTATCTGTAAC[A/C]AACAATCCCTGAACTTAGTTTCACTGTTTAATGAT	M
AX-565704083	Affx-1240294600	Chrysophrys auratus	CAURATUSV1.SCAFFOLD.2441	10400	TTTTTGGAGATTACAGTTTATTCTGATAATGTATG[A/G]ATGATTACAAGTATTATATATATTTTCTTTGCTCC	R
AX-565721019	Affx-1240302984	Chrysophrys auratus	CAURATUSV1.SCAFFOLD.2442	2383	CTTTAAAATGACAGGATGATGCATGTCACCATTTA[A/G]GAGGTAAGCGAGGTCATGATGGAGAATGATGCGTT	R
AX-565721021	Affx-1240302985	Chrysophrys auratus	CAURATUSV1.SCAFFOLD.2442	6404	CGGAGGGGAACCAAACCTACAGATGGTTTGAAATT[G/T]CCAAATGCATTTACAATGAACCTACTGGGAAGGTG	K
AX-565721022	Affx-1240302986	Chrysophrys auratus	CAURATUSV1.SCAFFOLD.2442	6505	ACCTTGTACACTTGAAATATGCACATCTTTGCACA[A/G]CCTCATCTTTATCAAATGCAGAACATTATATCTTA	R
AX-565734406	Affx-1240309677	Chrysophrys auratus	CAURATUSV1.SCAFFOLD.2445	2691	GGCCTGGAGGAAAGTGATTGTAGAGCTGGACTATA[C/T]TATAAGTCAGAGATGTGAGAGTACAAATCCTTGTG	Y
AX-565751135	Affx-1240318017	Chrysophrys auratus	CAURATUSV1.SCAFFOLD.2446	7371	GTTGTTGTCATAGTTAAAGTTCCTTGGTACCGGTC[C/T]TTCAATGCCCTCAGTCACTTACAGCTTTCTGGTAG	Y
AX-565709581	Affx-1240297159	Chrysophrys auratus	CAURATUSV1.SCAFFOLD.2448	538	CTGCATTGGGAGAGGAGAGAGGCGAGTTAGGTAGC[C/T]TTATTTTTTGTTGACCGCCTTTTGTTCAAGTTTGA	Y
AX-565709583	Affx-1240297160	Chrysophrys auratus	CAURATUSV1.SCAFFOLD.2448	575	TATTTTTTGTTGACCGCCTTTTGTTCAAGTTTGAT[C/T]GTTTTGATAAACCTTTTCCATCTGATGTGCGCAAA	Y
AX-565705059	Affx-1240295099	Chrysophrys auratus	CAURATUSV1.SCAFFOLD.2449	4200	AACCTAAAAAACCTGAGTAGGTTGATCGCCAGTGA[C/T]TCCCAAAATGACACATATCACTGTTTCCAAAACGG	Y
AX-565705060	Affx-1240295100	Chrysophrys auratus	CAURATUSV1.SCAFFOLD.2449	4613	ATGGAAACGGCAAAATTCAAAAAACATTCTCATAT[A/G]ACAGCATATTCCTCTTTTAGTTACATCATCTTATT	R
AX-565705063	Affx-1240295101	Chrysophrys auratus	CAURATUSV1.SCAFFOLD.2449	4735	TTTCAATGAACCAACTCCTTAAAGGAAACCACATA[A/G]AAGTTGTGGAGAGAAACAAGCATCCATTTGCAATT	R
AX-565740967	Affx-1240312871	Chrysophrys auratus	CAURATUSV1.SCAFFOLD.2450	8243	TTTAGTTTAGTTTTGTGTTTTAAACCAACTGGGTT[A/G]TCTGACTTTACTTTGTTGTTTTGCTACCTTGTTTA	R
AX-565740812	Affx-1240312872	Chrysophrys auratus	CAURATUSV1.SCAFFOLD.2450	8657	AGAAAAAAAGCTGCTTGAATTTAGTCACACAGTAT[A/G]TAAATAGTAGTTAAACGCAAGCCTTTTACAAGTTA	R
AX-565740806	Affx-1240312869	Chrysophrys auratus	CAURATUSV1.SCAFFOLD.2450	10873	TTTGTAAGTTATCGACTAAGTCTCAGAAACAAGTC[A/G]TCTATGTGAACAGTTTGTTTCCTCATATAAAACCA	R
AX-565734467	Affx-1240309621	Chrysophrys auratus	CAURATUSV1.SCAFFOLD.2451	4023	AATTAATATATTAAAGCTTGTATTTAATATTTAAT[G/T]AACTCTAAATCTTACTAGTATGCTACTGTTAAGTG	K
AX-565734471	Affx-1240309623	Chrysophrys auratus	CAURATUSV1.SCAFFOLD.2451	4765	TGAAAAGGACTGATCTGCTGCAGAAGTTGTTAGAC[A/C]TCCTCTCAAAACTCAAACGTAAGACAATAAAGACA	M
AX-565738569	Affx-1240311672	Chrysophrys auratus	CAURATUSV1.SCAFFOLD.2452	173	GACGGATAAACAGCACGATAAGAGGAAGAATATGT[A/G]TTTTCGATTGGTATTCGACTGTTGAGGACCGAAGT	R
AX-565750859	Affx-1240317971	Chrysophrys auratus	CAURATUSV1.SCAFFOLD.2455	1372	GCATCAGTCCGCTTGCTTAAAGGATTTTGAATTTT[C/T]GATCGTCTCAAGAAACACTGAGCAGTGATCACATG	Y
AX-565740597	Affx-1240312766	Chrysophrys auratus	CAURATUSV1.SCAFFOLD.2457	234	GATTGTTTTGAAGAGTGATGCAGTAAATCAGACAG[G/T]AAACATGAGAATAACATGGAGACAAAGCACAAAAA	K
AX-565734045	Affx-1240309412	Chrysophrys auratus	CAURATUSV1.SCAFFOLD.2458	2424	AGCAATATTTGTTTAGCCCTGGATGTAGCCCAATT[A/G]GACTAGCGATGGCTTTTGACTAGCTTACGTTACCG	R
AX-565733866	Affx-1240309413	Chrysophrys auratus	CAURATUSV1.SCAFFOLD.2458	2458	TAGACTAGCGATGGCTTTTGACTAGCTTACGTTAC[C/T]GATACTTGTAAAAGCGCGTTATAAATAAATGTATT	Y
AX-565733868	Affx-1240309414	Chrysophrys auratus	CAURATUSV1.SCAFFOLD.2458	3419	ATGGAAAGCTTGACGGCACTTGACTGTAAAGTTGC[C/T]CCGGGGGGAAATGGACTTTCCAACCCTCAATGGAG	Y
AX-565734058	Affx-1240309507	Chrysophrys auratus	CAURATUSV1.SCAFFOLD.2459	3159	GGTCTTAAACACATAGTGAAAGATGATCTGTATCT[G/T]AAAGCTCCAACAAACTCTGGTTATTCATGATTAAA	K
AX-565734382	Affx-1240309665	Chrysophrys auratus	CAURATUSV1.SCAFFOLD.2461	2447	CAGCAGCTTCATCTGATTGGATGATACGGCTCAGC[A/G]GCGACGGCGACGTGGCCTTAATTTTACACTCGGGG	R
AX-565734556	Affx-1240309666	Chrysophrys auratus	CAURATUSV1.SCAFFOLD.2461	4253	TACAATTAGATTATTTTTTAATCTATTCACACGAA[C/T]GTACACGCTCTCTCTGACGATGCCTAGCAACCACA	Y
AX-565734558	Affx-1240309667	Chrysophrys auratus	CAURATUSV1.SCAFFOLD.2461	6413	ACGCTGCACTGCAAAAAAATACCAAATAAAACTTT[A/G]TGTATCGTTTGTTTTAGTGAAATATTCAAACTCAA	R
AX-565734560	Affx-1240309668	Chrysophrys auratus	CAURATUSV1.SCAFFOLD.2461	6530	TATCCAAAATTCAGCCATATTTTGGAGACATATTT[G/T]GTATCTTTATGAACTTTGGGATCTTCACGAGAATT	K
AX-565723048	Affx-1240303946	Chrysophrys auratus	CAURATUSV1.SCAFFOLD.2463	303	GATCAACTGTGTGATCAGTGACTCCGTCAAATCGT[C/T]TCTTCAGCCTCGTTCTGAATTTACAGAAATAAACA	Y
AX-565723050	Affx-1240303947	Chrysophrys auratus	CAURATUSV1.SCAFFOLD.2463	442	GATTTCTCAGCTGGGGATCAATAAAGGTTGATTCA[A/G]TCTTATTGATCAGAGGATGAATATTTCTTCCTCGC	R
AX-565722970	Affx-1240303945	Chrysophrys auratus	CAURATUSV1.SCAFFOLD.2463	1953	GGAGGAACATGACGTCACCTAGACAACAATCAAAG[A/C]GTGACGCTGAAAAAGTGGCTGAAGGTATGTCGATT	M
AX-565725532	Affx-1240305229	Chrysophrys auratus	CAURATUSV1.SCAFFOLD.2465	7486	CAATGAAAATACAGCCACATGTCACTGGATTACGA[A/G]CTATAAATGGGTATGAACGTATGACTGTAGCAGGG	R
AX-565725535	Affx-1240305231	Chrysophrys auratus	CAURATUSV1.SCAFFOLD.2465	7672	AAATCACCACATCAGGAAGGAGAGAAATACAGCAG[A/G]GCGAGGAGAGAGATGAGGAATAAAAAGAGTGTGCT	R
AX-565755173	Affx-1240320035	Chrysophrys auratus	CAURATUSV1.SCAFFOLD.2466	114	TATCCTTGAGCAAGGCATATCACTTCAGTGAGTAT[C/T]GCTCTAATCTTGATGTTTGAATACTTTTACATTTT	Y
AX-565754980	Affx-1240319940	Chrysophrys auratus	CAURATUSV1.SCAFFOLD.2469	7432	AACAAGATCATTTTTTCTCTGAGCTTGGTGATGAT[A/G]TCATTTTGTGGACATGTGTTAAGTGTTTATCTTCA	R
AX-565751611	Affx-1240318250	Chrysophrys auratus	CAURATUSV1.SCAFFOLD.2470	2674	GTGCTCCAGAGTTCCCTGGTTGGTTGAGAGTTGGT[A/G]GGTTTTGTAGTTTAGTAAACAGTTTAGTGGGTAGA	R
AX-565751612	Affx-1240318251	Chrysophrys auratus	CAURATUSV1.SCAFFOLD.2470	2710	GGTTTTGTAGTTTAGTAAACAGTTTAGTGGGTAGA[A/G]AGTTGACGGGTATCGACAGCAGCTAAGTTGTTACC	R
AX-565728072	Affx-1240306524	Chrysophrys auratus	CAURATUSV1.SCAFFOLD.2471	5169	ATGTTATTATATTATTATCTTTCTGTCAGATTGCA[G/T]ATAAAAATGTGCTCGTTTGGCTCTGCTGCAGCTTC	K
AX-565733525	Affx-1240309152	Chrysophrys auratus	CAURATUSV1.SCAFFOLD.2472	4832	ACGCCGCGCGGGGCGCAGGTCGGATCAATGAGCTG[A/C]AATCATTGTCTCAGTCCAAATATTAGCCGCTTGGA	M
AX-565733528	Affx-1240309153	Chrysophrys auratus	CAURATUSV1.SCAFFOLD.2472	5508	AGTTCAGTCCAGGTCCAGGGCGAAGTTTGAAACTA[A/G]CACATGCTACATACACTATATTATATAGATAGACT	R
AX-565733339	Affx-1240309154	Chrysophrys auratus	CAURATUSV1.SCAFFOLD.2472	5639	ACAAAACAAGAACTGTTGGTCAGAAAAGGGAACTG[C/T]TGCTCAAGTAAAAGCTGATCATTATAAATCAGCCA	Y
AX-565725452	Affx-1240305186	Chrysophrys auratus	CAURATUSV1.SCAFFOLD.2473	4664	CTGAGGAAGTAGTTATTTCAAGTGAAACCATGATC[C/T]TTTCCTAAACCTAACCAAGTACTTTCGGTGCCTTT	Y
AX-565751614	Affx-1240318252	Chrysophrys auratus	CAURATUSV1.SCAFFOLD.2475	1264	CTATTATCATTTAGCTACCAGTTTATACAACCTTG[A/C]GGTTTTTCCTGAAGACTTTGAACGTTTTGTGACAA	M
AX-565751416	Affx-1240318253	Chrysophrys auratus	CAURATUSV1.SCAFFOLD.2475	5960	AGTAATGGGTGTATTTGCATTTTGATAACAATATA[A/G]TGTACAGATTCATAATTCATGTGAAGTTTATTGTG	R
AX-565733657	Affx-1240309217	Chrysophrys auratus	CAURATUSV1.SCAFFOLD.2476	72	TGTGTGTGAAACTACGGAAGCCCTGAGGGGCAAGT[A/C]GGACTTGTTTTTGTGGTGCTCCATTTTCCAAATTT	M
AX-565733655	Affx-1240309216	Chrysophrys auratus	CAURATUSV1.SCAFFOLD.2476	1277	TTTTTTGACAGAGTGGGGAAAATAATTAATGCTTG[A/C]GTGAATTTAGAGTTTAGATTTCTAAGTTTAGAAAT	M
AX-565730087	Affx-1240307417	Chrysophrys auratus	CAURATUSV1.SCAFFOLD.2480	437	AGGTTGTGTCAATCAGTGTGTCGGGGTTGTTCAGG[C/T]TATGCATTATTAATTGGCCTCTTCTGTACGGTACT	Y
AX-565729843	Affx-1240307416	Chrysophrys auratus	CAURATUSV1.SCAFFOLD.2480	3090	TGATTCTTTTGATAGAATTTAAAAAGGAAGTTCCC[A/C]CGTACATTCATGAGGACAAATGATGGAGCGTATGA	M
AX-565709499	Affx-1240297117	Chrysophrys auratus	CAURATUSV1.SCAFFOLD.2481	5140	GGGAGTTTGATTATAGTCGTGGGAATTATTGGTCT[G/T]GTTCAACAGCATAGTTACATGTGTAGGCTACTGTA	K
AX-565703979	Affx-1240294497	Chrysophrys auratus	CAURATUSV1.SCAFFOLD.2483	12010	ATTTCTATTTTGAAACACTGAGACTGAGCAAACTT[A/G]CTTCTCTCATGCTAAGTGTACACTGGCTATCACAG	R
AX-565728350	Affx-1240306556	Chrysophrys auratus	CAURATUSV1.SCAFFOLD.2484	501	TTAGCATTAGTCAAATCACTTGATGTTAGTAAGTG[A/G]CTGACATGGATACAATTGAAGGACATAATTGGGAA	R
AX-565704694	Affx-1240294918	Chrysophrys auratus	CAURATUSV1.SCAFFOLD.2486	10748	TGTACAGCTTTGTGTCCTTATATAGACATGCTCAA[G/T]GAGTGACTGGGGATTTGTGTTTTATTTGTATATTC	K
AX-565711698	Affx-1240298348	Chrysophrys auratus	CAURATUSV1.SCAFFOLD.2487	4954	ATCATAAAATGGCTGTAAATATTTTCATAATTTCA[A/C]CAAGCCAACCAACATGTGATGTGTACTATTTTGTT	M
AX-565725549	Affx-1240305238	Chrysophrys auratus	CAURATUSV1.SCAFFOLD.2488	601	ATTTAAAGAACAGTTTGTCTGGACACAAAACCAAC[A/G]AACTGTTCATCTCTGCTGATCCACATGCGACAGTC	R
AX-565725668	Affx-1240305240	Chrysophrys auratus	CAURATUSV1.SCAFFOLD.2488	6857	CCTTTGCAACCTCGCTCACCTTTCGTAACATCTCC[C/T]TTCCTTTTACTTACTTCCTCCTTTCCTTTCCTCAC	Y
AX-565752428	Affx-1240318654	Chrysophrys auratus	CAURATUSV1.SCAFFOLD.2490	4312	ACCATTTTCTTTGAATTCCTCTGAGGCATGTTCCT[C/T]TGAAAAATGAGGATGTCACCAAAGCTCAACCCATA	Y
AX-565736645	Affx-1240310711	Chrysophrys auratus	CAURATUSV1.SCAFFOLD.2491	3878	AACTGAGGATTAAATCATCAGCGATGATACTTCTT[C/T]ATCTAAAATGTTAAGTTTCAGCTTTAAAACACAAA	Y
AX-565751730	Affx-1240318414	Chrysophrys auratus	CAURATUSV1.SCAFFOLD.2494	6892	GTCTCAAACCCTGGTCCTTCTTGTTGTGGAGCAAC[A/G]GCACTGACCACTGCGCCACCAGTTCACCCAATAAT	R
AX-565719077	Affx-1240301957	Chrysophrys auratus	CAURATUSV1.SCAFFOLD.2495	2987	TGTCTGAACATCAACAGGTTCACTGCACACAGGAA[C/T]TACTTAACGCTTATTCAGCAAAGTTTTAATGGAGT	Y
AX-565712006	Affx-1240298403	Chrysophrys auratus	CAURATUSV1.SCAFFOLD.2496	5039	GCTTTATGAAATGCTTTTTTTCTTTTGCAATGTTG[C/T]AAACATTTATAACTACTTACTGATGCCCAGTGAAA	Y
AX-565712009	Affx-1240298405	Chrysophrys auratus	CAURATUSV1.SCAFFOLD.2496	5439	ACATGTATAACTACTCACTGCAAATAGAATCACTG[C/T]ATTAAATACTTTACTAGCCAAATGCAAATTCTTTT	Y
AX-565723784	Affx-1240304351	Chrysophrys auratus	CAURATUSV1.SCAFFOLD.2498	4718	GGAAATGACAGCAACAATATCTTTCAAGTTAAGAA[A/G]GAGAACATCTTGTCATGCATGTTGCATGAACAACA	R
AX-565723786	Affx-1240304352	Chrysophrys auratus	CAURATUSV1.SCAFFOLD.2498	5383	CAAACTACAAATGTTTTGATCCATTTGAGAAAATC[C/T]CTCAAAGGACAGTGAGGACTGTGTCCTCAAATATT	Y
AX-565725327	Affx-1240305119	Chrysophrys auratus	CAURATUSV1.SCAFFOLD.2501	426	TTGAGGTGTGGACTTTTCCACTATGAACATAATTC[C/T]AAAGGATGCTGAAAGAAGTGCCAGAGTCCACCTCT	Y
AX-565725409	Affx-1240305118	Chrysophrys auratus	CAURATUSV1.SCAFFOLD.2501	3562	TTTGGCTAGTTACTTGCACTGAATGTCTAAAACCT[A/G]TAATCTAAAATCTTAATGCACTCCACATAATTAGC	R
AX-565733487	Affx-1240309133	Chrysophrys auratus	CAURATUSV1.SCAFFOLD.2502	745	CTACACAATGCCCCTTTAATGACTTATTCATCAAT[A/C]GTCTTCATGATTTTATTATGAACAAAATAAGAATA	M
AX-565733297	Affx-1240309132	Chrysophrys auratus	CAURATUSV1.SCAFFOLD.2502	5549	AGGAAGTTCACTTTGCGTAGAGAAGGACACTGACA[G/T]GATATAAAAGGAGCATCAACTGTCCTGTTACAAAC	K
AX-565734238	Affx-1240309593	Chrysophrys auratus	CAURATUSV1.SCAFFOLD.2503	3347	GTTTGCAGAGCCTGACACAGCTTGATCCTGTTAAT[A/G]AGCAGGACCATAATATCACAGGTCAGTTTGGTTAT	R
AX-565742538	Affx-1240313672	Chrysophrys auratus	CAURATUSV1.SCAFFOLD.2504	5235	AGGCGCTACTACAGTTATGTCACGTAACGCATCAC[A/G]ATCTGCGTTACCGACATAAGTGAAGCGTTTATCGT	R
AX-565742432	Affx-1240313673	Chrysophrys auratus	CAURATUSV1.SCAFFOLD.2504	5419	TCCTCTGAGCGCACTTCAATTTACATTCATGAATC[A/G]CATCACGTGTTCCTGAATCTGTGGACTAAAATAAA	R
AX-565727473	Affx-1240306230	Chrysophrys auratus	CAURATUSV1.SCAFFOLD.2507	10742	CCAGCTTCACTTTTACTGGACTGTTCCTCACAAAA[C/T]ATTCAGCTTATGGACGCTGCTAACAAGGCTGAACT	Y
AX-565752878	Affx-1240318881	Chrysophrys auratus	CAURATUSV1.SCAFFOLD.2508	3453	CCCAGACTCGCGACTTTACCATCCGCTCATGTCCA[C/T]ATAGTCTCATTACCTTGATCATTTAGTCTCCACAT	Y
AX-565734407	Affx-1240309591	Chrysophrys auratus	CAURATUSV1.SCAFFOLD.2509	607	CAAGAAAAGGTAATGATTTGATCCTCGTTACCGGC[C/T]GAACCTCTGAATCTTTACAGACTGAAGATTAAAAA	Y
AX-565727826	Affx-1240306402	Chrysophrys auratus	CAURATUSV1.SCAFFOLD.2510	3979	CCTAGGTTAAAACCTTTCAAATGAAGTAAAAGCAT[A/G]TTTGTACTCTTTTTGATCTGGGGAATTTGGATTCT	R
AX-565755309	Affx-1240320209	Chrysophrys auratus	CAURATUSV1.SCAFFOLD.2511	597	GCTCAAAATGGAGTCTGACAACAAACTAGCTCAGT[A/G]TGTTGTGTGACTCTCCTCTCTCCTGTCACCTGTTC	R
AX-565755312	Affx-1240320211	Chrysophrys auratus	CAURATUSV1.SCAFFOLD.2511	832	TTTATCAATCAATCATTTGATGAATAAAAAACAGA[A/G]AAATAAAATAAAAATATGCCCAGTATAATTTCCCA	R
AX-565746770	Affx-1240315851	Chrysophrys auratus	CAURATUSV1.SCAFFOLD.2512	1233	TCGATCTGTGCAGCCCTATTTCTGCAACGTATGAC[A/C]ACATTTTGCAAGCTGAACCTTGTCAGATATGAAGC	M
AX-565746899	Affx-1240315854	Chrysophrys auratus	CAURATUSV1.SCAFFOLD.2512	7025	TAGATCAACAGTCAGACATGAGGAAGTAAAGATAT[G/T]ATGTTTAGATATAACTGGTTAAAGTAGCAAATGTT	K
AX-565723320	Affx-1240304121	Chrysophrys auratus	CAURATUSV1.SCAFFOLD.2513	6100	AACATTTGCACACAGGACTCGGTCTCGACTCAATC[C/T]CTAAACTGAAGAGAGTCTAAAGAGGTCTTCGTGTT	Y
AX-565733307	Affx-1240309042	Chrysophrys auratus	CAURATUSV1.SCAFFOLD.2514	169	AACTTTTTTGGCTTCATGCGCCACGAGCAGCTCTA[A/C]AGGAATGACCGGTGAGTCCGTATCCACATATAGAT	M
AX-565733120	Affx-1240309043	Chrysophrys auratus	CAURATUSV1.SCAFFOLD.2514	448	TAAAACTCACTTATGATAAAAATGTTATTAGGCTT[A/G]AAGTAATGTGTGATCGAGCTCCGGAGTGAAACTGC	R
AX-565733122	Affx-1240309044	Chrysophrys auratus	CAURATUSV1.SCAFFOLD.2514	4622	CACCAAGGAATATTGGAGCAAACCAGGCTAAAACA[A/G]CCAATAATATTAGACCTGGGCTAAACTACCAGAGA	R
AX-565709095	Affx-1240297075	Chrysophrys auratus	CAURATUSV1.SCAFFOLD.2515	2833	TAATAAGATTTATTCAGAAAGCCTTAAAATCTAAG[A/G]AACAAATTACAGCAAAGCATCAACACAAACTACAG	R
AX-565709417	Affx-1240297077	Chrysophrys auratus	CAURATUSV1.SCAFFOLD.2515	7427	TGTGGTATAAGTGTGGTGAGTTCAGCCTCTAATGT[C/T]ATTTTATCTTCCTCTCTGTATCACAGCATCTGGAT	Y
AX-565752500	Affx-1240318810	Chrysophrys auratus	CAURATUSV1.SCAFFOLD.2516	6914	TCACCTCCCTGCAGTCTGCAGAATAACCTTCATTA[A/C]CTGTAATTATAATCTTAATCAGCTGGAAGGAGACT	M
AX-565733783	Affx-1240309280	Chrysophrys auratus	CAURATUSV1.SCAFFOLD.2519	192	TGTGTGTGTGTGTGTCTTCTTGATTGTGTCAGGTT[A/G]TACTGAGGTTTGACACTCGCTGTCCTGAGTTTTAA	R
AX-565733601	Affx-1240309281	Chrysophrys auratus	CAURATUSV1.SCAFFOLD.2519	586	TGTGCATTTTGGAGATTCCTTTTTCCCAAATCTTC[C/T]TATCCCGCCGTCCTCGCATGAAACAAACTAAAATG	Y
AX-565733788	Affx-1240309283	Chrysophrys auratus	CAURATUSV1.SCAFFOLD.2519	953	TGACTTCAGCTCCTGAAGGGATTCATGAGTTCACC[A/G]GCAAAAAATGAGGATAAACTTGAATATGAATCGAT	R
AX-565721649	Affx-1240303249	Chrysophrys auratus	CAURATUSV1.SCAFFOLD.2520	684	CAAAAGTAATTAGTTAAACTACTCATTACATTATT[A/C]TTGAGTTACTGGTTTGTTGTAAAGATCATTAAAGA	M
AX-565721647	Affx-1240303248	Chrysophrys auratus	CAURATUSV1.SCAFFOLD.2520	4264	TGATTTGTTTCTCTTTAATTATTATTAATACTTTC[A/C]TTTAATCATAACTTTATTTACCCTCTGATGTAAAG	M
AX-565725459	Affx-1240305141	Chrysophrys auratus	CAURATUSV1.SCAFFOLD.2521	5219	CAAGGGGTACCTGCTTGTAATTTCACCTGGTGGGT[C/T]ATAGTTATATGAAAGGAGTTGGGTTTTATTTATGT	Y
AX-565746519	Affx-1240315730	Chrysophrys auratus	CAURATUSV1.SCAFFOLD.2523	718	CAGGTAAAAACACCTGACTGACTCTTTAAGTTTCC[A/G]CTGTAATGACTGTGTTTGTCCTGCAGGGGGCGCTC	R
AX-565746658	Affx-1240315732	Chrysophrys auratus	CAURATUSV1.SCAFFOLD.2523	948	TTTACAATAAACAATTCATTAATACATTAAAATAG[G/T]TAAAACTGCTATAAACTTCTGTTTTGTGTTTGTTT	K
AX-565738755	Affx-1240311764	Chrysophrys auratus	CAURATUSV1.SCAFFOLD.2525	1713	CACTATCAGGACTCTCAGTTAAGCTATCAAAGTTG[G/T]GCATTACTCTTGATGTTCACACTAGAGGTGTGAAT	K
AX-565738762	Affx-1240311767	Chrysophrys auratus	CAURATUSV1.SCAFFOLD.2525	5982	TCCTCCCACTCCACATTGCCCTGTTTATGGCAGGT[G/T]ATGTGTACCACGACAGCCAGTCCAAATTGCCTGCA	K
AX-565733780	Affx-1240309370	Chrysophrys auratus	CAURATUSV1.SCAFFOLD.2526	3158	ATAAGCTTCGTGGTGGAGGTATAACAGATCCTAAC[C/T]TAATGAGGCTTTGCACTGATATGACATTGAGTTTA	Y
AX-565734114	Affx-1240309447	Chrysophrys auratus	CAURATUSV1.SCAFFOLD.2528	2849	AGTTCTAACATCCTTGTCCTCCTTGGTCATGTCCT[A/C]ACTGAAGCGAAGTTTGTTCTCTCGTAGATAGGTGT	M
AX-565733936	Affx-1240309448	Chrysophrys auratus	CAURATUSV1.SCAFFOLD.2528	5676	GGTCAACACCATCAAGACTGCATTACAAACGATGA[C/T]TAGAGTTCATATCGGGAGAAAATCAATCTTGCACA	Y
AX-565723273	Affx-1240304099	Chrysophrys auratus	CAURATUSV1.SCAFFOLD.2531	3123	TGAATAATAAAATTAAAAACAGCTGAAGTGCATTT[A/G]TCTCTGCACTCTCGTGTTCATGAGGTAGTATACAA	R
AX-565723275	Affx-1240304100	Chrysophrys auratus	CAURATUSV1.SCAFFOLD.2531	4736	GATTATGAGAAAATCAAAAGTTTCTACAACATAGA[G/T]GGTGATCATATGAGCTGTGAGACTACTTTAGGACT	K
AX-565733155	Affx-1240309062	Chrysophrys auratus	CAURATUSV1.SCAFFOLD.2533	415	TATGGAATATAAATAAAGTAAGTCAAGTAACCAGT[A/C]GGGCTAACGCTAACTAAACTAACTAAAGCTTTAAA	M
AX-565733341	Affx-1240309059	Chrysophrys auratus	CAURATUSV1.SCAFFOLD.2533	1042	TCTGAAACCGCAAATTTCAGTTTCTATATGGACTA[A/G]TGAAATTGACCAATATCCCCCAAAATGTTCCTTTC	R
AX-565736614	Affx-1240310780	Chrysophrys auratus	CAURATUSV1.SCAFFOLD.2534	1255	AAAAACCCAAAAGGATGAGAGTAGAACAAGACTAC[A/G]AAAATGGGAAAGTGTCATTTCATGATCCTGATAAT	R
AX-565723413	Affx-1240304169	Chrysophrys auratus	CAURATUSV1.SCAFFOLD.2535	227	CACGTTTGATGTGAATTGAATATATCAGGGGAGAA[G/T]CAAGTTGAAAATTGAATTACTGCCTCTTTTTTAAG	K
AX-565723415	Affx-1240304170	Chrysophrys auratus	CAURATUSV1.SCAFFOLD.2535	7539	ATCACACTGAATGTATCAAATCAATTTGAGGAAGT[A/C]AAAAGTAGCAGAAAATGGAAATACTCAAGTGAAGT	M
AX-565723740	Affx-1240304283	Chrysophrys auratus	CAURATUSV1.SCAFFOLD.2536	10150	TGTTTGTTTACATTTTTATATTTTAAAATCTTCTT[A/C]TTTGCTTTCTTTTTTACAATTTGTACAAAAACTAA	M
AX-565752730	Affx-1240318924	Chrysophrys auratus	CAURATUSV1.SCAFFOLD.2538	5827	TTTAGAAATTCACCAACTTTTTCTGATTACATAAA[G/T]AACTTGAAAAAAACCCAACAGTTTTTAACATTCCG	K
AX-565734391	Affx-1240309583	Chrysophrys auratus	CAURATUSV1.SCAFFOLD.2539	782	AGTTACTAAAAAGTATGTAGTGTGGTGATACAAAG[A/C]TGGTTAAATATCAGCAAAGTTTTAGATGAAGGCTG	M
AX-565751046	Affx-1240318065	Chrysophrys auratus	CAURATUSV1.SCAFFOLD.2540	969	ATGCAGATACATTCAAAGCTAATAAAAGTCAAAAT[C/T]GCCATCAGATAATAAGCGCTGGGTTCTGAGTTCTG	Y
AX-565733182	Affx-1240309076	Chrysophrys auratus	CAURATUSV1.SCAFFOLD.2542	4691	TTACATATCATGGAGTGCAAAAGTCTTTGCAAGAT[G/T]ATGTCCATGTACCTCCGTATTGGCGAGGATGCTTG	K
AX-565721743	Affx-1240303336	Chrysophrys auratus	CAURATUSV1.SCAFFOLD.2543	2992	TTCATTAAAGGTTCAGCCGGGCTGATAACTATAAA[C/T]GTTGAGAGGGGCCAAGATGGCGCCGCTGTAAGACG	Y
AX-565721747	Affx-1240303338	Chrysophrys auratus	CAURATUSV1.SCAFFOLD.2543	3134	ATAGTTTTTGTAACGTTATATAAATTAGTTCTGAG[G/T]TCTGTTGGTGAAACTTTGACCCAATTTGTTTTGTT	K
AX-565725314	Affx-1240305113	Chrysophrys auratus	CAURATUSV1.SCAFFOLD.2544	457	AATAATAACTGCTTGTGCGCACTTTTAACTTTAGT[A/G]AGAACAAATGTTTTATGTGTTTTTGTGGTTGCGTT	R
AX-565725319	Affx-1240305116	Chrysophrys auratus	CAURATUSV1.SCAFFOLD.2544	783	TCTGATGAATTTAGGTCAGGACCTCAGTGTTTAAT[A/G]TCCTCTTCTGTGTCCAAACCACATGTAATCTCATT	R
AX-565725398	Affx-1240305114	Chrysophrys auratus	CAURATUSV1.SCAFFOLD.2544	6753	CAACCACTTTTTCTTTTGTTGTTGTTGTTGTATTA[C/T]ATATTTGATGGTGTAGTTGTAGATAGTGCTGCTTT	Y
AX-565725318	Affx-1240305115	Chrysophrys auratus	CAURATUSV1.SCAFFOLD.2544	6791	ATTTGATGGTGTAGTTGTAGATAGTGCTGCTTTTA[A/G]GCTGTTCAAATAAAACACAGATCTATAAAGACCCA	R
AX-565752688	Affx-1240318783	Chrysophrys auratus	CAURATUSV1.SCAFFOLD.2545	2070	ACATTCAAAATGTCTTCGTAACGGCACAACAGACA[A/G]TCAGTATGTTCGACTCTCTGGATGGTTTTCTCTTA	R
AX-565717308	Affx-1240301067	Chrysophrys auratus	CAURATUSV1.SCAFFOLD.2546	139	TCACTATTAAACTCGAACTGTCAAACACTTCAGGT[A/C]ACATGGTTCTGTTCAGGAAAAGGTCCATACAGTCG	M
AX-565717311	Affx-1240301068	Chrysophrys auratus	CAURATUSV1.SCAFFOLD.2546	1415	TCACATCTCACCAGTTAGGATGCGTCCTGACATTT[A/C]AGTGCTGGAGTTTGTAGAGGATAATTAAAGGACAC	M
AX-565717312	Affx-1240301069	Chrysophrys auratus	CAURATUSV1.SCAFFOLD.2546	4480	ACTTCTCTCCTTCAGTTTAATGTCCACAGAGTTTT[C/T]GTGCTTTTTATAAAAGAATCAGACATTTTCTGAAG	Y
AX-565717315	Affx-1240301070	Chrysophrys auratus	CAURATUSV1.SCAFFOLD.2546	5862	TGCACTTCAGGAGCAGCAGCTCACCTTCAAACACA[A/C]CTGTGTCTGAGAACATCTGTGTCAATTCAGGTTGA	M
AX-565752671	Affx-1240318896	Chrysophrys auratus	CAURATUSV1.SCAFFOLD.2549	596	CAACATGTCATAGAAAAGGTGTAGCATCCTACATG[C/T]TCTCTTCACTGTCTAGTCCTGCCGCCATGAGTCTC	Y
AX-565756972	Affx-1240321049	Chrysophrys auratus	CAURATUSV1.SCAFFOLD.2550	1644	GTCTGAGGAATCACTCGAGTCAGTATCCAAACAGG[A/G]AGCGGCCATCTGTACCCGCCCGGCACCGGGACGAG	R
AX-565757101	Affx-1240321050	Chrysophrys auratus	CAURATUSV1.SCAFFOLD.2550	2289	GAGGAGGAGGAAGGTTTCCCAGAGTCGAGGGTCAC[G/T]TGAACATCATCACACTTCACAGGATTGATTCATGT	K
AX-565756978	Affx-1240321052	Chrysophrys auratus	CAURATUSV1.SCAFFOLD.2550	6143	AGAAAAGATCTGAAGACGCAGCTCAGGTTTAAATC[C/T]ACAAACGAGGCCTCGGCTGTTTGAACAGACTCCTG	Y
AX-565704692	Affx-1240294917	Chrysophrys auratus	CAURATUSV1.SCAFFOLD.2551	4735	CATAAGATAATGTAAGACGGGCTTAACACTTAATG[G/T]AACATATGAGCAAAACTAAAGATAAATCTATTGTT	K
AX-565752382	Affx-1240318630	Chrysophrys auratus	CAURATUSV1.SCAFFOLD.2552	2526	GATTAGAAGACTCGACATTCAACATACCAGAGGTG[C/T]AAGTCAAGAGACATGCAAGCTTTAAGTAGAGCAAC	Y
AX-565752152	Affx-1240318632	Chrysophrys auratus	CAURATUSV1.SCAFFOLD.2552	5435	AAAACAAAAGTGCAGCACAACTGCAATTATACAGA[A/G]AAAAATCCGAAAAGTTGAGACCAAACACATCTTCC	R
AX-565740624	Affx-1240312779	Chrysophrys auratus	CAURATUSV1.SCAFFOLD.2553	906	TGATCACAATCAGATTCTGTGGCCGACTCGTCTCA[C/T]AGAAACATCACGTCATGTTCGTCATGTTCAGAAGC	Y
AX-565740626	Affx-1240312780	Chrysophrys auratus	CAURATUSV1.SCAFFOLD.2553	953	GTCATGTTCGTCATGTTCAGAAGCTGTCAAACATT[C/T]ATAACAGTGACGTCGCTGCAGTTCAGGTCCTGACT	Y
AX-565704675	Affx-1240294908	Chrysophrys auratus	CAURATUSV1.SCAFFOLD.2554	5781	ATAAATCGCACACTGTAGAAAATATGAAGTAGTAT[A/G]AGAACATAAGGAGAGATGGACTGAGTGGAGCTTTA	R
AX-565754637	Affx-1240319880	Chrysophrys auratus	CAURATUSV1.SCAFFOLD.2555	2311	AGGTAATTACACATCCGAGTGGATGAAAATGACAA[A/G]CGGAGTATCCCAGGGCTCCATTCTGGGCTCTCTAC	R
AX-565727784	Affx-1240306383	Chrysophrys auratus	CAURATUSV1.SCAFFOLD.2556	6610	AAAGTGCAACACTTTATTTAACCCTATTAGATGAC[A/G]GACATATAAATGATATCAATTAATGAAATAAGATA	R
AX-565727786	Affx-1240306384	Chrysophrys auratus	CAURATUSV1.SCAFFOLD.2556	7004	GACGAGTTGAGGACGAGACTCCAATAACAACTTTC[G/T]TACAAATGGGAACTTTGAATAAAAAGTTCTTGTCC	K
AX-565725561	Affx-1240305243	Chrysophrys auratus	CAURATUSV1.SCAFFOLD.2557	2265	GAGTGTTATTCAGGTTTCCTTCAGGCTGACATCAT[C/T]GCCCAGCAGCGAGATATTAACAGACTGTAGCTCAT	Y
AX-565756870	Affx-1240320998	Chrysophrys auratus	CAURATUSV1.SCAFFOLD.2559	5558	TTCCGGTTAATTAGACGAGATCTCAAAAAATAAGG[C/T]AGGAAAGAAAATGTACATCTATAATGAATATAAGA	Y
AX-565757051	Affx-1240321000	Chrysophrys auratus	CAURATUSV1.SCAFFOLD.2559	6817	AGCTCTTCTTAGTCCACTAAAAGAGAGAAACTTGT[A/G]TTCTGATGTGTACAGTGGTATTTTTCTCTTTAGTA	R
AX-565721530	Affx-1240303231	Chrysophrys auratus	CAURATUSV1.SCAFFOLD.2560	134	TCTCTGTAGAACAAAGCCGCAAAACAAGAGATAAC[A/G]TGAAATTAAAACAAATAGTTTGGTTCTTTTGAGTT	R
AX-565721534	Affx-1240303233	Chrysophrys auratus	CAURATUSV1.SCAFFOLD.2560	368	TTCATCAGTTTTATTTAGAGCGGTGTCTAATTAAC[A/G]AAATGAGATAAAAACGATTCTTTTGGAGAATAAAA	R
AX-565721536	Affx-1240303234	Chrysophrys auratus	CAURATUSV1.SCAFFOLD.2560	755	GTAACATGTTAAATGTGTTTCTATGTTAAAATGTC[A/G]TAACACGACTCCTTTTTTGTATCTTTTGTTGATCT	R
AX-565725510	Affx-1240305164	Chrysophrys auratus	CAURATUSV1.SCAFFOLD.2561	1519	AAATTGTGCTTTTAATCACACATATGATGTTTGTC[A/C]ATTTAAAAGATACTTTTCTAACTTGAGAAAGTCGC	M
AX-565703942	Affx-1240294460	Chrysophrys auratus	CAURATUSV1.SCAFFOLD.2564	885	TCTGGGAGGTAGAAAATCCAGGACAAAGTTGACAC[A/G]CCTCGACAATGATGGACGGAAAAGCAGTCAAAGTA	R
AX-565703939	Affx-1240294457	Chrysophrys auratus	CAURATUSV1.SCAFFOLD.2564	1169	ACCACTGCCTACATACAGGTCTATCTGCATGCACA[C/T]ATTGCTCTGCAGTCAATTAAAGAGACAGCAGCACT	Y
AX-565704271	Affx-1240294459	Chrysophrys auratus	CAURATUSV1.SCAFFOLD.2564	5848	TCAGTGAGCTCTAATACAGTCATAGGATTTCTTCG[C/T]TGTTGCTCTGCTTCTAAGCAGGATGATCACTTCCA	Y
AX-565752750	Affx-1240318934	Chrysophrys auratus	CAURATUSV1.SCAFFOLD.2565	1853	TAAATAAATAAACAAACTCATGAAATGTGAATAGA[A/G]GAGGTATTTTTACACTTGTGGTTCTTATAAAAGAC	R
AX-565752752	Affx-1240318935	Chrysophrys auratus	CAURATUSV1.SCAFFOLD.2565	1883	ATAGAGGAGGTATTTTTACACTTGTGGTTCTTATA[A/G]AAGACAAAAATACAACCATACACCGTCTGCATTCA	R
AX-565752986	Affx-1240318936	Chrysophrys auratus	CAURATUSV1.SCAFFOLD.2565	2177	GTATGTTTTAATCTCAAGAGAGCAACAAAAAAAGA[C/T]TAGTTAAGGTTTAACAATTACAAAATAGCTAAGTT	Y
AX-565715649	Affx-1240300226	Chrysophrys auratus	CAURATUSV1.SCAFFOLD.2566	4178	TCATGGGACGTTGTAATTACACAGTTTGGCCACTA[C/T]GAGAACTGTTTTTTGGTTTTGGTATTCTGATACAG	Y
AX-565721961	Affx-1240303440	Chrysophrys auratus	CAURATUSV1.SCAFFOLD.2567	7154	CAGAAGCAGTGTTTCTATGTTTGGAATTCACACAT[G/T]GTGACTGGTTTCTTGCAGAGCCCCTAGGGGCGACC	K
AX-565729986	Affx-1240307492	Chrysophrys auratus	CAURATUSV1.SCAFFOLD.2570	346	ACACGAGATGGCGCTTGATTATATTTTGGCAAAAA[A/C]CGGAGGTCTATGCATGACACTAAATTTTACTGGTG	M
AX-565727690	Affx-1240306226	Chrysophrys auratus	CAURATUSV1.SCAFFOLD.2571	5939	TGTGTGTGTGTGCGCGTGCACGAAAGCAAGCCTGC[A/G]TGCAAAAAATCTTTTTGGGCAAATTTCTCAAATCC	R
AX-565727885	Affx-1240306431	Chrysophrys auratus	CAURATUSV1.SCAFFOLD.2573	509	GTCCTTATTAAATTATTGATGTGCTGACATGCAAG[C/T]AGTATTTTGAGCAGTGACATGAAAGTCTGGGATTA	Y
AX-565727880	Affx-1240306428	Chrysophrys auratus	CAURATUSV1.SCAFFOLD.2573	1411	TTCAGCGAAGCGGGTCTGTATCTTTACAAGTTACA[A/G]TCTTTTAGAACAAAACTCCTTCTTTTTGTTTCCGT	R
AX-565728091	Affx-1240306429	Chrysophrys auratus	CAURATUSV1.SCAFFOLD.2573	1996	TTATATTATTGCTGAGAATTAATTGTTTTTCTTGC[A/C]ATTTCTGTTTTAGATGTCAAGTTGTGGTGCCTTAA	M
AX-565723681	Affx-1240304301	Chrysophrys auratus	CAURATUSV1.SCAFFOLD.2574	5484	TTAAAGTGTTTATTATGATGAAGCATATAACTGGA[A/C]ATAAATAACCACAAATGTGGAGTGTGTGAGTCAGT	M
AX-565723777	Affx-1240304302	Chrysophrys auratus	CAURATUSV1.SCAFFOLD.2574	7438	AAAACAGATATGTTTTCAGCATTTGTCAGATGATT[C/T]GATGGCTTTCCAAATCATTTGTTTGGCTTAAGAAA	Y
AX-565723779	Affx-1240304303	Chrysophrys auratus	CAURATUSV1.SCAFFOLD.2574	7570	ACACCAAATTTGCAATTAAGTGGTTTTCACTGGAC[A/G]GTAATGAAAAGAGTAGACACAGCAATAATTTGAGA	R
AX-565711817	Affx-1240298399	Chrysophrys auratus	CAURATUSV1.SCAFFOLD.2575	593	GGTCACATGAGAATTTTCCAAATTCTGACGTTAAA[A/G]TCACAACTTTAATACATTTTTAACATGTGTAACCT	R
AX-565712000	Affx-1240298400	Chrysophrys auratus	CAURATUSV1.SCAFFOLD.2575	6886	CATTCATCTTCCACCAACAACAAACACTGTGCTGG[A/C]ACCAGAAAGTATTCTGGGTTTAGTTGTAGAAGTGG	M
AX-565707112	Affx-1240296088	Chrysophrys auratus	CAURATUSV1.SCAFFOLD.2576	252	AAAATGAGCTGAAGACTCTTCTTTGTTATTAACCA[A/C]CTCTTCAGGCGTCGTCTACTTTTTTAAATTGGCAA	M
AX-565736477	Affx-1240310627	Chrysophrys auratus	CAURATUSV1.SCAFFOLD.2578	2353	TTATGGCGCAGGCCTGACATCTCAGCTGACTTTAG[A/G]ATGTGTCATTCAGACATGATAAAGCTTGTGACTAA	R
AX-565736319	Affx-1240310628	Chrysophrys auratus	CAURATUSV1.SCAFFOLD.2578	4039	TATAAAGTGCTGAAAAGTAGCTCAACCTTAAACTA[C/T]AGCATTAAAATGCAACATACACATTATTGCATCAG	Y
AX-565738329	Affx-1240311631	Chrysophrys auratus	CAURATUSV1.SCAFFOLD.2581	391	ATTATTACTTTTTTTTACTGAACTGAAACTATTTC[A/G]ATTAGAATTTAGACCAGTTTAGAGACTTATCAGCA	R
AX-565738480	Affx-1240311629	Chrysophrys auratus	CAURATUSV1.SCAFFOLD.2581	1201	ATAACCATAATATTGCCTGTGTGTTTTGTGGTTTC[A/C]GTCAGCAGCTCGTGCTTTTTGTTGTCACATGATGT	M
AX-565754809	Affx-1240319961	Chrysophrys auratus	CAURATUSV1.SCAFFOLD.2582	356	TCGTGTGACATGTGAAAATACCTACGCAAATACCA[A/G]TCACAGGTTGTTGGGTTGATGCTAGCCAGTTGGAG	R
AX-565755020	Affx-1240319960	Chrysophrys auratus	CAURATUSV1.SCAFFOLD.2582	2664	GTTCACCTCATCCAAATTTTAAGTCTAAATTGGAC[A/G]TATTGAGAATTTCTGATGGTGACAAGGCAAGAGAG	R
AX-565733573	Affx-1240309175	Chrysophrys auratus	CAURATUSV1.SCAFFOLD.2585	5918	AAGATTTTAAAAAGGTTTTGACTCTTAAGTCACTT[A/G]AGCTTGTCATTTTTCCAATGTGAACATACTACAAA	R
AX-565740586	Affx-1240312762	Chrysophrys auratus	CAURATUSV1.SCAFFOLD.2586	669	TACTTGGTCGCTCTTGTACTACGCTACCTGACTTC[A/C]TCCTTTGCTCCTGTCACGAATAGTACATCCACTAG	M
AX-565751008	Affx-1240317955	Chrysophrys auratus	CAURATUSV1.SCAFFOLD.2587	4732	TTTCTCATAAACATTCACTTTAAGAAAGGCAAACT[G/T]TGTCCCATGACTTCTTGTTTGTAGTTTTTGTTTGT	K
AX-565757062	Affx-1240321011	Chrysophrys auratus	CAURATUSV1.SCAFFOLD.2590	750	CAGTTGTGCAGTGAGATTTAAACATATTTTCAGGA[A/G]TTATGAAACTTTTTATGTAACAATAGCTGCTTGGC	R
AX-565757063	Affx-1240321012	Chrysophrys auratus	CAURATUSV1.SCAFFOLD.2590	791	AAACTTTTTATGTAACAATAGCTGCTTGGCTGCAA[G/T]AATTCTCTACTAATTATGAACAAACTAACATGTAA	K
AX-565733970	Affx-1240309374	Chrysophrys auratus	CAURATUSV1.SCAFFOLD.2591	495	AATGCTGACAAATCAGCAAAAAATACCTTCAGCTC[A/G]GAAATTCTTGCTGAGCAGATCTGCTGAAGTATGAG	R
AX-565733966	Affx-1240309372	Chrysophrys auratus	CAURATUSV1.SCAFFOLD.2591	1981	GTATGCCCAACCCACCGGCCCCTAATGCAAAGACG[A/C]CATTGCTACTGATGATGTTTGACAGTCTTGAAGGG	M
AX-565733786	Affx-1240309373	Chrysophrys auratus	CAURATUSV1.SCAFFOLD.2591	3295	TGGAATGAAAAACAAAACTCACAAAATAGTTTCAA[C/T]GCAAAGAAATCATGACATACATGAAGCACAGGTCT	Y
AX-565705023	Affx-1240294836	Chrysophrys auratus	CAURATUSV1.SCAFFOLD.2596	1999	ACAGAGCTTACAAAGAAGCCAGAGCATTGCTTGAT[C/T]GTCATTATGGAGATGAACTATCGCCACAGCATACA	Y
AX-565728144	Affx-1240306560	Chrysophrys auratus	CAURATUSV1.SCAFFOLD.2598	1863	GAGTTTTAAATGCACAGGTTAAATCCGGCCTTTCC[A/G]GTTTTTCCTCCAAACCCTCTCACACATGATTTGTA	R
AX-565728360	Affx-1240306561	Chrysophrys auratus	CAURATUSV1.SCAFFOLD.2598	2066	AAATCGAAAGCGGAAATCCTCGCCGCTTCCTCCAC[A/G]CTTCAGTTAGTCTGTGCTCCGGTCTTCTTACCAAA	R
AX-565736505	Affx-1240310724	Chrysophrys auratus	CAURATUSV1.SCAFFOLD.2599	1363	GAGAGCGCATTCCAGGCACGATGTCACATGCAGTA[C/T]GCAGTTTAGTTTAATATGACAGAAAACACACTGCT	Y
AX-565736509	Affx-1240310726	Chrysophrys auratus	CAURATUSV1.SCAFFOLD.2599	1778	TGTGGGCTAGATTTGTTTGGCCAATCGTAATAGCA[A/G]CTGACAGGAACTCCACAGTTAATTACAGGAAAAGT	R
AX-565748796	Affx-1240316928	Chrysophrys auratus	CAURATUSV1.SCAFFOLD.2603	701	TTATTATGGTTTGCACCTGAGTTTTCATAAGACCC[A/G]CACTACTCCACCTCTGATTGGTTGACTTTGTTAGT	R
AX-565734325	Affx-1240309638	Chrysophrys auratus	CAURATUSV1.SCAFFOLD.2606	543	CTGACTGTGGAGCATGGCCTTTATTTTGAAGTGGA[C/T]AACAGGAAGTAGTACGCCTCCACACTCGCTGGCTT	Y
AX-565734499	Affx-1240309637	Chrysophrys auratus	CAURATUSV1.SCAFFOLD.2606	5311	GTTAGAGTTGAGAGTGAGCTGTTAAAAATGTCAAC[G/T]TTATATCAATTAGCTGACTGGCACATTGGTCAGGG	K
AX-565734327	Affx-1240309639	Chrysophrys auratus	CAURATUSV1.SCAFFOLD.2606	6312	GTGTGTAGGTGTGTGTACGTGCTTTATTGCAGCAT[A/G]TAAACAGTCTTTCGTGATTGGCCTGTTTCCCCTCA	R
AX-565734631	Affx-1240309706	Chrysophrys auratus	CAURATUSV1.SCAFFOLD.2607	2081	GAAAATGTTCTCTTTTGGTTATGAAAGTGCTGCAG[G/T]TCAAAGTTCTCCACATGACTTCAGGAGGACGTCCC	K
AX-565734468	Affx-1240309708	Chrysophrys auratus	CAURATUSV1.SCAFFOLD.2607	2566	GAAGACAGACTTTTAACAGCAAAGCGCTTCACAAC[A/G]TCACCAACAATAAAAGTATAATAAAACCGAAATGC	R
AX-565734472	Affx-1240309710	Chrysophrys auratus	CAURATUSV1.SCAFFOLD.2607	6665	AAAGATGACGTTATGAAGGTGACATACTTTAAATA[C/T]GTTGTGCACGTTAACTTACTGATGCAATTCAAGAC	Y
AX-565721979	Affx-1240303448	Chrysophrys auratus	CAURATUSV1.SCAFFOLD.2608	2689	TGAGTAACTGTATTGAAATCTCCACATAAAATAAT[A/G]CCAGAAACTACCATAGTTAACTCTCTAAGTCTTTT	R
AX-565722053	Affx-1240303449	Chrysophrys auratus	CAURATUSV1.SCAFFOLD.2608	3014	TCTTTTTCTGAAATTATGGACCTGGATTCCACAAG[C/T]GTTCCAGGTTCCTACTTTAAGGAAGTCATGTGTGA	Y
AX-565721983	Affx-1240303450	Chrysophrys auratus	CAURATUSV1.SCAFFOLD.2608	3806	CCAAGTCCTGCTGGAAAGGGAAATCAATATTGCCA[C/T]ACTGTATGGAGATGTTGATTTCCTTTTCCAGCAGG	Y
AX-565755099	Affx-1240320105	Chrysophrys auratus	CAURATUSV1.SCAFFOLD.2609	10559	AACCACAAATGTAAAACTCTGTGCAGATGCATGTA[C/T]GTTTCCAGAGCAATTTGAATTTCCTGATGCAAAGT	Y
AX-565751266	Affx-1240318082	Chrysophrys auratus	CAURATUSV1.SCAFFOLD.2612	7609	CACAGAGAGAAGCAGCCTTAACTGACATTAGAGAG[C/T]GGGTGAAAAATGTGATCGGGAAACAATTTAAAACA	Y
AX-565751085	Affx-1240318084	Chrysophrys auratus	CAURATUSV1.SCAFFOLD.2612	8762	TGCAACACCACTGTCTGTTGTCGTAAACACAAATT[C/T]CAGCTCTGCAACAATTTGTCCAATGTAATGTAGGT	Y
AX-565725621	Affx-1240305273	Chrysophrys auratus	CAURATUSV1.SCAFFOLD.2616	525	TCAACACTAAGGGCACTGTGGCATTAGAGAAAAGA[A/C]AGTCTGGGAAGAGTTTTGCCATTAATCCTTTAGTA	M
AX-565725739	Affx-1240305275	Chrysophrys auratus	CAURATUSV1.SCAFFOLD.2616	635	TGTTGACAGATCACAATATATTGTGTTGAATATTG[A/G]GTATGGTATTTTGAAAGGGTATCAAACAATCTGCA	R
AX-565725741	Affx-1240305276	Chrysophrys auratus	CAURATUSV1.SCAFFOLD.2616	698	AATCTGCACGTTTGACACATTTTAAAGCATAAATC[A/C]GGGTTGATATCCTTAAACGCTTGAATCTTAATGTG	M
AX-565752723	Affx-1240318921	Chrysophrys auratus	CAURATUSV1.SCAFFOLD.2617	9738	GATGAAAGAAGGAAGAAAATAGATTGAATGGAAAA[A/G]GGAAGGAGAGAAAGAAGAAAAGACAGGATTAACAA	R
AX-565721184	Affx-1240303062	Chrysophrys auratus	CAURATUSV1.SCAFFOLD.2618	862	AAATAGAGTTTTTAAAAAGAAGATTAAAAGAAGAG[A/G]GTGAGAGAGAGCTGTCTCTTGGTTTTGTAGTCCCA	R
AX-565721177	Affx-1240303059	Chrysophrys auratus	CAURATUSV1.SCAFFOLD.2618	1246	TACTCGTAAACAAAAACATATTAGAGACTTTTACT[A/G]GTAATCAGAAAAAACGTATTAGACAAAAGATCTCC	R
AX-565738650	Affx-1240311714	Chrysophrys auratus	CAURATUSV1.SCAFFOLD.2619	4591	CTGTGTAACTTGGTTTTATTATAAATAAAGTTTAT[G/T]AGTTATAATATTATTGGCCACGATCAGAGGAACCT	K
AX-565738652	Affx-1240311715	Chrysophrys auratus	CAURATUSV1.SCAFFOLD.2619	5327	CTTATAAAAATGGACGTTCAGCTGTCGCTTGCTTC[A/G]TCTGAGTTTAATCACACCTTTCTGTGTTTCGGTTT	R
AX-565738654	Affx-1240311716	Chrysophrys auratus	CAURATUSV1.SCAFFOLD.2619	6624	TACTTTAATAAAGTATGTCTGTGTTTTTAATATTT[C/T]TTCATGAGTTGTCTCCATCTTAGTTTCAGAGGTCA	Y
AX-565751870	Affx-1240318484	Chrysophrys auratus	CAURATUSV1.SCAFFOLD.2620	5478	GCTTGTACAGTACATAAAGTACAAGGCATTACAGT[A/G]GATCAAGCGGTAGTGTCGCTTGAAAGAATTTTTGC	R
AX-565751872	Affx-1240318485	Chrysophrys auratus	CAURATUSV1.SCAFFOLD.2620	5565	GTAGGTTTGAGTCGGGTGAGAAATTTGTCAGGGTT[A/G]GTGATTAGGGATTTTAAGGAGAGAGCCATCTATTG	R
AX-565752094	Affx-1240318486	Chrysophrys auratus	CAURATUSV1.SCAFFOLD.2620	5595	GGGTTGGTGATTAGGGATTTTAAGGAGAGAGCCAT[A/C]TATTGTAAGGATACAATTAAAGATGCAATTGAAAA	M
AX-565752095	Affx-1240318487	Chrysophrys auratus	CAURATUSV1.SCAFFOLD.2620	6153	ACAATTGCTGTCATGGGAGATTTCAATGACGACAT[G/T]TTGAAATCATCGTCAGTTGCCAAATTCATGACAAA	K
AX-565752427	Affx-1240318772	Chrysophrys auratus	CAURATUSV1.SCAFFOLD.2621	5368	GCATGGGACAAATCTAAATTACCACAAATGAGCAT[A/G]TAGTTAATGCGATAAAAGGGGCGATTTTTGTTACT	R
AX-565757097	Affx-1240321046	Chrysophrys auratus	CAURATUSV1.SCAFFOLD.2623	1928	GAATAATGTAATTAGCTGACATGACAGAAGATAAC[A/G]AGGTAAAACAATATAACATGTCTGTTCAGACAGTG	R
AX-565705129	Affx-1240295130	Chrysophrys auratus	CAURATUSV1.SCAFFOLD.2627	3214	AGAGGGAGGATGTAGGCTAAATAAAGTAAATGAAA[A/C]ATTTAAACAAACAAATTGTTCCAAACTTTAGTATT	M
AX-565733845	Affx-1240309403	Chrysophrys auratus	CAURATUSV1.SCAFFOLD.2629	156	TGTTAATCTAGGGCTCAGAGTTTAGGAGTAAATTA[A/G]AAGACCTTGGCATTGAAATGAAAGGTAAAAAGACC	R
AX-565733851	Affx-1240309406	Chrysophrys auratus	CAURATUSV1.SCAFFOLD.2629	6454	TTGTCCAATACCTGTGGCTATGACATATTAATTTT[A/G]AAAATTATTATTATTTATTGTTTTAACAGAATATA	R
AX-565751063	Affx-1240318073	Chrysophrys auratus	CAURATUSV1.SCAFFOLD.2630	3445	TCATGCATCTGCTGACATTTTTTCTTCCAAACACT[A/G]TATATCTGCTTATATTTGGCTGCTTGCAGGTCAGT	R
AX-565740499	Affx-1240312719	Chrysophrys auratus	CAURATUSV1.SCAFFOLD.2631	6682	GAGCCTCTTGGTGCTGGAAAGACAAAAATAAAAGC[A/G]ACCTGTGAATCTCCTGAAAACAAACGTATTTCATC	R
AX-565752181	Affx-1240318647	Chrysophrys auratus	CAURATUSV1.SCAFFOLD.2633	2190	AAAGAAATTCATCAAAGACAATAACATCTGCTATC[A/G]TTGCCTTGCATCCACCAGTCATCAGGCAAAAGATT	R
AX-565740446	Affx-1240312693	Chrysophrys auratus	CAURATUSV1.SCAFFOLD.2635	359	GTAAGGCGTTGGGCGGCATTTAATAACTGTCAACA[A/C]CTCACAGCTGAGATATAACTCAGACTAAGTGCTGC	M
AX-565740450	Affx-1240312695	Chrysophrys auratus	CAURATUSV1.SCAFFOLD.2635	554	CGTGAATGGAATTTGGTTCCCGAACTATAAACAAC[A/G]CAAACAAAGCAGTAGCTTCTTTGTGAGCTCCAAAC	R
AX-565740449	Affx-1240312694	Chrysophrys auratus	CAURATUSV1.SCAFFOLD.2635	4394	CCGTACCTCATTCTGGATACGACTTTGACCGAGAA[A/G]CAAAACCACCAGTGATGACTCTGTGTTTATAGATG	R
AX-565707402	Affx-1240296060	Chrysophrys auratus	CAURATUSV1.SCAFFOLD.2637	5499	TGCAAGGCAACTAGTGCATCTGCTTGATTATGACA[A/C]TGTTAACTCTTTTTCGAAAACATGATCAATGCCAA	M
AX-565733996	Affx-1240309387	Chrysophrys auratus	CAURATUSV1.SCAFFOLD.2639	124	CTATTTGTCAGACATCTAAGAGTCGGCTGCAGACT[A/G]GTAACGTTGAATCTGCTGTACAAAAACTCTCCAGC	R
AX-565751365	Affx-1240318225	Chrysophrys auratus	CAURATUSV1.SCAFFOLD.2642	5228	TGGGAATGAGTCTCATAAATAAACTATCTCACAAA[G/T]AAGACCTGTCAACATGTCAACATGTCCAGGTAGAG	K
AX-565727878	Affx-1240306427	Chrysophrys auratus	CAURATUSV1.SCAFFOLD.2643	5793	TAAAAACATGTAATCCCAATTCGGGAGCAGATATA[A/C]ATATAGTTAATGCGATTTTTTTTTTTTTTTACTTT	M
AX-565740706	Affx-1240312819	Chrysophrys auratus	CAURATUSV1.SCAFFOLD.2644	2372	CATGAGGCAATGCAGTTGTAAGGGTAGACTGATTT[A/G]AAACATCTGCATTGCATTAACACATGGTAATAACA	R
AX-565740868	Affx-1240312821	Chrysophrys auratus	CAURATUSV1.SCAFFOLD.2644	2572	GTAGCTACAGTATATCATGCGAATTCATCCCATAT[A/G]AAATAGGTCTTTGTCCCCACTGCTTTCTGACTGTT	R
AX-565730175	Affx-1240307462	Chrysophrys auratus	CAURATUSV1.SCAFFOLD.2645	323	TACGGGAAATGTGTTTTCACCAGCAGTAACTAAAC[A/G]TGACTCCTGAAAAAGATGAAAGTGAACACGATGAA	R
AX-565729928	Affx-1240307460	Chrysophrys auratus	CAURATUSV1.SCAFFOLD.2645	2068	TTTTGTACATTCTCTACACTGTTCCAAAAAGGATA[A/C]ATCCCACCAACTCATGTTGTGAGTACATGTCATCT	M
AX-565721234	Affx-1240303086	Chrysophrys auratus	CAURATUSV1.SCAFFOLD.2646	5501	AGAGCTGATCAACAGAAGAGAAACGATCAGACTGT[A/C]GATTGATCTTCAGTCTCAGCTCTTCTGTGTTCAGT	M
AX-565721357	Affx-1240303101	Chrysophrys auratus	CAURATUSV1.SCAFFOLD.2647	235	ATTTGGAGTCTACTGTCGGGCTGAGGGTATGGGAG[G/T]GGGTTTCTGAAACTCTTTTTACTCACATTTCAGTG	K
AX-565751433	Affx-1240318262	Chrysophrys auratus	CAURATUSV1.SCAFFOLD.2648	591	CATGCCTCCCTTAATAAAAGGACAACAAAACATCA[A/C]ATTTATTTTCGGTCAATTAAATATATAGTAAACAA	M
AX-565751434	Affx-1240318263	Chrysophrys auratus	CAURATUSV1.SCAFFOLD.2648	924	ACAAAGACTGAAAGCAGAAAAAGACTGGATTACCA[A/G]ATTGAAAACTCTTGTGCCCTGCGGCCTAAATGAGG	R
AX-565751431	Affx-1240318261	Chrysophrys auratus	CAURATUSV1.SCAFFOLD.2648	4430	TGGCCTCTGCCATTACTCCATCTCTGATGCCTAAT[C/T]CTAACCGTCTCTTGAGTCCTGGGCCAGCCAAGAAC	Y
AX-565723750	Affx-1240304288	Chrysophrys auratus	CAURATUSV1.SCAFFOLD.2661	488	ACAATATCAAGTTTATAAAATGACATGCAGTGTCA[A/G]CTTCAAAAGAAACCTGATTATAATGATTGTGTAGG	R
AX-565723655	Affx-1240304289	Chrysophrys auratus	CAURATUSV1.SCAFFOLD.2661	5066	TTTCATTCTGTGAGTGGCGAATGTAAGATGGGAGA[A/C]AATGATAAAACGTGACTCAGTGTCCCACTGAGCAG	M
AX-565740641	Affx-1240312787	Chrysophrys auratus	CAURATUSV1.SCAFFOLD.2664	3922	CAAAGAGCTAAAGAGGAAAATTGGAAAACTCAACG[C/T]ACTTTGATCCTGAGATTGTGAACAGCTTTATGAAT	Y
AX-565721877	Affx-1240303361	Chrysophrys auratus	CAURATUSV1.SCAFFOLD.2665	4069	ATACTGTGTTAATCTGTAGCAGCCTCTCCTTGAGA[C/T]GCATTTCATGAGGTTACAACATGTGAAACTAATGT	Y
AX-565728188	Affx-1240306475	Chrysophrys auratus	CAURATUSV1.SCAFFOLD.2666	5129	TTAAAATATCTGTTTTTATATACAGTTTAATCTTC[C/T]AGAACTAATACATCTGTAATTAATGAGCATTATAA	Y
AX-565727978	Affx-1240306478	Chrysophrys auratus	CAURATUSV1.SCAFFOLD.2666	6211	AAACGTTTCATGACATGATTAATGCTTCATCATAT[C/T]ACAATAGTCATGGTTGGTTTCATAATTTTCCCCA	Y
AX-565746559	Affx-1240315681	Chrysophrys auratus	CAURATUSV1.SCAFFOLD.2668	606	CAGTAACATAATCACGGAGGTGATGACGTGTTAAA[A/G]TCAATCAGACTCCATTTAACTCGTTCATGGTCGGG	R
AX-565746306	Affx-1240315629	Chrysophrys auratus	CAURATUSV1.SCAFFOLD.2669	1176	AGGCAGATACATGTTTCTATTCTTCCTGTGAGCAT[A/G]TACCAGAACCTCTTTCCTACATGTGAACTTGCTAA	R
AX-565746453	Affx-1240315631	Chrysophrys auratus	CAURATUSV1.SCAFFOLD.2669	1253	TGTGACTCTGTGCACATACTCAAAAGAGAAAATAC[A/C]AGTTATTGGGCAATTAAATGCCACAGTAACTCATG	M
AX-565746311	Affx-1240315632	Chrysophrys auratus	CAURATUSV1.SCAFFOLD.2669	4405	ATGTGTGTTGACCTAAGAGAGCCGAACAAATCAAT[C/T]ATCTGCGACTGCTACCCCTTACCACACATGGACGA	Y
AX-565754874	Affx-1240319993	Chrysophrys auratus	CAURATUSV1.SCAFFOLD.2671	3377	AACACATTTTACAAACGGTACATTAAAAATCCAAC[C/T]GGTGAAAACAAAGATAAATATACTAAATACAGAAA	Y
AX-565721337	Affx-1240303137	Chrysophrys auratus	CAURATUSV1.SCAFFOLD.2675	307	CATCGAACATGTATAGGAAAGTTTCATAAGTCTCA[A/G]TAATCCCAAGTAGTTACAATATGATGAATTGAACA	R
AX-565721425	Affx-1240303136	Chrysophrys auratus	CAURATUSV1.SCAFFOLD.2675	2976	TATATTATTGCTTTTCTGTGTGCTTACTTCAGCTG[C/T]TAATGTTTCATTTCTCTTTTATATAAAAACACCAG	Y
AX-565721342	Affx-1240303139	Chrysophrys auratus	CAURATUSV1.SCAFFOLD.2675	3988	TTTTTGACCTTTCATCTGTAAAAGGGCACTATCAC[A/G]CTAACCCGTATGGTGTTAAACTGAAGTGATATTTC	R
AX-565736539	Affx-1240310657	Chrysophrys auratus	CAURATUSV1.SCAFFOLD.2676	161	AGTATGTAATGTGCTACAATTGACATGTCAGTGGA[A/C]TAAAAAGTTCAGACAGTGGATCCTTATTCTCAAAA	M
AX-565736541	Affx-1240310658	Chrysophrys auratus	CAURATUSV1.SCAFFOLD.2676	293	AACAGATCTTTGGAACAGCACACCTTGTTTTGAAA[C/T]TACATAATGTCTCAGCTTTGCTGTCTGTGTCGACT	Y
AX-565736524	Affx-1240310734	Chrysophrys auratus	CAURATUSV1.SCAFFOLD.2677	3480	AACAAAAAATGAGGTAAAGACGACATTAAGATGAC[C/T]AAATGTTGTTTTCACTGGGTTCCAACAGGTTCCAC	Y
AX-565736696	Affx-1240310736	Chrysophrys auratus	CAURATUSV1.SCAFFOLD.2677	4840	GAGCCCACCAGTGCCAGGCTTTGAGGCCAACTTTC[A/G]TAGTGGCCAATCTGTATTATTACATCGTCACATGA	R
AX-565740761	Affx-1240312769	Chrysophrys auratus	CAURATUSV1.SCAFFOLD.2679	1564	CTGGATAGCTCTCATAATAAAAGAGAAATGTCCCA[A/C]ACTTCAACCCACTAAAGCCACAGTACAAGATCAAA	M
AX-565733303	Affx-1240309040	Chrysophrys auratus	CAURATUSV1.SCAFFOLD.2680	2028	TGTCAGCCCACCACTACACCAACTTTGAATATCTC[A/C]TCTAGGATCTTAATCTTATCTGTAATTGGGACAAA	M
AX-565733117	Affx-1240309041	Chrysophrys auratus	CAURATUSV1.SCAFFOLD.2680	4997	TTTCAATTATTGATTGCTTTCAGGATGTGAAGAGA[C/T]TTTCTACAAATATAACAAAAAAATGCTTTTAGAAT	Y
AX-565728106	Affx-1240306436	Chrysophrys auratus	CAURATUSV1.SCAFFOLD.2684	1069	TTTCAAGCACCCGTACGAACCCTGCTTATATGGCT[C/T]GTACAGAACCTGTGGACAGTCTTGGTCTAAAGCTT	Y
AX-565721499	Affx-1240303216	Chrysophrys auratus	CAURATUSV1.SCAFFOLD.2688	3159	AGTACGAGTAGTAAATTATAGCACATGGTTAAGAT[G/T]AGGAAAAGTTTGGTGTTGAGTCGTAGTAGTAAAAA	K
AX-565721592	Affx-1240303219	Chrysophrys auratus	CAURATUSV1.SCAFFOLD.2688	5450	TGCCGGTCCATCAGGAAGTGGCCTAATGATTTGTC[A/C]GATTTCCTACTTTTATTTGACACGCAACCTGAAAC	M
AX-565733261	Affx-1240309114	Chrysophrys auratus	CAURATUSV1.SCAFFOLD.2689	1532	ACTTATCGAACCTGTATACGTCAGAACCTGTTGAC[A/G]AGCATTAAGAATATGCAGAAATAGCCAATGTTGTC	R
AX-565733453	Affx-1240309116	Chrysophrys auratus	CAURATUSV1.SCAFFOLD.2689	2932	CGTAAATATCGCAACGCTGACCTCTTCAAGAAGGC[A/G]GTTGGCAGTCATTACGTTAATCTGAGTTTGCACGG	R
AX-565733267	Affx-1240309117	Chrysophrys auratus	CAURATUSV1.SCAFFOLD.2689	3091	TCCACGCAGCCTTCTTGCATTTGTATTTTTCCATA[A/G]ACATTCACACATAAATCTCTGATCACCTCCCTTTT	R
AX-565725754	Affx-1240305282	Chrysophrys auratus	CAURATUSV1.SCAFFOLD.2690	5342	GATTCGTCAGCTCTCGATGCACTAAGCTGATGTAT[A/G]TGGTTGCATCTTAAAAAAAAACATGACTCATAGAC	R
AX-565725756	Affx-1240305283	Chrysophrys auratus	CAURATUSV1.SCAFFOLD.2690	5761	GACGAGGAAGATGGAGGACTTTATTCATTTGAGTA[G/T]TTGTCTGCAAACACTTTTTGCACTCTATATATTTT	K
AX-565715253	Affx-1240300119	Chrysophrys auratus	CAURATUSV1.SCAFFOLD.2695	3320	TAAAGAGTAGTTGTGACTATTGACTTCATAACTGC[A/C]AGAATGTATAGGTCACTTGAGAACTCTGAAGGAAG	M
AX-565715439	Affx-1240300120	Chrysophrys auratus	CAURATUSV1.SCAFFOLD.2695	5088	TGCAGCTCTAACCATAGTGCTGCTGTAAGTACAAA[A/G]ATTTTAATGTGATACAACAAAAGCATTTTGATAAG	R
AX-565715441	Affx-1240300121	Chrysophrys auratus	CAURATUSV1.SCAFFOLD.2695	5688	TCACACTAAAACCAAAATGATGACTGAACCTCTCT[A/G]AACTTTTATCCACTTGTGTCTCCTGTTTGATTTCA	R
AX-565733545	Affx-1240309162	Chrysophrys auratus	CAURATUSV1.SCAFFOLD.2700	975	TAGACTTGACTTGACAGCTATCTATTGGGAATAAG[C/T]AACACTAACTATACATTATAAACTATGTCAGGAAG	Y
AX-565755149	Affx-1240320023	Chrysophrys auratus	CAURATUSV1.SCAFFOLD.2702	1284	CCGAGGGGGTGGTCTCTGTATTTACATCAACAACA[A/G]CTGGTGTATAAATGCTAAGTTTGTCTCAAGCCATT	R
AX-565728147	Affx-1240306456	Chrysophrys auratus	CAURATUSV1.SCAFFOLD.2706	3900	TGACTTGTTTCTCCTTCCTGTGATTGGCTGTCTGT[C/T]TGTATGTTGTGCTGTTCTGTGTGAACACTTTAAAC	Y
AX-565728149	Affx-1240306457	Chrysophrys auratus	CAURATUSV1.SCAFFOLD.2706	5036	TCTACTGATCAATATCATCTATAATCTACTGATCA[A/G]TATCATCAATAATCTACTACAACAACACAGCAACA	R
AX-565721605	Affx-1240303268	Chrysophrys auratus	CAURATUSV1.SCAFFOLD.2708	402	AGGGTTTCTAGTTTGTTGAGCAGATTATTTTGGGC[C/T]GAATCCAGAGTGGTTCATATGATTTCAGTGTTTCC	Y
AX-565736877	Affx-1240310826	Chrysophrys auratus	CAURATUSV1.SCAFFOLD.2711	4934	TTAGTTTTGCGAGCAGCAGGTCTCTCCAGGTCGTT[G/T]CTATGCTGGTTGCTATGTACCCTGCTATGCGTAGG	K
AX-565736739	Affx-1240310758	Chrysophrys auratus	CAURATUSV1.SCAFFOLD.2712	4811	ATTCCAGTAGTTTGTTATCTGGAGATCTCGACTGA[A/G]TGATCTCGTTATATCAAGAAAACAAATATAATTTA	R
AX-565728227	Affx-1240306604	Chrysophrys auratus	CAURATUSV1.SCAFFOLD.2713	3364	TCAGCTCTTGTTTCTGACTTTTATCTGCACAAAGT[G/T]AGTGTGAATAAGGAAATAAAGAGCTATAATGAGTT	K
AX-565728228	Affx-1240306605	Chrysophrys auratus	CAURATUSV1.SCAFFOLD.2713	4075	GATCCCAGAAGCTTTAAATATTATCTGATATGAAC[A/G]TTCCCAAAAGTAACACAAGCTTTACCTCAAAGTTT	R
AX-565752751	Affx-1240318817	Chrysophrys auratus	CAURATUSV1.SCAFFOLD.2718	4436	GTGATATAACTTTAAAACATTGTCTGTGAACATCT[A/G]CTGCTTGAGTTGCATTGATAGATTACCATTAGCAA	R
AX-565752754	Affx-1240318818	Chrysophrys auratus	CAURATUSV1.SCAFFOLD.2718	4942	CAGTCCTGATTTGATTCTGCTGGGGGACGTTCCAG[C/T]GCATAGAGTCTACCACCTTAATAATGCAGGATAAG	Y
AX-565723041	Affx-1240303942	Chrysophrys auratus	CAURATUSV1.SCAFFOLD.2720	2829	CATCTACAGTCTGTCTTTAGTCTTACAATACTCCT[C/T]TATCTTTATGGTCCTGCTGTCCAACAGCTTTGATG	Y
AX-565705345	Affx-1240295000	Chrysophrys auratus	CAURATUSV1.SCAFFOLD.2721	2158	ATTATCAAAAGCTTCAAATTTTGTTGAAGGTTGTG[A/G]GTGTCGCAGCATGGTGATTTTTGATGATTCACCAT	R
AX-565704863	Affx-1240295002	Chrysophrys auratus	CAURATUSV1.SCAFFOLD.2721	2706	TATAGATTTATCTGTGCATTCATCTTTTCCAGACT[A/G]CTCTACTCCTCCCACTGTCAAGAGATAGTCTTCCT	R
AX-565721293	Affx-1240303116	Chrysophrys auratus	CAURATUSV1.SCAFFOLD.2722	1626	TTTTCCTTTCCTGTACTCCACAATAAAGTCAAAAC[A/G]TTGCAACCTCAGTGACCATCTAAGCAAGCGACTTG	R
AX-565721295	Affx-1240303117	Chrysophrys auratus	CAURATUSV1.SCAFFOLD.2722	1692	ACTTGTTGTTTTTGTTGATGATAGGACCCACTTTA[A/G]GGCTGAGTGATCGGTAATGACAGTAAATAGCTTAG	R
AX-565721760	Affx-1240303302	Chrysophrys auratus	CAURATUSV1.SCAFFOLD.2723	6117	AGAGCAAGTTCACTTAATCAAGTAAAGGCATCACA[C/T]GCCATATTGGTGTACGACAGGGCTGTAATTTGAAT	Y
AX-565721676	Affx-1240303303	Chrysophrys auratus	CAURATUSV1.SCAFFOLD.2723	6329	ACTAAACTTAACAAACTGGCATTATTATTACCACC[A/G]GTTCCACAGTGTAATGCAGTTTTGAGTGTGGTTTG	R
AX-565721766	Affx-1240303304	Chrysophrys auratus	CAURATUSV1.SCAFFOLD.2723	6393	TGGTTTGTCCACATGATGTTGCCGTACCTCAGCAG[G/T]GATTGTATTTCGTTACTTTTAATGTATTAAACGTG	K
AX-565721768	Affx-1240303305	Chrysophrys auratus	CAURATUSV1.SCAFFOLD.2723	6551	GGTTCATTACTGTGAGAAATGCTGGTTACTTTTAA[C/T]GTTTCTTATTTCTGACATGCAGCAAAATCAACACT	Y
AX-565746406	Affx-1240315608	Chrysophrys auratus	CAURATUSV1.SCAFFOLD.2727	4082	ACAGTTGCTAGGTAGGTAAACATCCTGTGATTAGA[C/T]GGTATATATAGTCACTGCAAATGCAGAAGCACTTA	Y
AX-565721935	Affx-1240303427	Chrysophrys auratus	CAURATUSV1.SCAFFOLD.2728	1499	CTGAATTTGAAAACATAACAGACATAGAGAAACTC[A/C]CATATTTACTTGGGGAAATGCCTAAATGTGAGAGC	M
AX-565721939	Affx-1240303429	Chrysophrys auratus	CAURATUSV1.SCAFFOLD.2728	4574	ATCAGTTACTGTATTTCAGATAGGTTAATAATATC[A/G]AAGAAAAAGTATTGTCTTAATCCATTGTCCAGAAA	R
AX-565725586	Affx-1240305200	Chrysophrys auratus	CAURATUSV1.SCAFFOLD.2730	149	GGCATTAAAAGACACTAAACACCGAGCTGTCAACA[G/T]TTTTCACAGTCTGAATTATAGTTTAAAGGCACCTG	K
AX-565725485	Affx-1240305203	Chrysophrys auratus	CAURATUSV1.SCAFFOLD.2730	214	CACCTGAGTATTTTAGGCCAACTGGTACTTGACAG[A/G]GCTGAAAAACATAACATACATCAGAGGGTGTAGTC	R
AX-565720845	Affx-1240302897	Chrysophrys auratus	CAURATUSV1.SCAFFOLD.2736	4762	TGAAGCAATGAGGTTGTTGAGTATTACAGACATTT[A/C]TAATAAAAAGATTTGTTAAACAAACGTGGTCAAAG	M
AX-565720848	Affx-1240302898	Chrysophrys auratus	CAURATUSV1.SCAFFOLD.2736	4891	CTCTTCGCCTCTATTTCTTAACTACTAATGACATC[A/G]ATGCAAGCTCTAAGTGTATCAGTACATGCTACAGA	R
AX-565720852	Affx-1240302900	Chrysophrys auratus	CAURATUSV1.SCAFFOLD.2736	5605	ACATTTTAGGCATAACGCTGTTGTTAAATCATAAC[A/G]CCAGTTCTCAAAAAGACTGACGATCCTTATTGAAA	R
AX-565734392	Affx-1240309670	Chrysophrys auratus	CAURATUSV1.SCAFFOLD.2741	3223	CGCTGTTTTGTTTGGCGCAGGTGTCACTATATGCT[A/G]TCGGGATTTTACCATTATTTTGCAAGGTTTTCTTG	R
AX-565734566	Affx-1240309671	Chrysophrys auratus	CAURATUSV1.SCAFFOLD.2741	3301	ACCAACCAGGGACCATCTTAATTTTACCAACACTC[A/G]AATTGATTGGGAGCAAAAATGTCCTTGAAAAAATT	R
AX-565709649	Affx-1240297194	Chrysophrys auratus	CAURATUSV1.SCAFFOLD.2743	3930	GCTCCACTGTGTTCACCAGCTAGTCTCTAACTGTC[G/T]GTCTGTGTTTGGATACCGAACAGGTAGTGTTCAGT	K
AX-565709344	Affx-1240297195	Chrysophrys auratus	CAURATUSV1.SCAFFOLD.2743	4090	ATGAGCTGAAACTCAATGTAAAGCTCCATAAAGCT[G/T]AGGAAAGCAGCAGATTCAGCTGGTAATTCTCTGTA	K
AX-565709653	Affx-1240297196	Chrysophrys auratus	CAURATUSV1.SCAFFOLD.2743	4142	CAGCTGGTAATTCTCTGTAGGCTCATCATTACGAC[G/T]GACTCCTTTCACATTGACACGTTATTTTCACATTG	K
AX-565738851	Affx-1240311810	Chrysophrys auratus	CAURATUSV1.SCAFFOLD.2745	821	AACCTCTGAATTCTGGCCCCTTACCTATAAGTAGC[A/C]AATCCTATGGCATTTAATTCAGTAATCATTCGGAC	M
AX-565725784	Affx-1240305296	Chrysophrys auratus	CAURATUSV1.SCAFFOLD.2747	702	GCTGCGAGGCTGCGTGAAGCCGTGTACGATCAACA[A/C]GGAGATTAACTACGAAGAAACATTTCCAACCTGGC	M
AX-565725776	Affx-1240305293	Chrysophrys auratus	CAURATUSV1.SCAFFOLD.2747	3945	CCAATTTTAATTTGTCCTTGTGAGGAAAAAAAGTG[A/C]GGCTCAAATTATCTGAAATGTAAGATAAACAAGAG	M
AX-565715576	Affx-1240300189	Chrysophrys auratus	CAURATUSV1.SCAFFOLD.2751	812	CGTGGTGTCCACAGTGGTTAACATCTGGAGCAGAC[A/G]GCTCATTTCCCTCTTCTGAAGCAGCTATAAAGTCA	R
AX-565746363	Affx-1240315651	Chrysophrys auratus	CAURATUSV1.SCAFFOLD.2752	203	CTATAAACTGTGATAAGCCATATAACACTGCTGAA[A/G]ACACTGATCAGCCTGTAAATGGGATTATAAACTGC	R
AX-565746509	Affx-1240315652	Chrysophrys auratus	CAURATUSV1.SCAFFOLD.2752	6065	TATCTGCCCCTTAAAGACTTTGAAACAGTCATACA[C/T]GCATTTGTAACGACTCGACTAGATTACTGCAACGC	Y
AX-565746368	Affx-1240315653	Chrysophrys auratus	CAURATUSV1.SCAFFOLD.2752	6099	ACGCATTTGTAACGACTCGACTAGATTACTGCAAC[G/T]CTTTGTATGTGGGTCTGAATCAGTCGTCTCTTAAT	K
AX-565746370	Affx-1240315654	Chrysophrys auratus	CAURATUSV1.SCAFFOLD.2752	6436	GCTAAAAACCTTCTTTTTCTCACTGGCTTTTAACT[C/T]TAGTTAGACATGGACATCTTACCTCCACATACTGT	Y
AX-565733860	Affx-1240309318	Chrysophrys auratus	CAURATUSV1.SCAFFOLD.2753	778	ACTAAATACTTACTTACTCACCTACCATCTCAGCT[A/C]TGTGTATACTTGAATATATAATTTTGTTGGTATTG	M
AX-565733854	Affx-1240309315	Chrysophrys auratus	CAURATUSV1.SCAFFOLD.2753	1519	TATTAGCCCACACACACACCGGACCCTTGAAAGTT[C/T]GGAATGACGGACCTTCCAAAATTTTCGGAATGGCG	Y
AX-565733669	Affx-1240309316	Chrysophrys auratus	CAURATUSV1.SCAFFOLD.2753	2345	CAAGATTTTGCAGAAAAAGACATATTTTTCAAAAG[C/T]TGAAATGGCAGAAAAGTACAGCTATTGGTAGTAGT	Y
AX-565733858	Affx-1240309317	Chrysophrys auratus	CAURATUSV1.SCAFFOLD.2753	2986	CCTTTAAGGATTTTATGGCAATATGGTATGAATAC[C/T]ACTGTCAAATGCATGTACTAAGAGCAGAGATTTTG	Y
AX-565727655	Affx-1240306320	Chrysophrys auratus	CAURATUSV1.SCAFFOLD.2754	1880	GAAAAATGAGATGGAGGAAAGCTACTCCACACAAT[C/T]CTTCACAAACCACATAAAACACAAAAAAAAAAACA	Y
AX-565727658	Affx-1240306322	Chrysophrys auratus	CAURATUSV1.SCAFFOLD.2754	2696	ATTGAGAGTTAATGGATTTATATGCAATGAAGTAT[C/T]GACAAATATATTATAATACATATGTCAAGCTGCAG	Y
AX-565746635	Affx-1240315720	Chrysophrys auratus	CAURATUSV1.SCAFFOLD.2756	587	TACAAATATCACTACAGCTTCATATCAATTGAAGC[A/G]AACACTGATTGAATTCCAGATCTCTGTCAAAAGGT	R
AX-565711858	Affx-1240298327	Chrysophrys auratus	CAURATUSV1.SCAFFOLD.2757	117	GGTTCTTTGTTAAAGTGGACGGTCCCGTCCAGATT[C/T]TGTTGATACCAAACAGGTATTCTTCCCTGAAGACT	Y
AX-565711653	Affx-1240298328	Chrysophrys auratus	CAURATUSV1.SCAFFOLD.2757	390	CAAATAACATAATGAATCTCCAGAACAACTAAATG[G/T]ACGTTGAGCTGAGCTGTTTTTCAACTTCTGTTTCC	K
AX-565721517	Affx-1240303182	Chrysophrys auratus	CAURATUSV1.SCAFFOLD.2758	3084	CACGTTAGCCCGTTATTGATGTTCTTTCATTGATC[A/G]CTCATTTGTGCACCTGTTCTTACAAACAGGTGTCG	R
AX-565751878	Affx-1240318488	Chrysophrys auratus	CAURATUSV1.SCAFFOLD.2759	3726	TGTAAGAGAATTGAAACCAGACAACATTTTCTTTC[C/T]TTCTTTCTTCTCCATACGAACATTTGACAGTTTTT	Y
AX-565752103	Affx-1240318491	Chrysophrys auratus	CAURATUSV1.SCAFFOLD.2759	4072	TGATATATACTTTATTGATTTAAAGCTCTGTGGTC[A/G]GATGCTTTGTATCCAAGTGAACCTTGGCTTCGACT	R
AX-565752104	Affx-1240318492	Chrysophrys auratus	CAURATUSV1.SCAFFOLD.2759	4120	CCAAGTGAACCTTGGCTTCGACTGTCAGCTTGAAA[G/T]GATCTGTCGCCTGACATTGTCAATGAGATAATCTG	K
AX-565723315	Affx-1240304074	Chrysophrys auratus	CAURATUSV1.SCAFFOLD.2762	228	GGGTCAATAACAGCACATTTACTGCATTCTGAAGA[A/C]ACTTCTCCACACTTACAGCGCTTTGTTGGAGGCTT	M
AX-565734541	Affx-1240309659	Chrysophrys auratus	CAURATUSV1.SCAFFOLD.2763	784	ATCATGATGTATGAGAACTTACAAAGTAAAGAGGA[G/T]TAGATTGAAAACAATAGGTTTCATGTTACAAATGA	K
AX-565734538	Affx-1240309657	Chrysophrys auratus	CAURATUSV1.SCAFFOLD.2763	4526	GTCCAAACTAAGAGCACAGGAAATAAGATATTTTA[C/T]ATGGCACTGAATCCTAACACAAGTTAGTAATTGAG	Y
AX-565734539	Affx-1240309658	Chrysophrys auratus	CAURATUSV1.SCAFFOLD.2763	4564	GGCACTGAATCCTAACACAAGTTAGTAATTGAGAT[A/G]TTCCTGAACTCTTTGAATTTAAATTTGTTTCTCTG	R
AX-565721611	Affx-1240303271	Chrysophrys auratus	CAURATUSV1.SCAFFOLD.2764	5633	CGAACTGGCAATGTCACAATTACAGTGCGTATGCA[C/T]CCTTAACTGCCAGCACGCCTGGTTGCAGGTGTTTT	Y
AX-565721698	Affx-1240303272	Chrysophrys auratus	CAURATUSV1.SCAFFOLD.2764	5914	AGACATGAAGGATTGGACGGCATGATGGCACTGTC[A/G]TTTTATTCTCTTTGTAGCAGCAGGCAAATACCCCG	R
AX-565721615	Affx-1240303273	Chrysophrys auratus	CAURATUSV1.SCAFFOLD.2764	6223	AGTATGTCGCATTGCAATGCAGAACAATATCTAAG[C/T]GTTACACTGTTTACTCTACTGCCACTGTTTACATC	Y
AX-565746441	Affx-1240315625	Chrysophrys auratus	CAURATUSV1.SCAFFOLD.2766	414	GCCAAGATAGCTAAGGCCTAGCATTTACAACCCTC[A/G]ATATCCTTTACGCGTTGTGTTTCAAAAGCTCCCAC	R
AX-565746447	Affx-1240315628	Chrysophrys auratus	CAURATUSV1.SCAFFOLD.2766	686	CTGTTTGTATTTATTTATTACAAGTGGCACACGCT[A/G]GTATAATGGTCAACTCATGGAAAATGAATCTATCA	R
AX-565746299	Affx-1240315626	Chrysophrys auratus	CAURATUSV1.SCAFFOLD.2766	4390	AGTGTTGTTTATATAGAATATTAGATGTGCCTCTC[A/C]ATGCTGGCTCGAACACAGTAACTGAGTAATACACA	M
AX-565746445	Affx-1240315627	Chrysophrys auratus	CAURATUSV1.SCAFFOLD.2766	4620	CTCATACATTCATTCAGTGCAGTTGGGAGTGAGAA[C/T]GTGTTTTATGAGACAGGAGTTAATAAAATGTTAAC	Y
AX-565705245	Affx-1240294952	Chrysophrys auratus	CAURATUSV1.SCAFFOLD.2769	1423	TAACTTTGAGATAGTGAATAGTCTCATGTTAAAAT[G/T]GAAATTGAAAATTTTAAAAACGAAAGAGACTAGTT	K
AX-565704765	Affx-1240294953	Chrysophrys auratus	CAURATUSV1.SCAFFOLD.2769	1609	ACAGAAACTTGACAATTTATACATCTGGCAGAAAT[G/T]ATGAAAAAGTGCGATCAAACTGGATTAATGTTTGA	K
AX-565704767	Affx-1240294954	Chrysophrys auratus	CAURATUSV1.SCAFFOLD.2769	3823	ACACTAAGTAATCGGCTCTAAAATGATGATTAGCA[A/G]ATGTTTTATTTTTCAGTATACAGTATTTAGTATAT	R
AX-565752664	Affx-1240318771	Chrysophrys auratus	CAURATUSV1.SCAFFOLD.2771	543	ATTGTGAACACATCAGATAGCATTTCATCTGTGAT[A/G]TAAGTGGGCTAACAATGATGACGTCAACTCCCATG	R
AX-565752165	Affx-1240318639	Chrysophrys auratus	CAURATUSV1.SCAFFOLD.2772	3233	GTGATTTACAGCAGCTCTGAATAAGACCATGACTC[C/T]GGGGTTTTCGAAGGGTCGAAGAGTTTTTAGTTTAT	Y
AX-565752169	Affx-1240318641	Chrysophrys auratus	CAURATUSV1.SCAFFOLD.2772	4288	CTTAATCAGACACAGCTTGTCATAACATCTCAATA[A/G]AAATGACAGTAAAAATGTATGAAACATTTGTTTTC	R
AX-565711486	Affx-1240298247	Chrysophrys auratus	CAURATUSV1.SCAFFOLD.2773	2691	TCATTTAAATAAAGGTTAGCTGAATGAGAGCCGCC[C/T]GGGTGGAGTGTGTGTGTGTGTGTGTGTGTGTATCT	Y
AX-565711490	Affx-1240298249	Chrysophrys auratus	CAURATUSV1.SCAFFOLD.2773	3480	TTATCTCTTCACTGAATGTTTAAGTCAGCATCAAC[A/G]ACGACTGCAGCTTTTCGCTCGTCATGGTTTACAGC	R
AX-565754735	Affx-1240319927	Chrysophrys auratus	CAURATUSV1.SCAFFOLD.2775	840	AAGGTAAAAAAGGCTGAGCAGAGATATTTTCTTTA[C/T]CACAGTTTGTTTAACGTGTTAAAAGCGGCAGTGTG	Y
AX-565754951	Affx-1240319926	Chrysophrys auratus	CAURATUSV1.SCAFFOLD.2775	4672	ACATTTCAACAGAACATAATGTTGTTGTTTTTTGT[A/G]TGGACAGTCTCAATACTTTTCCAGTATGAATCTCT	R
AX-565738677	Affx-1240311803	Chrysophrys auratus	CAURATUSV1.SCAFFOLD.2776	514	TGTCATTAAATGGAATTAATGAAAATATTCTGTTA[G/T]CTTACCTTTTCATCCAAGATGTGTCAGAACATGAA	K
AX-565738681	Affx-1240311805	Chrysophrys auratus	CAURATUSV1.SCAFFOLD.2776	964	TAAATTAATTCAATGAGTTAAGAACACGTGCAGAT[C/T]CTTTAGTGTGGAAGTCAGACTTTGTCTCTTTGACC	Y
AX-565738840	Affx-1240311804	Chrysophrys auratus	CAURATUSV1.SCAFFOLD.2776	5248	TTGTTTTTTGTTCTTTTCTTTTCTTTTTATCTAGA[A/C]TGACCTTCAGACCTTTGCAATTTGTCTGCATAGAT	M
AX-565731849	Affx-1240308310	Chrysophrys auratus	CAURATUSV1.SCAFFOLD.2778	2022	ACTGAATTTTATAAATTTAAATTCTTTTTTTTGTT[C/T]GGTGATAAATGAATAAAAAGCTTTATTCTCAGGCT	Y
AX-565731640	Affx-1240308311	Chrysophrys auratus	CAURATUSV1.SCAFFOLD.2778	3009	GTATTATTGATTTTAGAGCTTCTGCCGAACTAAAC[A/G]GAACTAAAGTTGATACTGAGCAGGTTGTTAGAAAA	R
AX-565731642	Affx-1240308312	Chrysophrys auratus	CAURATUSV1.SCAFFOLD.2778	4494	ACGTCACATATAAAGTCTCCTACACTTTATCCAGT[A/G]AATCTACTGTGAGAGGTTTGAACTGGGCCGCGACA	R
AX-565752280	Affx-1240318697	Chrysophrys auratus	CAURATUSV1.SCAFFOLD.2780	1651	TCAATTTATACAAAGTGTCAAACACTAACACATAA[C/T]ACAACACATGAGAGCTGTTTCACATTCAAAAGGTC	Y
AX-565752520	Affx-1240318698	Chrysophrys auratus	CAURATUSV1.SCAFFOLD.2780	3464	CAACTCGGGAGAGTGCCCACCCTCTGGAAGAGATC[A/G]TGCATCGTTCCAGTTCCAAAGAAGAACCAGCCAAG	R
AX-565711761	Affx-1240298276	Chrysophrys auratus	CAURATUSV1.SCAFFOLD.2782	7425	ATTCTGAAGAGTCCATGAAACAACAAAAATGAAGA[A/C]TATCTGTGTGTTTTTATCTCTGAGGTTTGAACAGT	M
AX-565755066	Affx-1240319983	Chrysophrys auratus	CAURATUSV1.SCAFFOLD.2787	5090	TAGTTGTGATACAGTCTCAGTAAGACACATCAGCT[A/G]CTGTTAGTTTATGCTTGACCTTTCATTGTAAATGC	R
AX-565738491	Affx-1240311634	Chrysophrys auratus	CAURATUSV1.SCAFFOLD.2791	4424	CAGGGAATTGCATTATATGAGGGGTTCTGTAACTC[C/T]GCTCAACCCTTTGACATCAACACAAGATAAGAGTA	Y
AX-565738493	Affx-1240311635	Chrysophrys auratus	CAURATUSV1.SCAFFOLD.2791	4707	GTCACAAAGGTTGCAGGTCGCAAAACACGAGTTGC[A/G]TTGCACTGCTCTATTTTGTTGTTGAAGCCTACAAT	R
AX-565715469	Affx-1240300134	Chrysophrys auratus	CAURATUSV1.SCAFFOLD.2792	198	TATGTTCTGGTATCAACAGAAATCTGGACAGCCTC[A/C]ACAGCTCCTAATAAAATATGCGAAAACGCTTGAAT	M
AX-565715474	Affx-1240300137	Chrysophrys auratus	CAURATUSV1.SCAFFOLD.2792	900	TGAAGTTTTATTCATCAGTTGAAGCTTTATTGGCA[A/G]AAACATTGATCATCATCATGACAGTTATTAAGCAC	R
AX-565715289	Affx-1240300136	Chrysophrys auratus	CAURATUSV1.SCAFFOLD.2792	4735	TAATATAAAATGAATTATGAGAATGCCAAGATAAA[A/G]AATGTAAGTCTTTTTAAAAGGTGTTAATAGATTGG	R
AX-565751708	Affx-1240318403	Chrysophrys auratus	CAURATUSV1.SCAFFOLD.2793	1178	GTGGCAGTGGAAGATGAGGATCAGTGAAAAGGGCA[A/G]GAAAAGTTGAAATGGAGAAAGAGGACCATGAAGGA	R
AX-565751920	Affx-1240318404	Chrysophrys auratus	CAURATUSV1.SCAFFOLD.2793	2182	ACTATCTACCTGTCAATCCACTGGAGCTAATGTGC[A/G]TTTTGTAAACAGGATTAAGTATGGAGATGTGTCAC	R
AX-565751712	Affx-1240318405	Chrysophrys auratus	CAURATUSV1.SCAFFOLD.2793	3926	AAGAAAAGACAAAAAAGGAGAAATCATTAGAACTC[A/G]TCAGCAGCCTCTCTGGAGCAGTCCATTCCACTCAG	R
AX-565721685	Affx-1240303306	Chrysophrys auratus	CAURATUSV1.SCAFFOLD.2796	4505	TCATTGTATATATTTACATTACTACTGCAGGCACC[A/G]CATCTCTTGTGTGTGCAGTCATTGTTAAATGTGTG	R
AX-565729910	Affx-1240307451	Chrysophrys auratus	CAURATUSV1.SCAFFOLD.2798	167	CCAATAAAGTAAAAGAAGCAAACATGAAGCAGATT[A/G]ATATGATAAAGCATCAGTGTTGCAGTAACTTCCTG	R
AX-565730155	Affx-1240307452	Chrysophrys auratus	CAURATUSV1.SCAFFOLD.2798	377	TATTTAAGGTCATGTAATGTATCTCACACACTGTA[A/G]CTAAGTTTGTCACAGAATCTGCACTGAATAAAACA	R
AX-565729914	Affx-1240307453	Chrysophrys auratus	CAURATUSV1.SCAFFOLD.2798	5035	GGCTGAAATCTTCCTGTGGTGGAAACTTTATCTTT[C/T]ACTGACAATGTGTGTCACCACAGGAATCTGATTTA	Y
AX-565746646	Affx-1240315726	Chrysophrys auratus	CAURATUSV1.SCAFFOLD.2800	2499	CAGCCCCACAGTAAGAAATCTGGGAGTTATCTTTG[A/G]TCAGGTTTTTTTGCGTTACTCCCACAATTTCAAGG	R
AX-565746513	Affx-1240315727	Chrysophrys auratus	CAURATUSV1.SCAFFOLD.2800	2616	TGTCTCAAAAAGATGCAGGGAAATTAGTCCATGCT[G/T]TTGTTGCCTCAAGGCTGGATTATTGTAATTCCCTT	K
AX-565738530	Affx-1240311730	Chrysophrys auratus	CAURATUSV1.SCAFFOLD.2802	346	TGGTAAAACCTTTTTGCATTGTTTGTAACCTGCAT[A/C]ACCTAATATAGGCAATGTAATCTAATAGCAATGTG	M
AX-565738686	Affx-1240311732	Chrysophrys auratus	CAURATUSV1.SCAFFOLD.2802	530	AGGAAGGACGCCGACTCAGCACAGTCAATTAGAAT[G/T]TGTTTATTTATTCAACTCAGCAAAAAGGCCGTAGC	K
AX-565747117	Affx-1240315965	Chrysophrys auratus	CAURATUSV1.SCAFFOLD.2804	631	CTATTCTACGAGGTGAGCTGCACTAGCCTTCCCCA[G/T]TTTGTTTTATTTGGTACTGTTGTGGAACCAGCCAT	K
AX-565747000	Affx-1240315966	Chrysophrys auratus	CAURATUSV1.SCAFFOLD.2804	933	ATTCAGTTAGACTGCTGTTAGCAAAATTTTGCTCT[G/T]AGCTCCTTAACAACATAAGTCTTTTACATTTATAC	K
AX-565747115	Affx-1240315964	Chrysophrys auratus	CAURATUSV1.SCAFFOLD.2804	5185	ACCATAACAACAGCTATGGAAATAGCATAGTGAGA[A/G]CTTAACTGTGCGATCTGATCTGGCAATTTCAAGAA	R
AX-565746842	Affx-1240315886	Chrysophrys auratus	CAURATUSV1.SCAFFOLD.2805	4106	CGCCACCAATTTGAGGACCATTTGAAAGATGCTGT[C/T]GAGGGATTTGACCTGCGGGGGTTAGAGTCAGGGTT	Y
AX-565754815	Affx-1240319964	Chrysophrys auratus	CAURATUSV1.SCAFFOLD.2808	4317	ACGTGTCTGCATCAATAACGAAAAACTCAACTGAA[A/G]GGGATTTAAACAAATGTGGGTCATGCCGATTGATG	R
AX-565754821	Affx-1240319967	Chrysophrys auratus	CAURATUSV1.SCAFFOLD.2808	4708	AGCTTTGAACCCAGGCTTAAATTCAGGTGCTCACA[C/T]CCGGAGACACACCGGGAAATAAGAACTGGGCAGTG	Y
AX-565738662	Affx-1240311720	Chrysophrys auratus	CAURATUSV1.SCAFFOLD.2810	8652	CTCTCCTGAATTCTTGCTCCTGGAATTTGTTTTAC[A/G]TGAGTTCACAGATGAAACTTTTTTTCTCGCCTGAT	R
AX-565727840	Affx-1240306303	Chrysophrys auratus	CAURATUSV1.SCAFFOLD.2811	4703	GAACATGAATTGATTGCTGTCCGGCACTTCACAGT[C/T]ATTACGAGTCTTTACAAGGAGCTCCATTGATGCCT	Y
AX-565727620	Affx-1240306304	Chrysophrys auratus	CAURATUSV1.SCAFFOLD.2811	4856	CTTCTCAAGGTCAGTCAGTGCCAATTCCACATCAG[A/G]ATGACTCCAGGTCTGCCTTGCTGTGAAAGAACTGA	R
AX-565734745	Affx-1240309761	Chrysophrys auratus	CAURATUSV1.SCAFFOLD.2814	742	ATTTCATTACTTGGGTAGAGCGGACAGACCAGATG[A/G]AATATGTTTCATTGTTAATTGGCCTCATTCAAAGG	R
AX-565711828	Affx-1240298313	Chrysophrys auratus	CAURATUSV1.SCAFFOLD.2815	6742	TCTTTTTTAAATTTATTTATTTTCTTTCTCTGTTT[A/G]TCTCTTTTTCTGCCTGTCGTCTGCTCTCCAAGGGG	R
AX-565721786	Affx-1240303314	Chrysophrys auratus	CAURATUSV1.SCAFFOLD.2820	4043	CTTATCCTGTGGGGCCTCGTAGATTTTTCTCCAAC[A/C]ATACTAACTCATTTATGTGACTTTTTTCAGTTCCC	M
AX-565721702	Affx-1240303315	Chrysophrys auratus	CAURATUSV1.SCAFFOLD.2820	4100	TTTTTTCAGTTCCCTCTCACAATGCAAGTTTTGTT[C/T]ATGTTGTGTTTGTATATTTCAACAACAATGTATTT	Y
AX-565721952	Affx-1240303398	Chrysophrys auratus	CAURATUSV1.SCAFFOLD.2823	590	AAGAGACATGAGGAGAAAGGGACCAAGGCAACAGG[A/C]ATTTAATAAAATGAGACTTCTGTGCTTCAAAGGCG	M
AX-565721948	Affx-1240303396	Chrysophrys auratus	CAURATUSV1.SCAFFOLD.2823	3024	GTTCTCAACATGGCATGTGACAAAAACAAATGAAG[A/G]TAAAATGTCATTAAGGAATGCGGTTAGAACAGCTC	R
AX-565721874	Affx-1240303397	Chrysophrys auratus	CAURATUSV1.SCAFFOLD.2823	4591	CCTCCAGAGCTGATCCCTATTTCTGATGGCCGCAT[G/T]TCCATTTGGAGACAAAAGCTGATTGGTGGGTCAGT	K
AX-565720994	Affx-1240302971	Chrysophrys auratus	CAURATUSV1.SCAFFOLD.2825	7857	CAGAAAGTTGGCACCGATTAATTCAACATAAATCG[A/G]TACTTCTGTCAGTCCTAGAGCCCGACCGATGCACC	R
AX-565721107	Affx-1240302973	Chrysophrys auratus	CAURATUSV1.SCAFFOLD.2825	8084	TAAGTTTACTGTTATAGCGCGTTGACGTCATTTTA[G/T]AGAATAAGTTTATCGCTAAACTGTAAAAAGAAAAT	K
AX-565746859	Affx-1240315894	Chrysophrys auratus	CAURATUSV1.SCAFFOLD.2826	193	CAGTACAAGTCAGCTTAGTAGCAATTTAGTTTTAA[C/T]TGAGTTGTGACTCAGAAGTCCTCGGTCATAACATT	Y
AX-565707379	Affx-1240296049	Chrysophrys auratus	CAURATUSV1.SCAFFOLD.2828	3288	GGTCTTGACACTAGCTAGAAACTTCATGGCTGGAG[A/G]AAGTTGGTGTTAGTCATGTGGTTCATTCATAGGAC	R
AX-565707382	Affx-1240296050	Chrysophrys auratus	CAURATUSV1.SCAFFOLD.2828	4714	TTATGTACTTTGGAAGGACGGGGGGATGAAACCAA[A/G]TAGGATTACGTTTTTGGGTCAAGAAGTCTGTCAAA	R
AX-565723207	Affx-1240304023	Chrysophrys auratus	CAURATUSV1.SCAFFOLD.2831	1788	CAACTGGGTTACTGACGACCGGTGACATGAGAAGC[A/G]TTTGGTCACACTCTTTACATTCCAACGCAACATAA	R
AX-565721393	Affx-1240303120	Chrysophrys auratus	CAURATUSV1.SCAFFOLD.2832	165	AGAGTGGACTGTACCAGGACAAGGTGTTCTGCTTC[A/G]TCCATCTAAGTGTTCAAGAGTTTCTGGCTGCTCTT	R
AX-565721397	Affx-1240303122	Chrysophrys auratus	CAURATUSV1.SCAFFOLD.2832	3690	TGTATGTCAAATGTAATTGTTATGTTAAATATCTC[A/G]TGCATTATAAACTACTGTAGAAGACTAAGAAAGGT	R
AX-565723151	Affx-1240304035	Chrysophrys auratus	CAURATUSV1.SCAFFOLD.2834	3334	GCAGAGTATGCACATTCACTTCTTATATTATATCA[A/G]TCACTTATTATGGTTGCAGCATTTTAGTTGAGGTC	R
AX-565723155	Affx-1240304037	Chrysophrys auratus	CAURATUSV1.SCAFFOLD.2834	4947	TGCCCTTTTCTTAATGATAACATAAGAAACTGTAA[A/C]AACAGATGACAAACCCTTCTTTGTTTAACGTTTTT	M
AX-565715405	Affx-1240300194	Chrysophrys auratus	CAURATUSV1.SCAFFOLD.2835	1049	TCCTCATTTAATCACAGCCTGCTGTATATCACATA[A/G]TTTGTTATACCAGTATCAGGCATGATGATGCTAAC	R
AX-565715407	Affx-1240300195	Chrysophrys auratus	CAURATUSV1.SCAFFOLD.2835	1097	GTATCAGGCATGATGATGCTAACTACCACATCAAG[C/T]GGAAGATGGGAACATCCCCTCCCAAATAATTTCAG	Y
AX-565715590	Affx-1240300196	Chrysophrys auratus	CAURATUSV1.SCAFFOLD.2835	1210	CCTTTCAAAGAAAGCAGATTGTCATCAGCGTATGG[A/G]TTGATATGATGAAAAGTATCATGAAGTCATCGATT	R
AX-565715592	Affx-1240300197	Chrysophrys auratus	CAURATUSV1.SCAFFOLD.2835	1413	TTTTTAAAGATGGACAATCTGGCGGTTGTAGATTG[G/T]AATTGATCTTAAAGGCCTCCAGAATCTACTTTTCA	K
AX-565733434	Affx-1240309106	Chrysophrys auratus	CAURATUSV1.SCAFFOLD.2836	174	CAAATGAAAAAAAAAAACATTACTTTGAGTAAATT[A/G]TGGATTTCTTTGGGTATAAACTTGTTGGACAACAT	R
AX-565733436	Affx-1240309107	Chrysophrys auratus	CAURATUSV1.SCAFFOLD.2836	3050	CATTTGGAAAGTGTAGCAGAGTCGCACCATTAAAT[A/C]ATTTTATCCCCTTCTGCCTCGACCAGCAGAAGTCT	M
AX-565729741	Affx-1240307367	Chrysophrys auratus	CAURATUSV1.SCAFFOLD.2841	4501	CTCAACAATAATGACTTTGTTTTTAATAACCAGCA[C/T]TTTCTCCAGGTTAACGAGACAGCCATGGGTCAAAG	Y
AX-565729982	Affx-1240307368	Chrysophrys auratus	CAURATUSV1.SCAFFOLD.2841	4774	GCAACACAAGTTAATTTCCTCGACACTACAGTATC[C/T]TTCAGGCCATCCAACACAAACCACAAGACACTACA	Y
AX-565704205	Affx-1240294425	Chrysophrys auratus	CAURATUSV1.SCAFFOLD.2842	557	AAGATAGAACCACTGAGTATAGGAAGACATTTTGG[C/T]ATTGATTTTGTGTCAGTCGGTCAAATGACCTGGAA	Y
AX-565704197	Affx-1240294422	Chrysophrys auratus	CAURATUSV1.SCAFFOLD.2842	4378	GTATAAAAATATTTTGTAAATGCTGTTTAAACATA[C/T]AATTGAGTTTATATGAACATTTATAGCTGTAGGTT	Y
AX-565703904	Affx-1240294424	Chrysophrys auratus	CAURATUSV1.SCAFFOLD.2842	4870	GTAAATTTTCAAATCGATATACGGCAAAATCACGT[A/G]GCATATTATGGTCACATTCTTAGTGATTAATGCTG	R
AX-565752373	Affx-1240318625	Chrysophrys auratus	CAURATUSV1.SCAFFOLD.2843	89	GCGAATAATCGCACATTGATGGCACATTTTTTATC[G/T]GTCCTAAATGTACCTTTAGTTTTTCATACTCTTAC	K
AX-565715510	Affx-1240300247	Chrysophrys auratus	CAURATUSV1.SCAFFOLD.2847	1431	TTTTACTTATCTTCATTCATCTCCAGATAATCAGC[A/G]ACGACTGGAGCAACAGAACCATCAGGACTCACACA	R
AX-565715512	Affx-1240300248	Chrysophrys auratus	CAURATUSV1.SCAFFOLD.2847	4212	TATAAACCCTCAGTGTTGTCTGTCAGGCAACAAAC[A/G]CCAACAACAAAATGAAGTCGGTAAATCCTAAAATA	R
AX-565740573	Affx-1240312674	Chrysophrys auratus	CAURATUSV1.SCAFFOLD.2848	415	CACACACTGGCCACCAGCCTGTTAATATGTAGTCT[A/G]ATTCTACATATATTGACAAGACTGCATGGGAATAA	R
AX-565746657	Affx-1240315796	Chrysophrys auratus	CAURATUSV1.SCAFFOLD.2849	3432	AATTTCCAAGCGCACAAGTTCAAAATGCTTGTTTC[A/G]TCCATCCAACAGTCCAAAACCCAAAGATATCGAAG	R
AX-565746660	Affx-1240315797	Chrysophrys auratus	CAURATUSV1.SCAFFOLD.2849	3882	CACACTATCAGCACTCTGAGGTAAAAAGTAATGCA[C/T]GCTAAAAGACACTATGTTAAAATATGTGATGCTAC	Y
AX-565746788	Affx-1240315798	Chrysophrys auratus	CAURATUSV1.SCAFFOLD.2849	4306	CACACAAAAAGTGAATATTCAGTCATCACCTACTC[G/T]CTCTCATTCCGATTAAAAGTCGTCCACAAAACATT	K
AX-565740894	Affx-1240312915	Chrysophrys auratus	CAURATUSV1.SCAFFOLD.2853	4172	TTAAGATTCTTGCTAGGTTTTATGTTGCTGAATTG[G/T]CTGAACTGAATTATAGTGGCATAAAGCAGTTATTA	K
AX-565729888	Affx-1240307439	Chrysophrys auratus	CAURATUSV1.SCAFFOLD.2854	4609	AGTTAATGTGACTCCACGAATGGCAGTTTAACGAC[A/G]GAGGCAGTAACAGATACACAGTCACCTGTAGAGCA	R
AX-565729891	Affx-1240307441	Chrysophrys auratus	CAURATUSV1.SCAFFOLD.2854	4809	ATCGATACAGTAAAGAAGTCGGACAAACATGGCTG[C/T]GTCTGAAAAGTGCCTGATAACCACTCGGTGTTTGA	Y
AX-565721035	Affx-1240302993	Chrysophrys auratus	CAURATUSV1.SCAFFOLD.2855	156	AATGCATAAAAATAGCATATCATGGAAGGGATACA[C/T]TGACAAATAACACAAAAATACACCTAACGAGATGC	Y
AX-565721145	Affx-1240302994	Chrysophrys auratus	CAURATUSV1.SCAFFOLD.2855	228	GATGCACATCCACGCACACCTGACACACATACTCA[A/G]GGGTTTAAGCGCATGTGACTGGTAAAAAGTTGCTC	R
AX-565721033	Affx-1240302992	Chrysophrys auratus	CAURATUSV1.SCAFFOLD.2855	1214	AACAAAAGTATAAACATGCACACGACACAAGCAAA[G/T]GAAGACTCTGTCCTCACAAGGAAACAGAATTAAAG	K
AX-565721039	Affx-1240302995	Chrysophrys auratus	CAURATUSV1.SCAFFOLD.2855	2647	TCTAATTGGCATGGAGAGGTAATTGAATTATATTC[A/G]TGTTTAATCATAATTTAACTCCCTGAGGAGAGAGA	R
AX-565720989	Affx-1240302913	Chrysophrys auratus	CAURATUSV1.SCAFFOLD.2861	3739	GTGCCAACATGGCGGACACTGACATCATTTAACTT[A/C]AGTCTCTGGTTCCGACTCGACTGAACGATGTTCGA	M
AX-565723600	Affx-1240304262	Chrysophrys auratus	CAURATUSV1.SCAFFOLD.2862	4037	GGGAGAATAAAAAAGTGAGTGATGAAGAGTGTTCA[A/G]TTATGTCAGTGTATCAACCCAACACTGTCATCCAC	R
AX-565723602	Affx-1240304263	Chrysophrys auratus	CAURATUSV1.SCAFFOLD.2862	4234	TTGACTGATGCCTTTTAACAAATCCAGGACAGCTT[C/T]AGCATTCATCTGGAGCTGTGTTTCTGGCTACAGGC	Y
AX-565733522	Affx-1240309242	Chrysophrys auratus	CAURATUSV1.SCAFFOLD.2865	574	TGACAGGAATCTAAAATCTTCGGTAGAGTTTTAAG[A/G]GTTTGAAAGAAAATGCGGAGTATCATCAGCATACA	R
AX-565733708	Affx-1240309243	Chrysophrys auratus	CAURATUSV1.SCAFFOLD.2865	614	GAAAGAAAATGCGGAGTATCATCAGCATACAATGA[G/T]ATACTGTTCTTAAAGGCTTTAGACATTGTTTTCTT	K
AX-565709475	Affx-1240297105	Chrysophrys auratus	CAURATUSV1.SCAFFOLD.2870	560	TTGTCCCAGAAAACAATTTTAACCGTCTTGAAGTG[C/T]ATTCAAACAGCATTAAAATCAAAATTTTGGTTTGT	Y
AX-565738930	Affx-1240311848	Chrysophrys auratus	CAURATUSV1.SCAFFOLD.2871	1509	TCCAGCACAAATACGCCATCAGTCAGAAAAACTGA[C/T]GAAATAAAAGCGACTTAAGAAACTTCAAATTGTTC	Y
AX-565711800	Affx-1240298391	Chrysophrys auratus	CAURATUSV1.SCAFFOLD.2874	3925	ACTTGAGTATTTCCATCGTCTGCTATTTTATACTC[C/T]TTCTCCACGTCATTTTGGAGGGAATATTGTACTTT	Y
AX-565733722	Affx-1240309250	Chrysophrys auratus	CAURATUSV1.SCAFFOLD.2875	200	TATCCCTTTAATGCCAACCAATGTTGAAACCAAAC[G/T]TATGCTCTTTGATCAACAATACCAACATTACACAA	K
AX-565733724	Affx-1240309251	Chrysophrys auratus	CAURATUSV1.SCAFFOLD.2875	375	AAAACCACAAATATAGACTGCCTCTGCCACCTGGA[A/C]GTTGGGTGCATCAGAACATTGCAATATTATAGTGA	M
AX-565711977	Affx-1240298387	Chrysophrys auratus	CAURATUSV1.SCAFFOLD.2876	370	TATCCTTGTATATACAAGGTGTCTTAGATGGAAAT[C/T]GATTGAGTAGTTTTGTTGAAAAAAGTAAAATGAAT	Y
AX-565751707	Affx-1240318297	Chrysophrys auratus	CAURATUSV1.SCAFFOLD.2877	160	TCTTTCAAATGTGACACATGTGGAAAGGCTTTTAA[G/T]TTTAAGTCCCTATTGAATGCACACCTAAGAACCCA	K
AX-565751705	Affx-1240318296	Chrysophrys auratus	CAURATUSV1.SCAFFOLD.2877	1297	ACTCACCGTCTTTCTGTTACATGTTAATCTTGTTT[A/G]GTTGCCATCTCATTTACTTAAATGAAAATAAATAT	R
AX-565751501	Affx-1240318299	Chrysophrys auratus	CAURATUSV1.SCAFFOLD.2877	4209	CTATGTTTGTTGTACTCCTTGTATTAAGGTGTAGA[C/T]CTACTCTGCTTAATTCCACAAAGAAATGTGCCACT	Y
AX-565715488	Affx-1240300144	Chrysophrys auratus	CAURATUSV1.SCAFFOLD.2883	455	CCCTTCCTCTGTCTGCACCAGAGAAGTTCTCCGGT[A/G]AGTCTGGAAAATGCCGTGCTTTCATCGTTGACTGT	R
AX-565730027	Affx-1240307389	Chrysophrys auratus	CAURATUSV1.SCAFFOLD.2884	3038	AACAAGAGCTGAGTGGCAGTGTGTTGATTTTATGC[A/C]ATGTTATACTGAAGATAGTCCTTGATATAACTAGA	M
AX-565754621	Affx-1240319872	Chrysophrys auratus	CAURATUSV1.SCAFFOLD.2889	703	TTCCCAGAATTTTCCAGACTCCAGAGCCAAAGAAC[A/G]AGACAACTGTTAAAGGTAAGAAACCTCTGTGACGA	R
AX-565725349	Affx-1240305131	Chrysophrys auratus	CAURATUSV1.SCAFFOLD.2891	113	TTTTTATTTCTATATAAGCCTGTTATTCTGTTAAA[C/T]CTGTTAAACGTCGTGTCGCTTCGCTCCTCAGTAGT	Y
AX-565725351	Affx-1240305132	Chrysophrys auratus	CAURATUSV1.SCAFFOLD.2891	267	GTAACAACACACGTGTACGTACGGCAGCAGTAAAA[G/T]CACAGGTGTTAATATTAAAATGAATCATCGAATTC	K
AX-565723035	Affx-1240303939	Chrysophrys auratus	CAURATUSV1.SCAFFOLD.2895	603	TCATGATTAACCGATAATCAACTGTTATGGGAGCC[A/G]ATTATCAAATAAAGAAATAGTTTAAACCCCCATTT	R
AX-565723037	Affx-1240303940	Chrysophrys auratus	CAURATUSV1.SCAFFOLD.2895	653	AAATAGTTTAAACCCCCATTTTGGAACATAATGCC[A/G]TTAAATACATTCCTCGTTCAGTGATATTACCTGTA	R
AX-565733582	Affx-1240309179	Chrysophrys auratus	CAURATUSV1.SCAFFOLD.2896	1092	TTTAGATTGAACCAGTTCAGAGCCAATCAGAGGCT[C/T]TCAGGTTCAGGTCTCTCTTGTTTTGTTGGTTGGGA	Y
AX-565751240	Affx-1240318163	Chrysophrys auratus	CAURATUSV1.SCAFFOLD.2897	1812	TTGTAAGTCATTCCAAGGATTTGGATACATAAAAA[A/C]CACAATGTATTATCAAATATATTGACAGTATTGCT	M
AX-565705054	Affx-1240295097	Chrysophrys auratus	CAURATUSV1.SCAFFOLD.2900	6080	TCAATTCAAAGACTGAATGTGTCACAACAGAATGA[A/C]AGGAGCAGTTGCTTTAAAAAGCTAAACATGACCTT	M
AX-565721907	Affx-1240303414	Chrysophrys auratus	CAURATUSV1.SCAFFOLD.2901	1039	AAGACCAGGCTGAGTACTGTGAAAATCGCTGTCAT[A/C]GCTAACCGTACCTAACTACCTCATGTCTCACTCAC	M
AX-565721909	Affx-1240303415	Chrysophrys auratus	CAURATUSV1.SCAFFOLD.2901	1405	AAAAGGGCCATGAATGTTCTTCTGCTGAATGACAA[A/G]GCTCCAGCAGACTCTGTTTCCAGTGTGGCTATGGA	R
AX-565721986	Affx-1240303416	Chrysophrys auratus	CAURATUSV1.SCAFFOLD.2901	2956	AAGTTGTATGCATTTATACTTTTCTCATAATTTCT[C/T]TATGCTGTTCCAATGTCATAGTAAGTTTATGAGAG	Y
AX-565704575	Affx-1240294615	Chrysophrys auratus	CAURATUSV1.SCAFFOLD.2904	458	AAGGCTGCAACTAATGACAATTTTCACTATCAAAC[G/T]GCTTAATCACTTATGAGATGGTTTAGCTAATGTTC	K
AX-565728301	Affx-1240306531	Chrysophrys auratus	CAURATUSV1.SCAFFOLD.2906	269	ACGATGTCGAACCGGGCTCGCCATAATATTTTATG[C/T]TGATTTCGACGATAAGCTCCGTACATTTTTACTTG	Y
AX-565728090	Affx-1240306532	Chrysophrys auratus	CAURATUSV1.SCAFFOLD.2906	420	ATAAAATAATTTAATCGGGCAGCTCCTCTAGCTCA[A/C]ATTCTGACAGTAGAACGAGTAATTTTGCAGGGGTT	M
AX-565740595	Affx-1240312685	Chrysophrys auratus	CAURATUSV1.SCAFFOLD.2907	1185	ATCAGTTATAAGATATTCTCAATTTTATTTTCAAT[A/G]ATAAGAAAGGCTTTTATTAACATTCTCAAACAAAT	R
AX-565729999	Affx-1240307499	Chrysophrys auratus	CAURATUSV1.SCAFFOLD.2908	201	TTTTTTTAAATTAAGTCTTGAGAGCCAAATTCACG[C/T]CACTTCCGGTGAACCTCATGGGACTCATGTCAGAA	Y
AX-565730249	Affx-1240307501	Chrysophrys auratus	CAURATUSV1.SCAFFOLD.2908	4127	TTCTCCTGGAATTTTTTTTTCCTGAATATTTTTTT[C/T]GTGAAGATTCTCCTATCTTTTTTACCTAGTTGAAT	Y
AX-565730007	Affx-1240307503	Chrysophrys auratus	CAURATUSV1.SCAFFOLD.2908	4472	TAGAATTTTTGTCTTTGTCAAAATACATGAAAACA[A/C]AAGTCCTTCTGGAGGGAAATTTGTATGTATTAAAA	M
AX-565751982	Affx-1240318433	Chrysophrys auratus	CAURATUSV1.SCAFFOLD.2909	3568	GAGCAGAAAATGGAAATACTCAAGTACTGTACTGT[A/G]GTACTGTACAGTGAGTGCATGTACCTCAAAACTGT	R
AX-565704533	Affx-1240294839	Chrysophrys auratus	CAURATUSV1.SCAFFOLD.2914	161	ATGTGATTCACTGTTAGAACTGAAGACACACTGAT[A/G]TGGCGATGGGGAGCCGAGCCATAGGTCTACACCAG	R
AX-565704628	Affx-1240294884	Chrysophrys auratus	CAURATUSV1.SCAFFOLD.2916	2914	CATTAGAAGTGGTGGAAATTCTGAATATATAATCA[A/G]TGAAAAGACTAGTGGATTCTCGAAATAAAAACTTG	R
AX-565705114	Affx-1240294885	Chrysophrys auratus	CAURATUSV1.SCAFFOLD.2916	3281	ATATGTTTTTTAATTCTGTTGCATTTTCAATGGCT[A/C]TCTTCTGATTTTTGTCTTCATGTAAATCTTTTTTC	M
AX-565704920	Affx-1240294786	Chrysophrys auratus	CAURATUSV1.SCAFFOLD.2917	239	GTTTCGGTAATACAATAATCAGTGCCTGCTCCAGC[A/G]ACTCTGGGAGTCTACCTGTTTCTATGGCATAATTA	R
AX-565704924	Affx-1240294788	Chrysophrys auratus	CAURATUSV1.SCAFFOLD.2917	402	AGTGAGGTCAAAGCTTTTATCACTTCCTCTTTCTC[A/G]ATACTGCCCTCTATTATCTCCTTCTTATCATCAGA	R
AX-565714086	Affx-1240299539	Chrysophrys auratus	CAURATUSV1.SCAFFOLD.2918	1275	GCCGGTGTCAGTCGGCGAAATTTGTTGTACAAATC[A/C]AGCGCTCCCAGAGTCCCGCCAGACGTGACGAGCAC	M
AX-565727804	Affx-1240306284	Chrysophrys auratus	CAURATUSV1.SCAFFOLD.2919	4733	GTCAGAGCTTTCTTGATGAGGAAACGAGCCAGAGG[A/G]TTGTCCAGGTACATCTCGTACTTTAACACCTGCAA	R
AX-565751152	Affx-1240318026	Chrysophrys auratus	CAURATUSV1.SCAFFOLD.2923	3997	TTCATGAGAAAATAATTACTCACCTCACCGGCAGA[C/T]GCTTCATAAACTACTTTGATCTTCTGTCTCTGCTC	Y
AX-565751154	Affx-1240318027	Chrysophrys auratus	CAURATUSV1.SCAFFOLD.2923	4233	CAAAGGAGCAGCTTGCAGAATTTGCAGAATTATTT[A/C]AATTGTACACCATCTGCTTAAATATAAAGCCCAAC	M
AX-565750975	Affx-1240318029	Chrysophrys auratus	CAURATUSV1.SCAFFOLD.2923	4471	AGCCAGAACAGATGTTTTATTACCTCAATTCATGG[C/T]GATGGATCATCCTCAGTTTTGAAGATGATTTTTGA	Y
AX-565751161	Affx-1240318030	Chrysophrys auratus	CAURATUSV1.SCAFFOLD.2923	4654	TCTGTTAGTGGTCTTTGTTTGAGGTCATTCAGCTC[A/G]TGAAATTTTAGTTTAAATAACAAACCTGAAGTAAC	R
AX-565752578	Affx-1240318850	Chrysophrys auratus	CAURATUSV1.SCAFFOLD.2924	4697	CAGTGATTTTATTACTCATACATAGAGACTAGAGT[A/G]ATAAAGTTTAACGACATACAGAAATTATGCCAAAG	R
AX-565752820	Affx-1240318851	Chrysophrys auratus	CAURATUSV1.SCAFFOLD.2924	6321	ACTAAATAAGGCAATCAGTTTGTGAAATCTAATGT[G/T]AGCTTGCCAATATCTCTGGCAAGTGGTCTTCAGTT	K
AX-565727740	Affx-1240306251	Chrysophrys auratus	CAURATUSV1.SCAFFOLD.2931	1315	TAGCAGTTTTTCATCACATCATTTCATCATGTTAG[C/T]GTTGTATTATTTTTCTTCAGTGACTATTAACATGC	Y
AX-565727520	Affx-1240306252	Chrysophrys auratus	CAURATUSV1.SCAFFOLD.2931	2592	GTAAAATGTTTGCTTTTGTTCCTTTAGTAAGTAAT[A/G]GTGAGTATTCTTGCTTACATTGGGATAAACATGGT	R
AX-565723894	Affx-1240304361	Chrysophrys auratus	CAURATUSV1.SCAFFOLD.2932	560	GCTCACCTGCAACCCATCCAGCAATCAACTCTGCA[G/T]TATATCTACTCAGGTTCTTCACTCCATCCTTGCCA	K
AX-565723896	Affx-1240304362	Chrysophrys auratus	CAURATUSV1.SCAFFOLD.2932	850	CCCTTCCATTCCCCTCACCATCTGAAACAGTTTTT[A/G]GACAATAAACTCTTTCAATCCACCCCTGAGTCTGT	R
AX-565723799	Affx-1240304359	Chrysophrys auratus	CAURATUSV1.SCAFFOLD.2932	3890	AGGTGATAATATCAGCTTTTAGATGTTTGTGCTTT[A/G]GAATAAATACACAATAAACTGGTTGAACTGTCTTT	R
AX-565733427	Affx-1240309103	Chrysophrys auratus	CAURATUSV1.SCAFFOLD.2933	525	ATCGCCTTCACAAACTACTAACAGACTTCCATTTC[A/C]GCAATCTTTTTTCAATTCCGAACTTGCAGTTCTCC	M
AX-565733241	Affx-1240309104	Chrysophrys auratus	CAURATUSV1.SCAFFOLD.2933	802	GAAAAATCATCTTGTCAACTGGAAAGATATTTAAA[A/G]GAATGCTTGGAAATGTACTTACCAAGATTATGATG	R
AX-565717348	Affx-1240301086	Chrysophrys auratus	CAURATUSV1.SCAFFOLD.2935	1578	AATGACAAAAACATAATATGTTTAGCTTTATCAGT[C/T]AATAACCTTTCACAGGATGCATTTAGTACAGACAT	Y
AX-565721893	Affx-1240303407	Chrysophrys auratus	CAURATUSV1.SCAFFOLD.2936	545	ATATGAACCACTCAAATGTATTGATATAACCACCA[A/C]CTTGTTAACCTTCGCACAAATCAACAAGGGACAAC	M
AX-565723623	Affx-1240304223	Chrysophrys auratus	CAURATUSV1.SCAFFOLD.2942	1031	TCACCACTCAGCTTGGTGAATGTGCATCTACGTTC[A/C]GACGCTTCTCAGTGATGCTTTGATCATTACCTCTC	M
AX-565733945	Affx-1240309361	Chrysophrys auratus	CAURATUSV1.SCAFFOLD.2945	710	TCTCAGCCACTTACTCTCTTTTCTCCATTATTTTT[G/T]ATGCTCTCTCACTCCAATCATCCATTTTAAAAAGC	K
AX-565736521	Affx-1240310649	Chrysophrys auratus	CAURATUSV1.SCAFFOLD.2947	8085	TAAACCTGTCAGTGTTAAAGCGGAGATTCAGTGAT[A/G]CTCACAGTATCAAGTGTTTGGGTTGTCGTTAACAG	R
AX-565705293	Affx-1240294975	Chrysophrys auratus	CAURATUSV1.SCAFFOLD.2949	865	TGCATCATGTGTCAAAAAATGTCCTCCTGTGTGAA[A/G]AAGCCAAAAGTTTGTAATAAAGTCAGTCGGCAACC	R
AX-565705289	Affx-1240294973	Chrysophrys auratus	CAURATUSV1.SCAFFOLD.2949	1395	TTTTATATATTATTATTATAGTAATCTATAAATTA[C/T]ACAACACATTTTGTCACTACTGGTTGAAAATCATG	Y
AX-565705427	Affx-1240295042	Chrysophrys auratus	CAURATUSV1.SCAFFOLD.2953	295	ATAAGTGAAGTTTACACAGCAGATTTTAATCGGCA[A/G]AGCATTTTTCAGATGTATATGATGTGACTCAGACA	R
AX-565704941	Affx-1240295039	Chrysophrys auratus	CAURATUSV1.SCAFFOLD.2953	1057	CAGCCTAAACCTAAACCTTAACCCTGTAACCAAGA[A/C]ATAACCCTCAAACAGCTCTTTGAAGCAGCGAGGAC	M
AX-565723599	Affx-1240304211	Chrysophrys auratus	CAURATUSV1.SCAFFOLD.2955	3179	GTCCAGTCGGTTTAACGCAGAAATCTGACAGATTG[C/T]ATCTTAAATGAACTCATAAACTGAGAAGCTCAGCC	Y
AX-565746668	Affx-1240315801	Chrysophrys auratus	CAURATUSV1.SCAFFOLD.2956	4531	AGTACAACAAAAAAGCAGCACTAGTTTGAACAAAA[G/T]GATTACAGATTTTTGGAGTTCAATGCTGATGAACT	K
AX-565728268	Affx-1240306514	Chrysophrys auratus	CAURATUSV1.SCAFFOLD.2957	2149	ATTTATTATCTGCTCAAGCTTTTCCAGCTTTGTTT[G/T]ATATGATATCGACTGATTCCAATTATTTTCTTGAA	K
AX-565704411	Affx-1240294779	Chrysophrys auratus	CAURATUSV1.SCAFFOLD.2958	316	AACAATAAAATAAATGGCGAGTAGCAATAAAAGCC[A/G]GCACTGCAAACACAAAAAGACTACAACTCAATACA	R
AX-565725748	Affx-1240305279	Chrysophrys auratus	CAURATUSV1.SCAFFOLD.2959	620	GGAATTAACAATTTATTCTTGTTTATCACTTGGTT[C/T]TTATTTTCTGGGTTCTGGCTGTCCTTCCACAACAA	Y
AX-565725629	Affx-1240305277	Chrysophrys auratus	CAURATUSV1.SCAFFOLD.2959	4140	CAACCGAAGTCCAGATGTTTCCACTCCTGAACACA[A/G]CCTCGCTTTCAGCCTGCGCTGTCCTATGTTTTCCA	R
AX-565725745	Affx-1240305278	Chrysophrys auratus	CAURATUSV1.SCAFFOLD.2959	4595	CTTTCTTATTTTTTCGGTATTATTACTTTAATATT[A/C]ACAGCAGCTTGGGATGAGAATTCCAACAATAAACA	M
AX-565738363	Affx-1240311648	Chrysophrys auratus	CAURATUSV1.SCAFFOLD.2961	554	TAATCTGTTCATTGAAATGCTTATTATTTCCATAG[A/C]CCAGTCCCCTTACAGTCACACTCTCCTTCACTGCC	M
AX-565738521	Affx-1240311649	Chrysophrys auratus	CAURATUSV1.SCAFFOLD.2961	665	AAACATCTGTCACAGACTTCCTTTGAACCGGTGAG[C/T]TCAGTTCTTTGGATTCAGCTCCAGTTCAGTAATCA	Y
AX-565721972	Affx-1240303445	Chrysophrys auratus	CAURATUSV1.SCAFFOLD.2963	1009	CACTAACAGTTTGATGAGTCTCCTCAACCAACATG[A/G]AGGTACAGTATGTAACATGTTATAGCCTGTTTAAC	R
AX-565717327	Affx-1240301076	Chrysophrys auratus	CAURATUSV1.SCAFFOLD.2971	7971	GATGGAGTTGTGGAAGGCAAATTTTTTTTTAACAT[C/T]TGGTTGAAGAAAGGTCTCTCGAAAAACACCAGGGA	Y
AX-565746957	Affx-1240315944	Chrysophrys auratus	CAURATUSV1.SCAFFOLD.2972	1511	TACATCATTTTTTTTCTCTAATCAATCAACAAATA[C/T]AAATACAGTAAATGTTTTAAAATTCTATTTCTAAA	Y
AX-565747077	Affx-1240315945	Chrysophrys auratus	CAURATUSV1.SCAFFOLD.2972	8829	TATAGTATTTTATTGTTTTTTGTATATTGTATATA[A/G]TACTTGATTGCTCTTACTGTTTCTATATTTGTACT	R
AX-565747079	Affx-1240315946	Chrysophrys auratus	CAURATUSV1.SCAFFOLD.2972	9043	ATGTATAAAATATTCACAAGATTTTAAAATACGAT[A/G]AATATAAAATACTTTGAGGTGAAAAAATACACACA	R
AX-565740925	Affx-1240312849	Chrysophrys auratus	CAURATUSV1.SCAFFOLD.2974	1167	TCATTATATAGTTGTTTTTTTTAATAATCTGCAAA[A/G]GCTTCTGCTATCTTTGTTGGTTTAACCATAATCTG	R
AX-565740770	Affx-1240312851	Chrysophrys auratus	CAURATUSV1.SCAFFOLD.2974	1567	TGTTTTCGTACCGTTACCACCTGATAGTATTGGCA[C/T]ATCAAGTCTACCCTCTACCTCCATCTCATCCTCCT	Y
AX-565725422	Affx-1240305170	Chrysophrys auratus	CAURATUSV1.SCAFFOLD.2976	3097	CAAGAGCAATGCATGGGTCCCACACTTGGGAATAC[C/T]TGAAAGAGACATTCCTCAATATGCTTGAGGACTGG	Y
AX-565725425	Affx-1240305172	Chrysophrys auratus	CAURATUSV1.SCAFFOLD.2976	3569	GTGTCCAATTTAATTGAAACTCTTCTCCCAATAGA[A/G]GAAGTGACATTTCAGGTGAGCCACAGCAACTCATC	R
AX-565722062	Affx-1240303453	Chrysophrys auratus	CAURATUSV1.SCAFFOLD.2981	2225	TTTTTTAGGATTATAGCTTTTGTCTCAGTTCTTGT[A/C]AAATGATCTGTCTGACTCCATGATTGGTTAGCCCA	M
AX-565721991	Affx-1240303454	Chrysophrys auratus	CAURATUSV1.SCAFFOLD.2981	2795	GCTATTATTTCTCAGAGCTCATATCAGAAGAAAAG[C/T]GTAATGTACTGTCAGTGCTATGTTAATATTCTGCA	Y
AX-565746713	Affx-1240315823	Chrysophrys auratus	CAURATUSV1.SCAFFOLD.2988	3742	CTGATGGAAGTGATGCTTTGGAGGAAAGTGGTGAC[A/G]TACCGTCATCTGTGTGTGTCGGTTGTAGCTCTCCA	R
AX-565746838	Affx-1240315824	Chrysophrys auratus	CAURATUSV1.SCAFFOLD.2988	3971	AAGACTCTGCTGTTGTACATTTTACTTTCCTTGTT[G/T]TCTTTCTAAAGGAAGTTGTATATATGTATATTTGC	K
AX-565746721	Affx-1240315827	Chrysophrys auratus	CAURATUSV1.SCAFFOLD.2988	4404	GGTTATGTTACACTCGATTCTTCTAGATTAGGAAT[G/T]TCACAGTAGATCAAAATTATAAAATGGAGACAGAT	K
AX-565725305	Affx-1240305109	Chrysophrys auratus	CAURATUSV1.SCAFFOLD.2990	2246	GCCGGATAACGTCTCCAGATACAGATAACATTTTA[A/G]CACCAGGTGTAAACGGGGTGTTCGATACAGAACGA	R
AX-565725307	Affx-1240305110	Chrysophrys auratus	CAURATUSV1.SCAFFOLD.2990	2348	TTCTGATCCAGTCCATCATAGTCATGTAGCCAAAC[A/G]ACTTCCATAAGTGTGTTCAGGCTGAGAGCAGTGTT	R
AX-565721049	Affx-1240302942	Chrysophrys auratus	CAURATUSV1.SCAFFOLD.2991	4532	CATTATAAGCTCTTATAGTCTGTGTATTTATTTAG[C/T]TAAAGTGTTTATTTTATCCTAAGTATTTTCCCCCA	Y
AX-565721323	Affx-1240303130	Chrysophrys auratus	CAURATUSV1.SCAFFOLD.2992	538	GGTCAAGCTCCTGCATCTACTTCAAATGCGTGCTA[A/G]CGCTTTTAGCTCAGAAGCTACAGCGAAGATTTCAG	R
AX-565721325	Affx-1240303131	Chrysophrys auratus	CAURATUSV1.SCAFFOLD.2992	789	TGGGTGGATTGTTCCTTTTTAATATTTCTTAACCT[C/T]GCACGCATCCAGGTGAAAAAAATCTACTATCGTCG	Y
AX-565721409	Affx-1240303128	Chrysophrys auratus	CAURATUSV1.SCAFFOLD.2992	1029	AATGAAATGTTCAATAGTCAAGTCACATGTATTTA[C/T]AGAGCATGTGTAAACAACTGTTGACAAGGTAATTA	Y
AX-565721321	Affx-1240303129	Chrysophrys auratus	CAURATUSV1.SCAFFOLD.2992	1111	AATGGGTAAATATCTGCAGTAGACAAAATGAAAGG[A/C]ATCAAATAATTGAATTAATTATACAGGGAAGTGAA	M
AX-565746711	Affx-1240315822	Chrysophrys auratus	CAURATUSV1.SCAFFOLD.2993	4194	AGGGAGATGATCTATAATTTATTCAGAAATATAAC[A/C]AAGGGTGATTTAAATTGGTTCAAGAGGTAAGATAT	M
AX-565721808	Affx-1240303367	Chrysophrys auratus	CAURATUSV1.SCAFFOLD.2996	1914	ATACTGGCTGTGAAGTGATCTGTTCCTGAAGAAAC[A/G]ACACTGTAAAGGCAAGGAACAAAAACTGCGTTTGC	R
AX-565721894	Affx-1240303369	Chrysophrys auratus	CAURATUSV1.SCAFFOLD.2996	2030	GGAGCTAAAAGGTTCCTTCAGCACGTTGTTTGCGT[C/T]ATTTCGGCGCCCAACTGTACAACAATGACCATCAT	Y
AX-565723621	Affx-1240304222	Chrysophrys auratus	CAURATUSV1.SCAFFOLD.2997	777	TTTGTTCCTCCTCCTTATTTCACATCCAAGAAACA[C/T]AAGATCATTGAATTTAATCAGGTTACATCACACTA	Y
AX-565723513	Affx-1240304218	Chrysophrys auratus	CAURATUSV1.SCAFFOLD.2997	1313	AAATGAAAAAGTGGCATTAACAGTAATTATTTAAC[A/G]TACATGCATCAAATAGGATAATCATGAGGGAAAAT	R
AX-565752588	Affx-1240318855	Chrysophrys auratus	CAURATUSV1.SCAFFOLD.2998	1167	CAATTATCCACCAAGATTATATCATTGTGAGTTGC[A/C]GATCTTTGAAGTTATGGGCTGTAGAGATGTCACTC	M
AX-565752832	Affx-1240318857	Chrysophrys auratus	CAURATUSV1.SCAFFOLD.2998	4471	ACAGACTTTATGGTAGAGACTCTTTTTGTTCTCAC[A/G]CTCATATTTCTTAACTCTTCCTCATAGAAAAATCA	R
AX-565734265	Affx-1240309521	Chrysophrys auratus	CAURATUSV1.SCAFFOLD.3003	514	CCTGTTCGTGAATTTTGGATGCATTTGAAATCTGA[A/G]AGTTAGAGAAATGTATGAGTTGTGTCGACAAGATG	R
AX-565704470	Affx-1240294807	Chrysophrys auratus	CAURATUSV1.SCAFFOLD.3004	1890	CAAACTCTCATGATCCCATGCTATTTCATAACATC[G/T]TCAAACTCTGTCTTTTGTTGTTGTATTGATTGAAA	K
AX-565715509	Affx-1240300155	Chrysophrys auratus	CAURATUSV1.SCAFFOLD.3005	4266	CGTTTCTGGTCGAGTGGCGTGTCCACAGACAAGCA[C/T]TTATGATCACACTTCAGCTATTAGTTTCTTTATCA	Y
AX-565738861	Affx-1240311815	Chrysophrys auratus	CAURATUSV1.SCAFFOLD.3006	1498	CTTTTTCCTTTCATCTCTTAAGGTTTATGAAGCAG[C/T]TTCATAAAGCCCCGGGATGAGCGCAAAGATTTGCT	Y
AX-565711692	Affx-1240298236	Chrysophrys auratus	CAURATUSV1.SCAFFOLD.3009	156	AAGGGGGAAAGTTTAACACGTGTATTCAACAGTGT[A/G]ATCTTGTGAAATCACTACGACTTTGGAGGCAGTCG	R
AX-565721790	Affx-1240303358	Chrysophrys auratus	CAURATUSV1.SCAFFOLD.3010	3144	TTCATTGATTATTAAAATATCGACGTTTGATACCC[A/G]ACAGTATGAAATCTAGGTTTATTTTACTCATCTGT	R
AX-565744323	Affx-1240314558	Chrysophrys auratus	CAURATUSV1.SCAFFOLD.3015	639	ATGCATATTTTGGCTCAATAAAAAACTGTGGTGAT[A/C]GTCAGACATCCTGTGTTCTGATCTCTGTGTTTCTC	M
AX-565751748	Affx-1240318317	Chrysophrys auratus	CAURATUSV1.SCAFFOLD.3017	1078	ATTGATGAGTCAGGAGCATAAAGAGGTCAGTCCTT[A/G]TGCTTTAATTTCAGATAATCCACCTTGGTAAGTAA	R
AX-565752029	Affx-1240318568	Chrysophrys auratus	CAURATUSV1.SCAFFOLD.3018	801	GCTGGCTGATTTTTTATAGAAGTAAAGTTAAACTC[A/G]TCTGACAGAAGAAACAATATCAGTGAGTTAGTTGA	R
AX-565752337	Affx-1240318607	Chrysophrys auratus	CAURATUSV1.SCAFFOLD.3020	3095	AACACTTGTCCATGTCACCCACAACAGAACAACGG[G/T]GAGTAAAATTATTTGCCCCAGTATCACCTAACTGA	K
AX-565752109	Affx-1240318609	Chrysophrys auratus	CAURATUSV1.SCAFFOLD.3020	3826	GCATTTATGGGACCCTCAAAGAAGTTTTAGCCAGC[A/G]GCAACAGAAAATCACTAGTCCCAAAATAACAGCTG	R
AX-565703874	Affx-1240294394	Chrysophrys auratus	CAURATUSV1.SCAFFOLD.3025	603	TGGCTGCATCAACATCTGTCAACATACACAGAAAA[A/G]TACATGAGTCAAAGGTTTCTGTGTGAAAATATGGG	R
AX-565734440	Affx-1240309608	Chrysophrys auratus	CAURATUSV1.SCAFFOLD.3027	3735	AGGATTGTAACAATCAGTTTTAGAAGACCAAACAA[C/T]GGTTACCAGAAAGATCACCGTACCTTCTTCATCAT	Y
AX-565734444	Affx-1240309610	Chrysophrys auratus	CAURATUSV1.SCAFFOLD.3027	4206	ACACCAGTAATACGGTTTTCTTTTTAGCCATTGTG[C/T]ATCTCCAGTCCATAACATCAAATCATTTAGAAACC	Y
AX-565751954	Affx-1240318530	Chrysophrys auratus	CAURATUSV1.SCAFFOLD.3028	4961	TTTACATTTAGTCTCAGTCAAGTAGTTTCAATAAC[A/G]TGAGAAGATGCTGAAAGAGCGTGTCATGTATCATC	R
AX-565752182	Affx-1240318531	Chrysophrys auratus	CAURATUSV1.SCAFFOLD.3028	5115	CATCCGTTTAAAATAAAGGCAGAGAAATGTCCACA[A/G]TAATGACGACAAGTGCAGATAAGATGAACGAGCTG	R
AX-565704333	Affx-1240294489	Chrysophrys auratus	CAURATUSV1.SCAFFOLD.3029	643	TTAGAAATTAAGCTACAATTAGGGCCAATAACAGT[C/T]GTTCAGTTAGCTTCTGGGTTTTCAGTCCAGAACCA	Y
AX-565755274	Affx-1240320086	Chrysophrys auratus	CAURATUSV1.SCAFFOLD.3030	416	CTCCTGCCTTGTGTATATAGTGTGTGTCCCGCTGC[C/T]TCTTTGCCAGTTCATCTTTGTCTCTCGTAGCAAGC	Y
AX-565755055	Affx-1240320083	Chrysophrys auratus	CAURATUSV1.SCAFFOLD.3030	1425	AATCACCACAGCAGGTGATTAATGGAGCATATTTA[A/G]ATGCAGCCAACAAAACACAAGATGTATTGGAGGCA	R
AX-565755271	Affx-1240320084	Chrysophrys auratus	CAURATUSV1.SCAFFOLD.3030	1806	TTAAACAGGATACATTGAATAAATTAAAGAGATAT[C/T]TTTTCCCAACATTGCTTCCATTTTAAGTCTCTGAT	Y
AX-565721421	Affx-1240303134	Chrysophrys auratus	CAURATUSV1.SCAFFOLD.3032	509	TTCAGACCTGCAGCACAGAGAGAAGAACCACAGAG[C/T]GTCTGGACTTCTATACAACAGAACCGTGGTTACAT	Y
AX-565721327	Affx-1240303132	Chrysophrys auratus	CAURATUSV1.SCAFFOLD.3032	4493	TCAGTCTGTATATACCTCAGTCTGTTACATTTCAC[G/T]ACACATATTTCACTGTTTGTCATCCTGGAATCAAA	K
AX-565738895	Affx-1240311830	Chrysophrys auratus	CAURATUSV1.SCAFFOLD.3033	100	AATGACCTGATGACCGACGCTGTGATTTAAACCCT[C/T]AGTGACACATTTAATAATTAAAATTATGGCAACAG	Y
AX-565738733	Affx-1240311832	Chrysophrys auratus	CAURATUSV1.SCAFFOLD.3033	255	GTATAGATTGGTTCCCTACGAGCCTCACTGTAACT[A/C]TGATAGTCAGTTTGCCACTGGGCTCGATTTTCCCC	M
AX-565723455	Affx-1240304189	Chrysophrys auratus	CAURATUSV1.SCAFFOLD.3035	3707	AAATCCCCAAATTAATGTTGTTCGCAAGTGTCCCA[A/C]TTACTGTCAGACAAGTCACAGACGCTGTGCAGTGG	M
AX-565730101	Affx-1240307424	Chrysophrys auratus	CAURATUSV1.SCAFFOLD.3036	202	ATCTGTTGTGCTTGGCATGTTTGTCTTTTCAGTTT[G/T]AAATACTGTTGAAGTGGAGATTCATAATTTCATCA	K
AX-565729856	Affx-1240307423	Chrysophrys auratus	CAURATUSV1.SCAFFOLD.3036	1302	TATCAAGCATTCCATTAAACTGCTGTCAAAGTACA[A/G]TACCTGATACTGGATTTTTGTACCAGAACGACCGA	R
AX-565725344	Affx-1240305128	Chrysophrys auratus	CAURATUSV1.SCAFFOLD.3037	724	CTTTTGTAAGTTGATTTAGCTAGAATCAGTTTGCT[A/G]AGGACAGCAGTATCCACAGGGATCCTTGAAAACAA	R
AX-565725347	Affx-1240305130	Chrysophrys auratus	CAURATUSV1.SCAFFOLD.3037	760	AGGACAGCAGTATCCACAGGGATCCTTGAAAACAA[G/T]TAAAAAAGCCAGCTTCCTGGGCTCATTTTGCTTTA	K
AX-565740989	Affx-1240312883	Chrysophrys auratus	CAURATUSV1.SCAFFOLD.3038	1287	ATATTCTGCTGCCTTCATCCTCACAAGTGAATGTT[A/G]GCGAGCCGCTAAAATGAAGGGACAAAAATAATTCA	R
AX-565740991	Affx-1240312884	Chrysophrys auratus	CAURATUSV1.SCAFFOLD.3038	1460	AGAAGACCCAGAAGACACTGACTTCTCTCTCATGC[A/G]TACAGGACTTATCTACTGCCCTGATATGATCCTTC	R
AX-565751804	Affx-1240318451	Chrysophrys auratus	CAURATUSV1.SCAFFOLD.3040	504	CCTCTGAGATAACAGCAGCTGAAGTTACACTAAAA[A/G]GCTGTCATTCCTTCCGTCTCATTAAAGCAGCAATA	R
AX-565752022	Affx-1240318452	Chrysophrys auratus	CAURATUSV1.SCAFFOLD.3040	5581	GAGACACTTTTTAGATGGTCGGCCCTGAAAATGTA[A/G]TTTTGTTATTTAAACAGCTTATTAAACGTTTCTAT	R
AX-565752026	Affx-1240318454	Chrysophrys auratus	CAURATUSV1.SCAFFOLD.3040	6200	TTCATTTTTAAGTAAAGCTTTTCATTTCAGTCGAT[A/G]TGTTGAAGTCATGACTTCATTCTGTGGACGTTACA	R
AX-565705105	Affx-1240294880	Chrysophrys auratus	CAURATUSV1.SCAFFOLD.3045	2005	ACCGAGATCAACTGGGCCAACAGAGACACACAATT[A/C]ATATTCCCCGTCTAATTTTTGGCACTTAACTCGTC	M
AX-565704622	Affx-1240294881	Chrysophrys auratus	CAURATUSV1.SCAFFOLD.3045	2235	GGAAAAATTCAGGGTTTTCAATGATTGTGTATGGT[A/G]GAATGTTGGTGCAGCAGGCTGCAGGAGCCAAATGA	R
AX-565742442	Affx-1240313678	Chrysophrys auratus	CAURATUSV1.SCAFFOLD.3046	88	CTGTACGTGTGATTAAGTGACTAAAAAAGATGTTT[C/T]AGTTGCTCAGAAACAGGTGAAAGCTGCTCAGTCTG	Y
AX-565742548	Affx-1240313677	Chrysophrys auratus	CAURATUSV1.SCAFFOLD.3046	864	TACTTAAGTACATTTATTATCAGATACTTTAAGAC[G/T]CTGACGAAAGCATTATTCATATTCAGTGACGTTTG	K
AX-565704736	Affx-1240294939	Chrysophrys auratus	CAURATUSV1.SCAFFOLD.3051	677	ACCTCAGCCTGTCAGTTACTAAAACAAGCACTTTT[A/G]GTGGACGTAACTTTGACAGTTGGAGTTGCGGCAAG	R
AX-565704731	Affx-1240294936	Chrysophrys auratus	CAURATUSV1.SCAFFOLD.3051	1524	CTGAGTTAAAGCAATTGTAAAATAGTGTAACTCAA[C/T]GCAACACACTGTGCGCCACAAACACTGGAACTGAA	Y
AX-565746782	Affx-1240315795	Chrysophrys auratus	CAURATUSV1.SCAFFOLD.3052	966	TCTAAAAGTCGAGGCTTAGCAGTAAGGATGGGACA[A/G]CATATCTATAATGCACTATACATTAACTATGATTG	R
AX-565746775	Affx-1240315792	Chrysophrys auratus	CAURATUSV1.SCAFFOLD.3052	1293	TCATTTGAAACTTTGGGAAACTGAAACCACAATGC[A/G]GTCAATAAATACGTAACTCCTGCACTTTGCCTTTC	R
AX-565705078	Affx-1240294865	Chrysophrys auratus	CAURATUSV1.SCAFFOLD.3054	361	TCACTCAGGACAGATGTTGATGCCAGGACTGAACA[A/G]CCGTCTTGTCAGCACTGTTATATGATTACTGATCA	R
AX-565705075	Affx-1240294863	Chrysophrys auratus	CAURATUSV1.SCAFFOLD.3054	1490	AAACATGAACTGTAAGGATCTCACTGTCTCATCTA[C/T]TTATACGGCCCCGATCAGACCTGACATTAACATCC	Y
AX-565721656	Affx-1240303292	Chrysophrys auratus	CAURATUSV1.SCAFFOLD.3055	1052	CCACTTTGTATCACGTTGCTTTCACAACTGTAGAT[A/G]CAATATTTCCCCAAATCAACTCTTAAGTTACAACC	R
AX-565721659	Affx-1240303294	Chrysophrys auratus	CAURATUSV1.SCAFFOLD.3055	7728	GATAGTCAATGACAATTTTCAACAGTACTATCACG[A/G]TCTGCTGTTTGCAGACAGTTCAGGAAGTACACGAA	R
AX-565721661	Affx-1240303295	Chrysophrys auratus	CAURATUSV1.SCAFFOLD.3055	7793	CACGAAATGGATTTTCATCAGTTTCAACTTAAAAA[A/C]CAAGATGTCTGAAGACCCTGCTAATTCACAGCTTT	M
AX-565709426	Affx-1240297232	Chrysophrys auratus	CAURATUSV1.SCAFFOLD.3057	3503	TAGAAGTGGCAGTTGAAGGTAACTACTTTAAATCC[A/G]CTTTCTACTTGACTACATTTCAAAGGGTAATAATC	R
AX-565729801	Affx-1240307395	Chrysophrys auratus	CAURATUSV1.SCAFFOLD.3058	1304	GAATGTAATCTCGCTAATGTCTGGCGATGAACAAC[A/G]GCAAACGCCTGGAAAATAAGACTTCCCTGCGTGCT	R
AX-565730045	Affx-1240307396	Chrysophrys auratus	CAURATUSV1.SCAFFOLD.3058	2019	TTTTAGAGTGACATGTGATGGGACTGGAGCTGAAA[C/T]GATTGACAAGTAATAGATCAGTCAAAACAATGGCA	Y
AX-565729804	Affx-1240307397	Chrysophrys auratus	CAURATUSV1.SCAFFOLD.3058	4223	TGGAACTGATAACATTATCGATGGCTCTGTTCAAT[C/T]AAGTGTCACTTTCACTCTCAATTTAATAGTAATGT	Y
AX-565723578	Affx-1240304200	Chrysophrys auratus	CAURATUSV1.SCAFFOLD.3059	716	ACCTGTTTTGCAGCAGCTGAGCTCTTCATCATCAT[C/T]ATCATCATCATAGAGACAAACAGCAGCTGTGTCCT	Y
AX-565723472	Affx-1240304197	Chrysophrys auratus	CAURATUSV1.SCAFFOLD.3059	1363	CTGAGCAGCTCAAAGCTATCTGACCATCAGCTAAT[A/G]AGTGTGTGTGTGTGTGTGTGTGTCTGTGTGTGTCT	R
AX-565723574	Affx-1240304198	Chrysophrys auratus	CAURATUSV1.SCAFFOLD.3059	1853	GTTCATTAAACTTTGTGTCACTGTTAGTAAACAGC[A/C]GGATGTTTTATAAACTATTAATTGAATGATTGTTT	M
AX-565746741	Affx-1240315836	Chrysophrys auratus	CAURATUSV1.SCAFFOLD.3060	7574	TGTTAGCTAATCTGTACATGTTATGTTGTCCATCA[A/G]TTCTTGCATCCACAGTACCTGTATTTCAATGAGGG	R
AX-565746743	Affx-1240315837	Chrysophrys auratus	CAURATUSV1.SCAFFOLD.3060	8162	TAGAAGTTGAGTCGAGTAAAGCAGGGTGACATTTT[C/T]AGCTGCAAAAGAGTCAAAGAACATGAAACGTTCAA	Y
AX-565746866	Affx-1240315838	Chrysophrys auratus	CAURATUSV1.SCAFFOLD.3060	8234	ACAAAGTTATTATTACTTAGAGAGGACTACAACTT[G/T]ATGAGAATGAGGCTCACAGGTGACCTTGTCTTGGC	K
AX-565746868	Affx-1240315839	Chrysophrys auratus	CAURATUSV1.SCAFFOLD.3060	8472	ACTCATCAACCTGATCATGTTAATTTAAAATAAAG[G/T]TTAAGAAGTTTCATTGACCTGTCTCTGTATTAACT	K
AX-565721101	Affx-1240302970	Chrysophrys auratus	CAURATUSV1.SCAFFOLD.3062	4105	TGCACTCATTGTGCACCTGCCTGACACACCAACAA[A/C]GCCTCATTATAACCTAAATAAAGCAAATAGATAAC	M
AX-565746553	Affx-1240315678	Chrysophrys auratus	CAURATUSV1.SCAFFOLD.3063	488	CGACCTCCATCACATTCCCTGTTTCTGGGCGTCTC[C/T]TTCTGACCGAGTCGTCAGCGTCTCCTTATCTGCCC	Y
AX-565709198	Affx-1240297124	Chrysophrys auratus	CAURATUSV1.SCAFFOLD.3065	3704	TCAAAAGGATCTTTCATAATGTATAAGACGAGGAA[A/C]AGGACGTAACCCAGCACAAGGAGGATGAAGGCGGC	M
AX-565752435	Affx-1240318657	Chrysophrys auratus	CAURATUSV1.SCAFFOLD.3066	2887	AAACAGTTTAATTTATAACAAACATCAGATTGTAT[A/G]AACTTTTGACGTTTGTGTGTAAAAATAGTAACTAG	R
AX-565752437	Affx-1240318658	Chrysophrys auratus	CAURATUSV1.SCAFFOLD.3066	2995	AGAAGTAGAGTGTCATGAAATGGAGGGAACAAGTA[A/C]TTAAATGAGTAGTTGAGTTTGAGCTGTTCTTGTAT	M
AX-565707353	Affx-1240296036	Chrysophrys auratus	CAURATUSV1.SCAFFOLD.3068	604	GGGATGATTCAAGATTAATTTAATTGTATTCATTT[C/T]AATTTCTAAATACACTGGATTAAAACGGAGGCTCC	Y
AX-565707351	Affx-1240296035	Chrysophrys auratus	CAURATUSV1.SCAFFOLD.3068	2606	ACTGATGCCATTTTAGACAAGAAACATTAATAGTT[A/C]ATCTTTAAACTGTCTTGCCTCCATTACATAGCTTT	M
AX-565709419	Affx-1240297078	Chrysophrys auratus	CAURATUSV1.SCAFFOLD.3069	2902	ATTAAGGGTTAATACATTGAAAAAATACATAATTT[A/C]AAAGTGTAATAATAAAGTAAAAAGACAGTATTAGT	M
AX-565709421	Affx-1240297079	Chrysophrys auratus	CAURATUSV1.SCAFFOLD.3069	2969	TAGTACTGGCAGGTTTACAGGTTTATTTAAAGGAT[G/T]ATTTTCCAGGCCTAATATGTCTACTCTTAATGTAA	K
AX-565727449	Affx-1240306218	Chrysophrys auratus	CAURATUSV1.SCAFFOLD.3070	354	CTTCTCACCTACATGGTGCTGAATGTTGGTAAGAT[A/C]TAAAGTTTTTATACATGTTGACTCTTTTATTCATC	M
AX-565727452	Affx-1240306219	Chrysophrys auratus	CAURATUSV1.SCAFFOLD.3070	386	GATATAAAGTTTTTATACATGTTGACTCTTTTATT[C/T]ATCTAGGAAAGGAAAGATAGGGACAGACGTGAAGG	Y
AX-565723069	Affx-1240303994	Chrysophrys auratus	CAURATUSV1.SCAFFOLD.3071	2516	TAAAAACACCAATAACAATGTCTCATATTGCCTAT[A/G]ATTAAAAATAAAAGCTATTATTTTATTGTAGAGTT	R
AX-565704396	Affx-1240294522	Chrysophrys auratus	CAURATUSV1.SCAFFOLD.3072	2081	GTAACTTTAAAATGCGTACATATATAATTATCCAT[A/G]TCTCCATTTTTATTATGAAACTTACCACAAATCAT	R
AX-565704397	Affx-1240294523	Chrysophrys auratus	CAURATUSV1.SCAFFOLD.3072	2954	GTGGACCAAACAAAACCCATTACCAGTGAGTACAG[C/T]TATTCATAGTATTTGTTTTTTTTAGGGTGGTAATG	Y
AX-565704399	Affx-1240294524	Chrysophrys auratus	CAURATUSV1.SCAFFOLD.3072	3690	GTGAAATAATGAGCAAGCAACGTACTGACACGGAG[A/G]TGTGTAAATGAAGTGCCAATGAAGAGATAAAGAGA	R
AX-565711504	Affx-1240298256	Chrysophrys auratus	CAURATUSV1.SCAFFOLD.3073	4206	TAACTATTTGTGTGGTTTAATACAAAATAATGTTG[A/C]ATACTGAATTTAAACTTACAGTATAAGTGCTTTTA	M
AX-565741036	Affx-1240312906	Chrysophrys auratus	CAURATUSV1.SCAFFOLD.3075	3622	AATATTGAATGGACACATGTTCCAAAGGGTGTCTT[G/T]TTTGTCTGACTCACAACATGTAAGTGAAATAATGA	K
AX-565741040	Affx-1240312908	Chrysophrys auratus	CAURATUSV1.SCAFFOLD.3075	3934	CTTGATGCACAGTGCTTTATAATGAGGGGCAACCA[A/C]CTTAAATTATGTGTTTGTCAAATAGTTGCACAAAA	M
[truncated: 58,449 more rows]
