# Supplementary material for: A multiplexed plant–animal SNP array for selective breeding and species conservation applications
Source: G3 (Bethesda). 2023 Aug 11;13(10):jkad170. doi: 10.1093/g3journal/jkad170 (PMC10542201; doi:10.1093/g3journal/jkad170)
Supplement: jkad170_Supplementary_Data [file jkad170_supplementary_data.zip › Table_S5_G3-2023-404167.xlsx]

## Sheet: Sheet1
SNP category	Rubus diploid		Mānuka		Snapper		Trevally
	# markers	% over total	# markers	% over total	# markers	% over total	# markers	% over total
PolyHighResolution	6141	0.482669	4969	0.551988	10692	0.57829	10157	0.501977
NoMinorHom	1211	0.095182	124	0.0137747	472	0.0255287	1556	0.0769003
OffTargetVariants	612	0.0481019	1026	0.113975	223	0.0120612	2521	0.124592
MonoHighResolution	1669	0.13118	19	0.00211064	144	0.00778841	146	0.00721558
Other	2622	0.206083	2103	0.233615	2978	0.161069	4754	0.234951
CallRateBelowThreshold	468	0.0367838	761	0.0845368	425	0.0229866	1100	0.0543639
Total	12723		9002		18,489*		20234
Robust	6885	0.541146
*This total inlcudes 3,555 SNPs that were assigned to a different categories between batch 1 and batch 2, and are not reported in this table
